# Supplementary material for: Cell-Crossing Functional Network Driven by microRNA-125a Regulates Endothelial Permeability and Monocyte Trafficking in Acute Inflammation
Source: Front Immunol. 2022 Mar 24;13:826047. doi: 10.3389/fimmu.2022.826047 (PMC8986987; doi:10.3389/fimmu.2022.826047)
Supplement: Supplementary file 1 [file DataSheet_1.zip]

Archive with 6 entries (6 files):
- Supplementary Material/Supplementary Figure S3.TIF
- Supplementary Material/Supplementary Table S1.DOCX
- Supplementary Material/Supplementary Table S2.DOCX
- Supplementary Material/Supplementary Table S4.XLSX
- Supplementary Material/Supplementary Table S5.XLSX
- Supplementary Material/Supplementary Table S6.XLSX
