# Supplementary material for: Cell-Crossing Functional Network Driven by microRNA-125a Regulates Endothelial Permeability and Monocyte Trafficking in Acute Inflammation
Source: Front Immunol. 2022 Mar 24;13:826047. doi: 10.3389/fimmu.2022.826047 (PMC8986987; doi:10.3389/fimmu.2022.826047)
Supplement: Supplementary file 1 [file DataSheet_1.zip › Supplementary Material/Supplementary Table S4.XLSX]

## Sheet: miR125a_vs_NC
Name	Chromosome	Region	Max group mean	Log₂ fold change	Fold change	P-value	FDR p-value	Bonferroni	GeneID	HGNC
MIR6859-1	NC_000001	complement(17369..17436)	0	#NUM!	#NUM!	#NUM!	#NUM!	#NUM!	102466751	HGNC:50039
LOC107985730	NC_000001	29926..31295	0	#NUM!	#NUM!	#NUM!	#NUM!	#NUM!	107985730
MIR1302-2	NC_000001	30366..30503	0	#NUM!	#NUM!	#NUM!	#NUM!	#NUM!	100302278	HGNC:35294
FAM138A	NC_000001	complement(34611..36081)	0	#NUM!	#NUM!	#NUM!	#NUM!	#NUM!	645520	HGNC:32334
LOC105379212	NC_000001	51943..53959	0	#NUM!	#NUM!	#NUM!	#NUM!	#NUM!	105379212
OR4G4P	NC_000001	52453..53396	0	#NUM!	#NUM!	#NUM!	#NUM!	#NUM!	79504	HGNC:14822
OR4G11P	NC_000001	63016..63885	0	#NUM!	#NUM!	#NUM!	#NUM!	#NUM!	403263	HGNC:31276
OR4F5	NC_000001	69091..70008	0	#NUM!	#NUM!	#NUM!	#NUM!	#NUM!	79501	HGNC:14825
RNU6-1100P	NC_000001	complement(157784..157887)	0	#NUM!	#NUM!	#NUM!	#NUM!	#NUM!	106480049	HGNC:48063
GTF2IP10	NC_000001	164689..164792	0	#NUM!	#NUM!	#NUM!	#NUM!	#NUM!	107403151	HGNC:51722
MIR6859-2	NC_000001	complement(187891..187958)	0	#NUM!	#NUM!	#NUM!	#NUM!	#NUM!	102465909	HGNC:49954
LOC107985721	NC_000001	200442..203983	0	#NUM!	#NUM!	#NUM!	#NUM!	#NUM!	107985721
RPL23AP24	NC_000001	complement(348069..348323)	0	#NUM!	#NUM!	#NUM!	#NUM!	#NUM!	728517	HGNC:36176
WBP1LP7	NC_000001	439870..440232	0	#NUM!	#NUM!	#NUM!	#NUM!	#NUM!	106479030	HGNC:43955
OR4F29	NC_000001	complement(450740..451678)	0	#NUM!	#NUM!	#NUM!	#NUM!	#NUM!	729759	HGNC:31275
SEPT14P13	NC_000001	complement(485032..485211)	0	#NUM!	#NUM!	#NUM!	#NUM!	#NUM!	106481733	HGNC:51700
CICP7	NC_000001	487055..490819	0	#NUM!	#NUM!	#NUM!	#NUM!	#NUM!	100288667	HGNC:37756
LOC101928626	NC_000001	complement(627380..629009)	0	#NUM!	#NUM!	#NUM!	#NUM!	#NUM!	101928626
MIR6723	NC_000001	complement(632325..632413)	0	#NUM!	#NUM!	#NUM!	#NUM!	#NUM!	102465432	HGNC:50152
WBP1LP6	NC_000001	674842..675265	0	#NUM!	#NUM!	#NUM!	#NUM!	#NUM!	106481797	HGNC:43956
RNU6-1199P	NC_000001	complement(758233..758336)	0	#NUM!	#NUM!	#NUM!	#NUM!	#NUM!	106480091	HGNC:48162
LOC107984850	NC_000001	860226..868202	0	#NUM!	#NUM!	#NUM!	#NUM!	#NUM!	107984850
FAM41C	NC_000001	complement(868071..876802)	0	#NUM!	#NUM!	#NUM!	#NUM!	#NUM!	284593	HGNC:27635
LOC100130417	NC_000001	complement(916818..919692)	0	#NUM!	#NUM!	#NUM!	#NUM!	#NUM!	100130417
LOC107985728	NC_000001	complement(921013..924937)	0	#NUM!	#NUM!	#NUM!	#NUM!	#NUM!	107985728
RPL39P12	NC_000001	complement(1008074..1008229)	0	#NUM!	#NUM!	#NUM!	#NUM!	#NUM!	100270829	HGNC:36166
MIR200B	NC_000001	1167104..1167198	0	#NUM!	#NUM!	#NUM!	#NUM!	#NUM!	406984	HGNC:31579
MIR200A	NC_000001	1167863..1167952	0	#NUM!	#NUM!	#NUM!	#NUM!	#NUM!	406983	HGNC:31578
MIR429	NC_000001	1169005..1169087	0	#NUM!	#NUM!	#NUM!	#NUM!	#NUM!	554210	HGNC:13784
TTLL10	NC_000001	1173709..1197936	0	#NUM!	#NUM!	#NUM!	#NUM!	#NUM!	254173	HGNC:26693
MIR6726	NC_000001	complement(1296110..1296170)	0	#NUM!	#NUM!	#NUM!	#NUM!	#NUM!	102465434	HGNC:50009
MIR6727	NC_000001	complement(1312502..1312566)	0	#NUM!	#NUM!	#NUM!	#NUM!	#NUM!	102465435	HGNC:50171
MIR6808	NC_000001	complement(1339650..1339708)	0	#NUM!	#NUM!	#NUM!	#NUM!	#NUM!	102466740	HGNC:50046
NDUFB4P8	NC_000001	1378640..1379084	0	#NUM!	#NUM!	#NUM!	#NUM!	#NUM!	107075246	HGNC:45256
LOC107984868	NC_000001	complement(1412295..1416247)	0	#NUM!	#NUM!	#NUM!	#NUM!	#NUM!	107984868
LOC105378585	NC_000001	1420245..1423287	0	#NUM!	#NUM!	#NUM!	#NUM!	#NUM!	105378585
TMEM88B	NC_000001	1426128..1427787	0	#NUM!	#NUM!	#NUM!	#NUM!	#NUM!	643965	HGNC:37099
CFAP74	NC_000001	complement(1921951..2003837)	0	#NUM!	#NUM!	#NUM!	#NUM!	#NUM!	85452	HGNC:29368
LOC105378589	NC_000001	complement(2013211..2016598)	0	#NUM!	#NUM!	#NUM!	#NUM!	#NUM!	105378589
GABRD	NC_000001	2019329..2030753	0	#NUM!	#NUM!	#NUM!	#NUM!	#NUM!	2563	HGNC:4084
LOC105378591	NC_000001	complement(2049201..2050070)	0	#NUM!	#NUM!	#NUM!	#NUM!	#NUM!	105378591
LOC105378597	NC_000001	2633111..2636620	0	#NUM!	#NUM!	#NUM!	#NUM!	#NUM!	105378597
LOC105378603	NC_000001	complement(2700540..2702756)	0	#NUM!	#NUM!	#NUM!	#NUM!	#NUM!	105378603
LOC105378602	NC_000001	2701377..2702276	0	#NUM!	#NUM!	#NUM!	#NUM!	#NUM!	105378602
LOC105378601	NC_000001	2762488..2763387	0	#NUM!	#NUM!	#NUM!	#NUM!	#NUM!	105378601
LOC105378598	NC_000001	2763419..2784745	0	#NUM!	#NUM!	#NUM!	#NUM!	#NUM!	105378598
LOC107985732	NC_000001	2764564..2765629	0	#NUM!	#NUM!	#NUM!	#NUM!	#NUM!	107985732
LOC105378600	NC_000001	2766073..2766972	0	#NUM!	#NUM!	#NUM!	#NUM!	#NUM!	105378600
LOC107984904	NC_000001	2771826..2772891	0	#NUM!	#NUM!	#NUM!	#NUM!	#NUM!	107984904
LOC105378599	NC_000001	2773495..2774394	0	#NUM!	#NUM!	#NUM!	#NUM!	#NUM!	105378599
ACTRT2	NC_000001	3021482..3022903	0	#NUM!	#NUM!	#NUM!	#NUM!	#NUM!	140625	HGNC:24026
LOC100420339	NC_000001	3069658..3070697	0	#NUM!	#NUM!	#NUM!	#NUM!	#NUM!	100420339
MIR4251	NC_000001	3127975..3128035	0	#NUM!	#NUM!	#NUM!	#NUM!	#NUM!	100422968	HGNC:38370
LOC105378606	NC_000001	complement(3159009..3167597)	0	#NUM!	#NUM!	#NUM!	#NUM!	#NUM!	105378606
LOC107984909	NC_000001	3191945..3195519	0	#NUM!	#NUM!	#NUM!	#NUM!	#NUM!	107984909
LOC105378605	NC_000001	complement(3210740..3214473)	0	#NUM!	#NUM!	#NUM!	#NUM!	#NUM!	105378605
MIR551A	NC_000001	complement(3560695..3560790)	0	#NUM!	#NUM!	#NUM!	#NUM!	#NUM!	693135	HGNC:32806
LOC105378609	NC_000001	complement(3674874..3677639)	0	#NUM!	#NUM!	#NUM!	#NUM!	#NUM!	105378609
CCDC27	NC_000001	3752398..3771645	0	#NUM!	#NUM!	#NUM!	#NUM!	#NUM!	148870	HGNC:26546
RN7SL574P	NC_000001	3782815..3783111	0	#NUM!	#NUM!	#NUM!	#NUM!	#NUM!	106481079	HGNC:46590
LINC01346	NC_000001	3940612..3952583	0	#NUM!	#NUM!	#NUM!	#NUM!	#NUM!	728716	HGNC:50563
LOC105376672	NC_000001	complement(3944510..3949016)	0	#NUM!	#NUM!	#NUM!	#NUM!	#NUM!	105376672
LOC105376673	NC_000001	3972916..4011584	0	#NUM!	#NUM!	#NUM!	#NUM!	#NUM!	105376673
EEF1DP6	NC_000001	complement(4175463..4175899)	0	#NUM!	#NUM!	#NUM!	#NUM!	#NUM!	644357	HGNC:51456
LOC284661	NC_000001	4412051..4424684	0	#NUM!	#NUM!	#NUM!	#NUM!	#NUM!	284661
LOC105376680	NC_000001	4973391..4983958	0	#NUM!	#NUM!	#NUM!	#NUM!	#NUM!	105376680
LOC102724429	NC_000001	4997369..5004349	0	#NUM!	#NUM!	#NUM!	#NUM!	#NUM!	102724429
LOC105376681	NC_000001	complement(5090580..5098548)	0	#NUM!	#NUM!	#NUM!	#NUM!	#NUM!	105376681
LOC105376682	NC_000001	5131856..5135311	0	#NUM!	#NUM!	#NUM!	#NUM!	#NUM!	105376682
LOC107984911	NC_000001	complement(5470329..5481317)	0	#NUM!	#NUM!	#NUM!	#NUM!	#NUM!	107984911
LOC105376686	NC_000001	complement(5490842..5494629)	0	#NUM!	#NUM!	#NUM!	#NUM!	#NUM!	105376686
MIR4417	NC_000001	5564071..5564143	0	#NUM!	#NUM!	#NUM!	#NUM!	#NUM!	100616489	HGNC:41535
MIR4689	NC_000001	complement(5862672..5862741)	0	#NUM!	#NUM!	#NUM!	#NUM!	#NUM!	100616421	HGNC:41895
LOC105376687	NC_000001	6131763..6132692	0	#NUM!	#NUM!	#NUM!	#NUM!	#NUM!	105376687
HES3	NC_000001	6244192..6245578	0	#NUM!	#NUM!	#NUM!	#NUM!	#NUM!	390992	HGNC:26226
MIR4252	NC_000001	complement(6429834..6429896)	0	#NUM!	#NUM!	#NUM!	#NUM!	#NUM!	100422975	HGNC:38384
RNU6-731P	NC_000001	6540854..6540964	0	#NUM!	#NUM!	#NUM!	#NUM!	#NUM!	106481411	HGNC:47694
LOC107984912	NC_000001	complement(6567548..6579433)	0	#NUM!	#NUM!	#NUM!	#NUM!	#NUM!	107984912
LOC100505887	NC_000001	6724745..6730012	0	#NUM!	#NUM!	#NUM!	#NUM!	#NUM!	100505887
RPL37P9	NC_000001	complement(6834328..6834600)	0	#NUM!	#NUM!	#NUM!	#NUM!	#NUM!	100270828	HGNC:35688
LOC100129476	NC_000001	complement(7049769..7051940)	0	#NUM!	#NUM!	#NUM!	#NUM!	#NUM!	100129476
RNU1-8P	NC_000001	7219360..7219524	0	#NUM!	#NUM!	#NUM!	#NUM!	#NUM!	106481604	HGNC:48307
LOC105376692	NC_000001	complement(7235643..7240139)	0	#NUM!	#NUM!	#NUM!	#NUM!	#NUM!	105376692
LOC102725193	NC_000001	complement(7388183..7389908)	0	#NUM!	#NUM!	#NUM!	#NUM!	#NUM!	102725193
LOC100129776	NC_000001	8189826..8192773	0	#NUM!	#NUM!	#NUM!	#NUM!	#NUM!	100129776
RNU1-7P	NC_000001	complement(8206434..8206597)	0	#NUM!	#NUM!	#NUM!	#NUM!	#NUM!	106481952	HGNC:48306
LOC105376695	NC_000001	8240090..8248644	0	#NUM!	#NUM!	#NUM!	#NUM!	#NUM!	105376695
RNU6-991P	NC_000001	complement(8292157..8292263)	0	#NUM!	#NUM!	#NUM!	#NUM!	#NUM!	106480004	HGNC:47954
SNORD128	NC_000001	complement(8494800..8494913)	0	#NUM!	#NUM!	#NUM!	#NUM!	#NUM!	106632271	HGNC:50409
RPL7P7	NC_000001	complement(8786129..8786951)	0	#NUM!	#NUM!	#NUM!	#NUM!	#NUM!	644896	HGNC:36895
RPL27P3	NC_000001	8798438..8799557	0	#NUM!	#NUM!	#NUM!	#NUM!	#NUM!	100128662
MIR6728	NC_000001	complement(8866502..8866590)	0	#NUM!	#NUM!	#NUM!	#NUM!	#NUM!	102465436	HGNC:49961
RNU6-304P	NC_000001	complement(8883427..8883533)	0	#NUM!	#NUM!	#NUM!	#NUM!	#NUM!	106481275	HGNC:47267
CA6	NC_000001	8945786..8975092	0	#NUM!	#NUM!	#NUM!	#NUM!	#NUM!	765	HGNC:1380
RN7SL451P	NC_000001	complement(8979576..8979874)	0	#NUM!	#NUM!	#NUM!	#NUM!	#NUM!	106480377	HGNC:46467
SLC2A7	NC_000001	complement(8992534..9026384)	0	#NUM!	#NUM!	#NUM!	#NUM!	#NUM!	155184	HGNC:13445
SLC2A5	NC_000001	complement(9036941..9093407)	0	#NUM!	#NUM!	#NUM!	#NUM!	#NUM!	6518	HGNC:11010
MIR34A	NC_000001	complement(9151668..9151777)	0	#NUM!	#NUM!	#NUM!	#NUM!	#NUM!	407040	HGNC:31635
RNA5SP40	NC_000001	complement(9437669..9437778)	0	#NUM!	#NUM!	#NUM!	#NUM!	#NUM!	100873279	HGNC:42816
LOC107985734	NC_000001	9614641..9622295	0	#NUM!	#NUM!	#NUM!	#NUM!	#NUM!	107985734
LOC105376712	NC_000001	complement(9628447..9629428)	0	#NUM!	#NUM!	#NUM!	#NUM!	#NUM!	105376712
PIK3CD-AS1	NC_000001	complement(9652610..9654586)	0	#NUM!	#NUM!	#NUM!	#NUM!	#NUM!	644997	HGNC:32346
RPL26P7	NC_000001	complement(9662288..9662628)	0	#NUM!	#NUM!	#NUM!	#NUM!	#NUM!	100270883	HGNC:37030
MZT1P1	NC_000001	9780822..9781240	0	#NUM!	#NUM!	#NUM!	#NUM!	#NUM!	106480302	HGNC:50605
MIR5697	NC_000001	9967381..9967458	0	#NUM!	#NUM!	#NUM!	#NUM!	#NUM!	100847055	HGNC:43509
RPL21P21	NC_000001	complement(10054440..10054782)	0	#NUM!	#NUM!	#NUM!	#NUM!	#NUM!	100270877	HGNC:35728
RNU6-828P	NC_000001	10163268..10163374	0	#NUM!	#NUM!	#NUM!	#NUM!	#NUM!	106479932	HGNC:47791
MIR1273D	NC_000001	10227718..10227803	0	#NUM!	#NUM!	#NUM!	#NUM!	#NUM!	100422970	HGNC:38375
RNU6-37P	NC_000001	10298966..10299070	0	#NUM!	#NUM!	#NUM!	#NUM!	#NUM!	106478920	HGNC:34281
LOC105376733	NC_000001	complement(10809018..10815658)	0	#NUM!	#NUM!	#NUM!	#NUM!	#NUM!	105376733
HSPE1P24	NC_000001	10895761..10895998	0	#NUM!	#NUM!	#NUM!	#NUM!	#NUM!	106480259	HGNC:49343
LOC105376735	NC_000001	complement(10913618..10918697)	0	#NUM!	#NUM!	#NUM!	#NUM!	#NUM!	105376735
C1orf127	NC_000001	complement(10946473..10982037)	0	#NUM!	#NUM!	#NUM!	#NUM!	#NUM!	148345	HGNC:26730
RNU6-537P	NC_000001	11152350..11152413	0	#NUM!	#NUM!	#NUM!	#NUM!	#NUM!	106479804	HGNC:47500
RNU6-291P	NC_000001	11226254..11226360	0	#NUM!	#NUM!	#NUM!	#NUM!	#NUM!	106479696	HGNC:47254
LOC105376739	NC_000001	11357945..11364461	0	#NUM!	#NUM!	#NUM!	#NUM!	#NUM!	105376739
LOC101929181	NC_000001	11609531..11613355	0	#NUM!	#NUM!	#NUM!	#NUM!	#NUM!	101929181
LOC101060126	NC_000001	complement(11761379..11762321)	0	#NUM!	#NUM!	#NUM!	#NUM!	#NUM!	101060126
C1orf167	NC_000001	11762188..11789585	0	#NUM!	#NUM!	#NUM!	#NUM!	#NUM!	284498	HGNC:25262
NPPB	NC_000001	complement(11857464..11858935)	0	#NUM!	#NUM!	#NUM!	#NUM!	#NUM!	4879	HGNC:7940
LOC390997	NC_000001	11877769..11880758	0	#NUM!	#NUM!	#NUM!	#NUM!	#NUM!	390997
RNU5E-1	NC_000001	11908154..11908272	0	#NUM!	#NUM!	#NUM!	#NUM!	#NUM!	26829	HGNC:10215
RNU5E-4P	NC_000001	complement(11909808..11909927)	0	#NUM!	#NUM!	#NUM!	#NUM!	#NUM!	100873829	HGNC:42513
MIR6729	NC_000001	12029158..12029222	0	#NUM!	#NUM!	#NUM!	#NUM!	#NUM!	102466982	HGNC:50103
RN7SL649P	NC_000001	complement(12036740..12037014)	0	#NUM!	#NUM!	#NUM!	#NUM!	#NUM!	106481100	HGNC:46665
RNU6-777P	NC_000001	complement(12077881..12077984)	0	#NUM!	#NUM!	#NUM!	#NUM!	#NUM!	106481426	HGNC:47740
RPL23AP89	NC_000001	complement(12080293..12080547)	0	#NUM!	#NUM!	#NUM!	#NUM!	#NUM!	106480336	HGNC:51623
MIR7846	NC_000001	12166943..12167038	0	#NUM!	#NUM!	#NUM!	#NUM!	#NUM!	102465836	HGNC:50029
MIR4632	NC_000001	12191713..12191773	0	#NUM!	#NUM!	#NUM!	#NUM!	#NUM!	100616438	HGNC:41593
LOC390998	NC_000001	complement(12220727..12221101)	0	#NUM!	#NUM!	#NUM!	#NUM!	#NUM!	390998
LOC105376744	NC_000001	12525256..12528881	0	#NUM!	#NUM!	#NUM!	#NUM!	#NUM!	105376744
MIR6730	NC_000001	complement(12578957..12579023)	0	#NUM!	#NUM!	#NUM!	#NUM!	#NUM!	102466722	HGNC:50222
AADACL4	NC_000001	12644547..12667086	0	#NUM!	#NUM!	#NUM!	#NUM!	#NUM!	343066	HGNC:32038
AADACL3	NC_000001	12716115..12728759	0	#NUM!	#NUM!	#NUM!	#NUM!	#NUM!	126767	HGNC:32037
C1orf158	NC_000001	12746186..12761169	0	#NUM!	#NUM!	#NUM!	#NUM!	#NUM!	93190	HGNC:28567
PRAMEF12	NC_000001	12774848..12777906	0	#NUM!	#NUM!	#NUM!	#NUM!	#NUM!	390999	HGNC:22125
PRAMEF1	NC_000001	12791397..12796628	0	#NUM!	#NUM!	#NUM!	#NUM!	#NUM!	65121	HGNC:28840
LOC105376745	NC_000001	complement(12822724..12823223)	0	#NUM!	#NUM!	#NUM!	#NUM!	#NUM!	105376745
PRAMEF11	NC_000001	complement(12824380..12831410)	0	#NUM!	#NUM!	#NUM!	#NUM!	#NUM!	440560	HGNC:14086
PRAMEF30P	NC_000001	complement(12838470..12841383)	0	#NUM!	#NUM!	#NUM!	#NUM!	#NUM!	441870	HGNC:51892
PRAMEF2	NC_000001	12857086..12861909	0	#NUM!	#NUM!	#NUM!	#NUM!	#NUM!	65122	HGNC:28841
PRAMEF4	NC_000001	complement(12879212..12886201)	0	#NUM!	#NUM!	#NUM!	#NUM!	#NUM!	400735	HGNC:31971
PRAMEF10	NC_000001	complement(12892896..12898270)	0	#NUM!	#NUM!	#NUM!	#NUM!	#NUM!	343071	HGNC:27997
PRAMEF7	NC_000001	12916647..12920480	0	#NUM!	#NUM!	#NUM!	#NUM!	#NUM!	441871	HGNC:28415
RNU6-1072P	NC_000001	12922554..12922659	0	#NUM!	#NUM!	#NUM!	#NUM!	#NUM!	106480037	HGNC:48035
PRAMEF29P	NC_000001	12926162..12928882	0	#NUM!	#NUM!	#NUM!	#NUM!	#NUM!	729356	HGNC:51891
PRAMEF6	NC_000001	complement(12938472..12947580)	0	#NUM!	#NUM!	#NUM!	#NUM!	#NUM!	440561	HGNC:30583
PRAMEF28	NC_000001	13029364..13032130	0	#NUM!	#NUM!	#NUM!	#NUM!	#NUM!	102724742	HGNC:51890
PRAMEF27	NC_000001	complement(13049808..13053659)	0	#NUM!	#NUM!	#NUM!	#NUM!	#NUM!	101929983	HGNC:51234
HNRNPCL3	NC_000001	13061232..13062237	0	#NUM!	#NUM!	#NUM!	#NUM!	#NUM!	649330	HGNC:51235
PRAMEF25	NC_000001	13073678..13078038	0	#NUM!	#NUM!	#NUM!	#NUM!	#NUM!	441873	HGNC:49179
PRAMEF34P	NC_000001	complement(13094515..13099717)	0	#NUM!	#NUM!	#NUM!	#NUM!	#NUM!	649324	HGNC:51895
PRAMEF35P	NC_000001	complement(13104375..13105689)	0	#NUM!	#NUM!	#NUM!	#NUM!	#NUM!	100419649	HGNC:51896
PRAMEF36P	NC_000001	13127069..13132274	0	#NUM!	#NUM!	#NUM!	#NUM!	#NUM!	645354	HGNC:51897
PRAMEF26	NC_000001	complement(13148905..13153111)	0	#NUM!	#NUM!	#NUM!	#NUM!	#NUM!	645359	HGNC:49178
PRAMEF9	NC_000001	13175281..13179132	0	#NUM!	#NUM!	#NUM!	#NUM!	#NUM!	343070	HGNC:27996
PRAMEF13	NC_000001	complement(13196188..13201409)	0	#NUM!	#NUM!	#NUM!	#NUM!	#NUM!	400736	HGNC:13262
PRAMEF18	NC_000001	complement(13222695..13226154)	0	#NUM!	#NUM!	#NUM!	#NUM!	#NUM!	391003	HGNC:30693
PRAMEF31P	NC_000001	13245837..13248814	0	#NUM!	#NUM!	#NUM!	#NUM!	#NUM!	100129611	HGNC:51893
PRAMEF5	NC_000001	13254198..13263435	0	#NUM!	#NUM!	#NUM!	#NUM!	#NUM!	343068	HGNC:27995
PRAMEF32P	NC_000001	complement(13272907..13275627)	0	#NUM!	#NUM!	#NUM!	#NUM!	#NUM!	650236	HGNC:51894
RNU6-771P	NC_000001	complement(13279126..13279231)	0	#NUM!	#NUM!	#NUM!	#NUM!	#NUM!	106479907	HGNC:47734
PRAMEF8	NC_000001	complement(13281223..13285137)	0	#NUM!	#NUM!	#NUM!	#NUM!	#NUM!	391002	HGNC:24074
PRAMEF33P	NC_000001	13303539..13308907	0	#NUM!	#NUM!	#NUM!	#NUM!	#NUM!	645382	HGNC:49193
PRAMEF15	NC_000001	13315581..13322595	0	#NUM!	#NUM!	#NUM!	#NUM!	#NUM!	653619	HGNC:26764
PRAMEF14	NC_000001	complement(13341892..13347134)	0	#NUM!	#NUM!	#NUM!	#NUM!	#NUM!	729528	HGNC:13576
PRAMEF19	NC_000001	complement(13368431..13371947)	0	#NUM!	#NUM!	#NUM!	#NUM!	#NUM!	645414	HGNC:24908
PRAMEF17	NC_000001	13389632..13392629	0	#NUM!	#NUM!	#NUM!	#NUM!	#NUM!	391004	HGNC:29485
PRAMEF20	NC_000001	13410450..13421328	0	#NUM!	#NUM!	#NUM!	#NUM!	#NUM!	645425	HGNC:25224
LRRC38	NC_000001	complement(13474977..13513747)	0	#NUM!	#NUM!	#NUM!	#NUM!	#NUM!	126755	HGNC:27005
LOC107984918	NC_000001	13513220..13517054	0	#NUM!	#NUM!	#NUM!	#NUM!	#NUM!	107984918
BRWD1P1	NC_000001	13555001..13555694	0	#NUM!	#NUM!	#NUM!	#NUM!	#NUM!	106481724	HGNC:51528
PDPN	NC_000001	13583757..13617957	0	#NUM!	#NUM!	#NUM!	#NUM!	#NUM!	10630	HGNC:29602
RNA5SP41	NC_000001	complement(13623184..13623284)	0	#NUM!	#NUM!	#NUM!	#NUM!	#NUM!	100873280	HGNC:42817
LOC105376756	NC_000001	complement(13687103..13691892)	0	#NUM!	#NUM!	#NUM!	#NUM!	#NUM!	105376756
RNU6-1265P	NC_000001	complement(14124233..14124335)	0	#NUM!	#NUM!	#NUM!	#NUM!	#NUM!	106481579	HGNC:48228
LOC107985467	NC_000001	14214243..14221488	0	#NUM!	#NUM!	#NUM!	#NUM!	#NUM!	107985467
LOC105376762	NC_000001	complement(14388107..14394361)	0	#NUM!	#NUM!	#NUM!	#NUM!	#NUM!	105376762
TBCAP2	NC_000001	complement(14691937..14692400)	0	#NUM!	#NUM!	#NUM!	#NUM!	#NUM!	494541	HGNC:42631
LOC105376759	NC_000001	complement(14801092..14814895)	0	#NUM!	#NUM!	#NUM!	#NUM!	#NUM!	105376759
LOC107985469	NC_000001	complement(14886750..14911575)	0	#NUM!	#NUM!	#NUM!	#NUM!	#NUM!	107985469
LOC100420251	NC_000001	complement(15191746..15193127)	0	#NUM!	#NUM!	#NUM!	#NUM!	#NUM!	100420251
CELA2A	NC_000001	15456728..15472091	0	#NUM!	#NUM!	#NUM!	#NUM!	#NUM!	63036	HGNC:24609
LOC105376767	NC_000001	complement(15461665..15467379)	0	#NUM!	#NUM!	#NUM!	#NUM!	#NUM!	105376767
CELA2B	NC_000001	15476101..15491400	0	#NUM!	#NUM!	#NUM!	#NUM!	#NUM!	51032	HGNC:29995
CD24P1	NC_000001	complement(15609982..15614946)	0	#NUM!	#NUM!	#NUM!	#NUM!	#NUM!	935	HGNC:1646
CLCNKA	NC_000001	16021991..16034050	0	#NUM!	#NUM!	#NUM!	#NUM!	#NUM!	1187	HGNC:2026
ANO7P1	NC_000001	complement(16215438..16227316)	0	#NUM!	#NUM!	#NUM!	#NUM!	#NUM!	101927546	HGNC:32248
MT1XP1	NC_000001	complement(16241216..16241398)	0	#NUM!	#NUM!	#NUM!	#NUM!	#NUM!	645652	HGNC:7442
SPATA21	NC_000001	complement(16397271..16437842)	0	#NUM!	#NUM!	#NUM!	#NUM!	#NUM!	374955	HGNC:28026
RNU1-1	NC_000001	complement(16514122..16514285)	0	#NUM!	#NUM!	#NUM!	#NUM!	#NUM!	26871	HGNC:10120
TRNAN-GUU_1	NC_000001	complement(16520585..16520658)	0	#NUM!	#NUM!	#NUM!	#NUM!	#NUM!	107985757
RNU1-6P	NC_000001	complement(16534081..16534224)	0	#NUM!	#NUM!	#NUM!	#NUM!	#NUM!	106480152	HGNC:48305
TRNAE-UUC	NC_000001	complement(16535279..16535350)	0	#NUM!	#NUM!	#NUM!	#NUM!	#NUM!	107985758
TRNAG1	NC_000001	complement(16545939..16546009)	0	#NUM!	#NUM!	#NUM!	#NUM!	#NUM!	7195
TRG-CCC4-1	NC_000001	complement(16547665..16547737)	0	#NUM!	#NUM!	#NUM!	#NUM!	#NUM!	100189486	HGNC:35059
TRK-CTT7-1	NC_000001	16553462..16553533	0	#NUM!	#NUM!	#NUM!	#NUM!	#NUM!	101056699	HGNC:35098
RNU1-3	NC_000001	complement(16666785..16666948)	0	#NUM!	#NUM!	#NUM!	#NUM!	#NUM!	26869	HGNC:10130
FAM231A	NC_000001	16673003..16673512	0	#NUM!	#NUM!	#NUM!	#NUM!	#NUM!	729574	HGNC:49427
TRNAG-CCC_1	NC_000001	complement(16678271..16678341)	0	#NUM!	#NUM!	#NUM!	#NUM!	#NUM!	107985759
TRV-CAC13-1	NC_000001	16725566..16725638	0	#NUM!	#NUM!	#NUM!	#NUM!	#NUM!	100189500	HGNC:35075
TRG-CCC5-1	NC_000001	16727285..16727355	0	#NUM!	#NUM!	#NUM!	#NUM!	#NUM!	100189045	HGNC:34604
RNU1-4	NC_000001	16740516..16740679	0	#NUM!	#NUM!	#NUM!	#NUM!	#NUM!	6060	HGNC:10128
CROCCP4	NC_000001	16750235..16750964	0	#NUM!	#NUM!	#NUM!	#NUM!	#NUM!	100421113	HGNC:43864
LOC100421279	NC_000001	16856711..16859283	0	#NUM!	#NUM!	#NUM!	#NUM!	#NUM!	100421279
MIR3675	NC_000001	complement(16858949..16859021)	0	#NUM!	#NUM!	#NUM!	#NUM!	#NUM!	100500876	HGNC:38973
TRV-CAC11-2	NC_000001	16860198..16860270	0	#NUM!	#NUM!	#NUM!	#NUM!	#NUM!	100189479	HGNC:35052
TRG-CCC1-2	NC_000001	16861921..16861991	0	#NUM!	#NUM!	#NUM!	#NUM!	#NUM!	100189298	HGNC:34864
FAM231EP	NC_000001	complement(16868363..16868868)	0	#NUM!	#NUM!	#NUM!	#NUM!	#NUM!	100132070	HGNC:49507
TRE-TTC3-1	NC_000001	16872583..16872654	0	#NUM!	#NUM!	#NUM!	#NUM!	#NUM!	7193	HGNC:12265
RNU1-5P	NC_000001	16873708..16873851	0	#NUM!	#NUM!	#NUM!	#NUM!	#NUM!	107105261	HGNC:48304
TRN-GTT13-1	NC_000001	16875463..16875536	0	#NUM!	#NUM!	#NUM!	#NUM!	#NUM!	100189183	HGNC:34746
LOC107985101	NC_000001	16887335..16890135	0	#NUM!	#NUM!	#NUM!	#NUM!	#NUM!	107985101
TRN-GTT4-1	NC_000001	16889677..16889750	0	#NUM!	#NUM!	#NUM!	#NUM!	#NUM!	791226	HGNC:33197
RNU1-2	NC_000001	16895980..16896143	0	#NUM!	#NUM!	#NUM!	#NUM!	#NUM!	26870	HGNC:10123
PADI2	NC_000001	complement(17066761..17119453)	0	#NUM!	#NUM!	#NUM!	#NUM!	#NUM!	11240	HGNC:18341
LOC105376808	NC_000001	17135665..17138955	0	#NUM!	#NUM!	#NUM!	#NUM!	#NUM!	105376808
LOC400743	NC_000001	17192965..17197508	0	#NUM!	#NUM!	#NUM!	#NUM!	#NUM!	400743
PADI1	NC_000001	17205123..17246006	0	#NUM!	#NUM!	#NUM!	#NUM!	#NUM!	29943	HGNC:18367
PADI3	NC_000001	17249079..17284233	0	#NUM!	#NUM!	#NUM!	#NUM!	#NUM!	51702	HGNC:18337
MIR3972	NC_000001	17277889..17277975	0	#NUM!	#NUM!	#NUM!	#NUM!	#NUM!	100616188	HGNC:41876
PADI4	NC_000001	17308195..17364004	0	#NUM!	#NUM!	#NUM!	#NUM!	#NUM!	23569	HGNC:18368
PADI6	NC_000001	17372196..17401699	0	#NUM!	#NUM!	#NUM!	#NUM!	#NUM!	353238	HGNC:20449
LOC107984028	NC_000001	17717573..17722300	0	#NUM!	#NUM!	#NUM!	#NUM!	#NUM!	107984028
LOC105376809	NC_000001	complement(18000470..18010489)	0	#NUM!	#NUM!	#NUM!	#NUM!	#NUM!	105376809
LOC105376812	NC_000001	18043754..18052755	0	#NUM!	#NUM!	#NUM!	#NUM!	#NUM!	105376812
LOC101927876	NC_000001	18065657..18074412	0	#NUM!	#NUM!	#NUM!	#NUM!	#NUM!	101927876
IGSF21	NC_000001	18107746..18378483	0	#NUM!	#NUM!	#NUM!	#NUM!	#NUM!	84966	HGNC:28246
KLHDC7A	NC_000001	18480930..18485999	0	#NUM!	#NUM!	#NUM!	#NUM!	#NUM!	127707	HGNC:26791
PAX7	NC_000001	18631006..18748866	0	#NUM!	#NUM!	#NUM!	#NUM!	#NUM!	5081	HGNC:8621
TAS1R2	NC_000001	complement(18839599..18859661)	0	#NUM!	#NUM!	#NUM!	#NUM!	#NUM!	80834	HGNC:14905
MIR4695	NC_000001	complement(18883202..18883275)	0	#NUM!	#NUM!	#NUM!	#NUM!	#NUM!	100616120	HGNC:41573
MIR1290	NC_000001	complement(18897071..18897148)	0	#NUM!	#NUM!	#NUM!	#NUM!	#NUM!	100302276	HGNC:35283
LOC644083	NC_000001	19399942..19400614	0	#NUM!	#NUM!	#NUM!	#NUM!	#NUM!	644083
RN7SL277P	NC_000001	19424384..19424599	0	#NUM!	#NUM!	#NUM!	#NUM!	#NUM!	106479323	HGNC:46293
LOC105376818	NC_000001	complement(19509890..19512483)	0	#NUM!	#NUM!	#NUM!	#NUM!	#NUM!	105376818
RNU4-28P	NC_000001	19510593..19510733	0	#NUM!	#NUM!	#NUM!	#NUM!	#NUM!	106479570	HGNC:46964
LOC105378614	NC_000001	complement(19591802..19596832)	0	#NUM!	#NUM!	#NUM!	#NUM!	#NUM!	105378614
RNF186	NC_000001	complement(19814029..19815278)	0	#NUM!	#NUM!	#NUM!	#NUM!	#NUM!	54546	HGNC:25978
PLA2G2E	NC_000001	complement(19920307..19923617)	0	#NUM!	#NUM!	#NUM!	#NUM!	#NUM!	30814	HGNC:13414
RN7SL304P	NC_000001	19970969..19971269	0	#NUM!	#NUM!	#NUM!	#NUM!	#NUM!	106479333	HGNC:46320
PLA2G2A	NC_000001	complement(19975431..19980439)	0	#NUM!	#NUM!	#NUM!	#NUM!	#NUM!	5320	HGNC:9031
LOC100419911	NC_000001	20038930..20039444	0	#NUM!	#NUM!	#NUM!	#NUM!	#NUM!	100419911
PLA2G2D	NC_000001	complement(20112650..20119566)	0	#NUM!	#NUM!	#NUM!	#NUM!	#NUM!	26279	HGNC:9033
PLA2G2F	NC_000001	20139326..20150386	0	#NUM!	#NUM!	#NUM!	#NUM!	#NUM!	64600	HGNC:30040
PLA2G2C	NC_000001	complement(20163085..20177364)	0	#NUM!	#NUM!	#NUM!	#NUM!	#NUM!	391013	HGNC:9032
UBXN10	NC_000001	20183106..20196060	0	#NUM!	#NUM!	#NUM!	#NUM!	#NUM!	127733	HGNC:26354
UBXN10-AS1	NC_000001	complement(20184242..20186486)	0	#NUM!	#NUM!	#NUM!	#NUM!	#NUM!	101928017	HGNC:41141
LOC105376825	NC_000001	20197306..20202827	0	#NUM!	#NUM!	#NUM!	#NUM!	#NUM!	105376825
LOC105376826	NC_000001	complement(20210712..20213349)	0	#NUM!	#NUM!	#NUM!	#NUM!	#NUM!	105376826
LOC105376827	NC_000001	20243111..20244622	0	#NUM!	#NUM!	#NUM!	#NUM!	#NUM!	105376827
LOC105376828	NC_000001	20271604..20274507	0	#NUM!	#NUM!	#NUM!	#NUM!	#NUM!	105376828
VWA5B1	NC_000001	20290907..20360442	0	#NUM!	#NUM!	#NUM!	#NUM!	#NUM!	127731	HGNC:26538
RPS4XP4	NC_000001	20525952..20526810	0	#NUM!	#NUM!	#NUM!	#NUM!	#NUM!	441878	HGNC:36545
FAM43B	NC_000001	20552439..20555020	0	#NUM!	#NUM!	#NUM!	#NUM!	#NUM!	163933	HGNC:31791
MIR6084	NC_000001	20633679..20633788	0	#NUM!	#NUM!	#NUM!	#NUM!	#NUM!	102464833	HGNC:50235
RNU7-200P	NC_000001	20841241..20841302	0	#NUM!	#NUM!	#NUM!	#NUM!	#NUM!	106480835	HGNC:45734
MIR1256	NC_000001	complement(20988314..20988432)	0	#NUM!	#NUM!	#NUM!	#NUM!	#NUM!	100302155	HGNC:35321
RPS15AP6	NC_000001	complement(21003511..21003964)	0	#NUM!	#NUM!	#NUM!	#NUM!	#NUM!	100271141	HGNC:35657
HSPE1P27	NC_000001	21161475..21162081	0	#NUM!	#NUM!	#NUM!	#NUM!	#NUM!	106480261	HGNC:49346
PPP1R11P1	NC_000001	21397800..21398562	0	#NUM!	#NUM!	#NUM!	#NUM!	#NUM!	94297	HGNC:16326
LOC100421269	NC_000001	complement(21411462..21411990)	0	#NUM!	#NUM!	#NUM!	#NUM!	#NUM!	100421269
LOC105376832	NC_000001	complement(21412667..21416543)	0	#NUM!	#NUM!	#NUM!	#NUM!	#NUM!	105376832
CROCCP5	NC_000001	21434320..21436826	0	#NUM!	#NUM!	#NUM!	#NUM!	#NUM!	100421114	HGNC:43865
CELA3B	NC_000001	21976894..21989354	0	#NUM!	#NUM!	#NUM!	#NUM!	#NUM!	23436	HGNC:15945
RN7SL386P	NC_000001	21987481..21987777	0	#NUM!	#NUM!	#NUM!	#NUM!	#NUM!	106479364	HGNC:46402
RN7SL186P	NC_000001	22010650..22010946	0	#NUM!	#NUM!	#NUM!	#NUM!	#NUM!	106480972	HGNC:46202
LOC107985102	NC_000001	complement(22068298..22068908)	0	#NUM!	#NUM!	#NUM!	#NUM!	#NUM!	107985102
MIR4418	NC_000001	22266239..22266300	0	#NUM!	#NUM!	#NUM!	#NUM!	#NUM!	100616433	HGNC:41789
LOC105376856	NC_000001	complement(22416331..22418938)	0	#NUM!	#NUM!	#NUM!	#NUM!	#NUM!	105376856
EPHA8	NC_000001	22563508..22603594	0	#NUM!	#NUM!	#NUM!	#NUM!	#NUM!	2046	HGNC:3391
MIR6127	NC_000001	complement(22633258..22633366)	0	#NUM!	#NUM!	#NUM!	#NUM!	#NUM!	102466615	HGNC:50163
C1QA	NC_000001	22636625..22639682	0	#NUM!	#NUM!	#NUM!	#NUM!	#NUM!	712	HGNC:1241
C1QB	NC_000001	22653189..22661536	0	#NUM!	#NUM!	#NUM!	#NUM!	#NUM!	713	HGNC:1242
MIR4684	NC_000001	22719517..22719598	0	#NUM!	#NUM!	#NUM!	#NUM!	#NUM!	100616391	HGNC:41695
MIR4253	NC_000001	complement(22863159..22863226)	0	#NUM!	#NUM!	#NUM!	#NUM!	#NUM!	100422914	HGNC:38231
LACTBL1	NC_000001	complement(22953043..22972316)	0	#NUM!	#NUM!	#NUM!	#NUM!	#NUM!	646262	HGNC:35445
C1orf234	NC_000001	complement(23010834..23015850)	0	#NUM!	#NUM!	#NUM!	#NUM!	#NUM!	729059	HGNC:44651
MIR3115	NC_000001	23044305..23044372	0	#NUM!	#NUM!	#NUM!	#NUM!	#NUM!	100422866	HGNC:38371
MIR4419A	NC_000001	complement(23057858..23057934)	0	#NUM!	#NUM!	#NUM!	#NUM!	#NUM!	100616177	HGNC:41828
RNU6-514P	NC_000001	23162704..23162810	0	#NUM!	#NUM!	#NUM!	#NUM!	#NUM!	106480586	HGNC:47477
RNU6-135P	NC_000001	23163953..23164053	0	#NUM!	#NUM!	#NUM!	#NUM!	#NUM!	106479625	HGNC:47098
RPL29P6	NC_000001	23244729..23245345	0	#NUM!	#NUM!	#NUM!	#NUM!	#NUM!	391019	HGNC:36627
LOC729856	NC_000001	23670777..23671244	0	#NUM!	#NUM!	#NUM!	#NUM!	#NUM!	729856
BTBD6P1	NC_000001	complement(23901049..23903008)	0	#NUM!	#NUM!	#NUM!	#NUM!	#NUM!	646330	HGNC:51542
LOC107984929	NC_000001	23910737..23912664	0	#NUM!	#NUM!	#NUM!	#NUM!	#NUM!	107984929
MIR378F	NC_000001	23929070..23929147	0	#NUM!	#NUM!	#NUM!	#NUM!	#NUM!	100616492	HGNC:41686
LOC105378615	NC_000001	complement(23987408..23987788)	0	#NUM!	#NUM!	#NUM!	#NUM!	#NUM!	105378615
LOC105376864	NC_000001	24098018..24104540	0	#NUM!	#NUM!	#NUM!	#NUM!	#NUM!	105376864
IL22RA1	NC_000001	complement(24119771..24143285)	0	#NUM!	#NUM!	#NUM!	#NUM!	#NUM!	58985	HGNC:13700
LOC107985738	NC_000001	24151419..24157356	0	#NUM!	#NUM!	#NUM!	#NUM!	#NUM!	107985738
LOC284632	NC_000001	24200240..24211690	0	#NUM!	#NUM!	#NUM!	#NUM!	#NUM!	284632
RCAN3AS	NC_000001	complement(24496333..24502360)	0	#NUM!	#NUM!	#NUM!	#NUM!	#NUM!	100750325	HGNC:39009
RPL26P8	NC_000001	24563597..24563971	0	#NUM!	#NUM!	#NUM!	#NUM!	#NUM!	100270884	HGNC:36192
MIR6731	NC_000001	complement(24919345..24919416)	0	#NUM!	#NUM!	#NUM!	#NUM!	#NUM!	102465437	HGNC:50036
LOC107984932	NC_000001	24924329..24926329	0	#NUM!	#NUM!	#NUM!	#NUM!	#NUM!	107984932
LOC105376878	NC_000001	24932454..24964709	0	#NUM!	#NUM!	#NUM!	#NUM!	#NUM!	105376878
MIR4425	NC_000001	25023503..25023586	0	#NUM!	#NUM!	#NUM!	#NUM!	#NUM!	100616365	HGNC:41891
LOC105376879	NC_000001	25039972..25047377	0	#NUM!	#NUM!	#NUM!	#NUM!	#NUM!	105376879
SNRPFP2	NC_000001	25887360..25887602	0	#NUM!	#NUM!	#NUM!	#NUM!	#NUM!	100874411	HGNC:39665
RPL39P7	NC_000001	25888916..25889301	0	#NUM!	#NUM!	#NUM!	#NUM!	#NUM!	100270892	HGNC:36651
MIR3917	NC_000001	complement(25906362..25906454)	0	#NUM!	#NUM!	#NUM!	#NUM!	#NUM!	100500808	HGNC:38911
LOC105376885	NC_000001	25906550..25908243	0	#NUM!	#NUM!	#NUM!	#NUM!	#NUM!	105376885
RNU6-110P	NC_000001	25964197..25964300	0	#NUM!	#NUM!	#NUM!	#NUM!	#NUM!	106479615	HGNC:47073
LOC105376910	NC_000001	26048258..26050666	0	#NUM!	#NUM!	#NUM!	#NUM!	#NUM!	105376910
CATSPER4	NC_000001	26189962..26202542	0	#NUM!	#NUM!	#NUM!	#NUM!	#NUM!	378807	HGNC:23220
LOC100420494	NC_000001	complement(26218886..26219534)	0	#NUM!	#NUM!	#NUM!	#NUM!	#NUM!	100420494
AIM1L	NC_000001	complement(26321859..26354130)	0	#NUM!	#NUM!	#NUM!	#NUM!	#NUM!	55057	HGNC:17295
RPL34P4	NC_000001	26326641..26327042	0	#NUM!	#NUM!	#NUM!	#NUM!	#NUM!	100270889	HGNC:36665
ZNF683	NC_000001	complement(26361632..26374520)	0	#NUM!	#NUM!	#NUM!	#NUM!	#NUM!	257101	HGNC:28495
LIN28A	NC_000001	26410768..26429728	0	#NUM!	#NUM!	#NUM!	#NUM!	#NUM!	79727	HGNC:15986
DPPA2P2	NC_000001	complement(26519117..26520264)	0	#NUM!	#NUM!	#NUM!	#NUM!	#NUM!	100128503	HGNC:44627
MIR1976	NC_000001	26554542..26554593	0	#NUM!	#NUM!	#NUM!	#NUM!	#NUM!	100302190	HGNC:37064
RN7SL679P	NC_000001	complement(26593245..26593546)	0	#NUM!	#NUM!	#NUM!	#NUM!	#NUM!	106481855	HGNC:46695
RN7SL165P	NC_000001	26814822..26815112	0	#NUM!	#NUM!	#NUM!	#NUM!	#NUM!	106479281	HGNC:46181
NR0B2	NC_000001	complement(26911484..26914076)	0	#NUM!	#NUM!	#NUM!	#NUM!	#NUM!	8431	HGNC:7961
RPL32P6	NC_000001	26983599..26984024	0	#NUM!	#NUM!	#NUM!	#NUM!	#NUM!	100270888	HGNC:36655
LOC102723760	NC_000001	27157561..27160453	0	#NUM!	#NUM!	#NUM!	#NUM!	#NUM!	102723760
RPL18AP5	NC_000001	27176711..27177330	0	#NUM!	#NUM!	#NUM!	#NUM!	#NUM!	729955	HGNC:36777
CHCHD3P3	NC_000001	complement(27200636..27201599)	0	#NUM!	#NUM!	#NUM!	#NUM!	#NUM!	646572	HGNC:44699
SNRPEP7	NC_000001	27211195..27211481	0	#NUM!	#NUM!	#NUM!	#NUM!	#NUM!	100874415	HGNC:43572
LOC105376890	NC_000001	complement(27229106..27234494)	0	#NUM!	#NUM!	#NUM!	#NUM!	#NUM!	105376890
RNU6-48P	NC_000001	27325219..27325325	0	#NUM!	#NUM!	#NUM!	#NUM!	#NUM!	100887744	HGNC:34292
CD164L2	NC_000001	complement(27379100..27383333)	0	#NUM!	#NUM!	#NUM!	#NUM!	#NUM!	388611	HGNC:32043
CHMP1AP1	NC_000001	complement(27686809..27687440)	0	#NUM!	#NUM!	#NUM!	#NUM!	#NUM!	646597	HGNC:39514
RNU6-424P	NC_000001	27693731..27693835	0	#NUM!	#NUM!	#NUM!	#NUM!	#NUM!	106479753	HGNC:47387
RNU6-1245P	NC_000001	27824538..27824643	0	#NUM!	#NUM!	#NUM!	#NUM!	#NUM!	106480109	HGNC:48208
SCARNA1	NC_000001	27834401..27834566	0	#NUM!	#NUM!	#NUM!	#NUM!	#NUM!	677774	HGNC:32555
RN7SL559P	NC_000001	complement(28031884..28032180)	0	#NUM!	#NUM!	#NUM!	#NUM!	#NUM!	106481849	HGNC:46575
LOC100131223	NC_000001	complement(28120834..28121467)	0	#NUM!	#NUM!	#NUM!	#NUM!	#NUM!	100131223
RNU6-176P	NC_000001	complement(28142737..28142841)	0	#NUM!	#NUM!	#NUM!	#NUM!	#NUM!	106479644	HGNC:47139
RNU7-29P	NC_000001	complement(28144156..28144214)	0	#NUM!	#NUM!	#NUM!	#NUM!	#NUM!	100147816	HGNC:34125
RNU6ATAC27P	NC_000001	28481362..28481480	0	#NUM!	#NUM!	#NUM!	#NUM!	#NUM!	106481167	HGNC:46926
SNORA73A	NC_000001	28507365..28507571	0	#NUM!	#NUM!	#NUM!	#NUM!	#NUM!	6080	HGNC:10115
SNORA73B	NC_000001	28508558..28508715	0	#NUM!	#NUM!	#NUM!	#NUM!	#NUM!	26768	HGNC:10116
SNORD99	NC_000001	complement(28578743..28578822)	0	#NUM!	#NUM!	#NUM!	#NUM!	#NUM!	692212	HGNC:32762
SNORA44	NC_000001	complement(28580381..28580512)	0	#NUM!	#NUM!	#NUM!	#NUM!	#NUM!	677825	HGNC:32637
SNORA16A	NC_000001	complement(28580920..28581053)	0	#NUM!	#NUM!	#NUM!	#NUM!	#NUM!	692073	HGNC:32605
OPRD1	NC_000001	28812142..28863696	0	#NUM!	#NUM!	#NUM!	#NUM!	#NUM!	4985	HGNC:8153
LOC107984933	NC_000001	29442944..29519970	0	#NUM!	#NUM!	#NUM!	#NUM!	#NUM!	107984933
LOC101929406	NC_000001	complement(30013952..30037612)	0	#NUM!	#NUM!	#NUM!	#NUM!	#NUM!	101929406
LOC105378617	NC_000001	complement(30162973..30199955)	0	#NUM!	#NUM!	#NUM!	#NUM!	#NUM!	105378617
LOC105378618	NC_000001	30253430..30261139	0	#NUM!	#NUM!	#NUM!	#NUM!	#NUM!	105378618
MIR4420	NC_000001	complement(30739156..30739232)	0	#NUM!	#NUM!	#NUM!	#NUM!	#NUM!	100616164	HGNC:41772
RN7SKP91	NC_000001	30843825..30844062	0	#NUM!	#NUM!	#NUM!	#NUM!	#NUM!	106480861	HGNC:45815
LOC400748	NC_000001	30858158..30862399	0	#NUM!	#NUM!	#NUM!	#NUM!	#NUM!	400748
SNORD103A	NC_000001	complement(30935689..30935776)	0	#NUM!	#NUM!	#NUM!	#NUM!	#NUM!	692234	HGNC:32766
SNORD103B	NC_000001	complement(30949118..30949205)	0	#NUM!	#NUM!	#NUM!	#NUM!	#NUM!	692235	HGNC:32767
SNORD103C	NC_000001	complement(30968163..30968237)	0	#NUM!	#NUM!	#NUM!	#NUM!	#NUM!	692200	HGNC:32744
LOC107985097	NC_000001	31050872..31051823	0	#NUM!	#NUM!	#NUM!	#NUM!	#NUM!	107985097
SEPW1P	NC_000001	complement(31094571..31095638)	0	#NUM!	#NUM!	#NUM!	#NUM!	#NUM!	23679	HGNC:10753
RPL21P22	NC_000001	complement(31108101..31108663)	0	#NUM!	#NUM!	#NUM!	#NUM!	#NUM!	100270878	HGNC:36550
LOC105378623	NC_000001	complement(31383315..31389830)	0	#NUM!	#NUM!	#NUM!	#NUM!	#NUM!	105378623
LOC105378625	NC_000001	31448258..31449586	0	#NUM!	#NUM!	#NUM!	#NUM!	#NUM!	105378625
RNU6-40P	NC_000001	complement(31497578..31497683)	0	#NUM!	#NUM!	#NUM!	#NUM!	#NUM!	106480703	HGNC:34248
LINC01225	NC_000001	31500085..31508566	0	#NUM!	#NUM!	#NUM!	#NUM!	#NUM!	149086	HGNC:49677
MIR4254	NC_000001	complement(31758660..31758735)	0	#NUM!	#NUM!	#NUM!	#NUM!	#NUM!	100423028	HGNC:38193
MIR5585	NC_000001	32086949..32087007	0	#NUM!	#NUM!	#NUM!	#NUM!	#NUM!	100847018	HGNC:43452
LCK	NC_000001	32251239..32286167	0	#NUM!	#NUM!	#NUM!	#NUM!	#NUM!	3932	HGNC:6524
LRRC37A12P	NC_000001	complement(32424476..32426537)	0	#NUM!	#NUM!	#NUM!	#NUM!	#NUM!	101929254	HGNC:43816
RN7SL122P	NC_000001	32457835..32458135	0	#NUM!	#NUM!	#NUM!	#NUM!	#NUM!	106480954	HGNC:46138
HPCA	NC_000001	32885965..32894646	0	#NUM!	#NUM!	#NUM!	#NUM!	#NUM!	3208	HGNC:5144
LOC105378632	NC_000001	complement(32901636..32903200)	0	#NUM!	#NUM!	#NUM!	#NUM!	#NUM!	105378632
TLR12P	NC_000001	33466249..33468975	0	#NUM!	#NUM!	#NUM!	#NUM!	#NUM!	100131451	HGNC:31754
LOC105378638	NC_000001	33605479..33610152	0	#NUM!	#NUM!	#NUM!	#NUM!	#NUM!	105378638
HSPD1P14	NC_000001	33838521..33840137	0	#NUM!	#NUM!	#NUM!	#NUM!	#NUM!	100287140	HGNC:35143
HMGB4	NC_000001	33860475..33864791	0	#NUM!	#NUM!	#NUM!	#NUM!	#NUM!	127540	HGNC:24954
CSMD2-AS1	NC_000001	33868956..33885458	0	#NUM!	#NUM!	#NUM!	#NUM!	#NUM!	402779	HGNC:40882
RNA5SP42	NC_000001	34112949..34113063	0	#NUM!	#NUM!	#NUM!	#NUM!	#NUM!	100873281	HGNC:42818
C1orf94	NC_000001	34166883..34219131	0	#NUM!	#NUM!	#NUM!	#NUM!	#NUM!	84970	HGNC:28250
LOC100420336	NC_000001	complement(34276859..34277364)	0	#NUM!	#NUM!	#NUM!	#NUM!	#NUM!	100420336
LOC105378640	NC_000001	34364849..34366065	0	#NUM!	#NUM!	#NUM!	#NUM!	#NUM!	105378640
MIR552	NC_000001	complement(34669599..34669694)	0	#NUM!	#NUM!	#NUM!	#NUM!	#NUM!	693137	HGNC:32808
EFCAB14P1	NC_000001	35122022..35122484	0	#NUM!	#NUM!	#NUM!	#NUM!	#NUM!	106479047	HGNC:44648
LOC105378644	NC_000001	complement(35141455..35146825)	0	#NUM!	#NUM!	#NUM!	#NUM!	#NUM!	105378644
RN7SL503P	NC_000001	complement(35292196..35292498)	0	#NUM!	#NUM!	#NUM!	#NUM!	#NUM!	106481060	HGNC:46519
RNY5P1	NC_000001	complement(35427810..35427892)	0	#NUM!	#NUM!	#NUM!	#NUM!	#NUM!	100379666	HGNC:34082
LOC100419802	NC_000001	35510077..35511341	0	#NUM!	#NUM!	#NUM!	#NUM!	#NUM!	100419802
LOC105378647	NC_000001	complement(36013298..36023329)	0	#NUM!	#NUM!	#NUM!	#NUM!	#NUM!	105378647
UBE2V2P4	NC_000001	complement(36241898..36242156)	0	#NUM!	#NUM!	#NUM!	#NUM!	#NUM!	106480802	HGNC:44892
RNU4-27P	NC_000001	complement(36402721..36402859)	0	#NUM!	#NUM!	#NUM!	#NUM!	#NUM!	106481180	HGNC:46963
CSF3R	NC_000001	complement(36466043..36483314)	0	#NUM!	#NUM!	#NUM!	#NUM!	#NUM!	1441	HGNC:2439
FTLP18	NC_000001	36630335..36630812	0	#NUM!	#NUM!	#NUM!	#NUM!	#NUM!	100462786	HGNC:37968
LOC105378648	NC_000001	complement(36686708..36694967)	0	#NUM!	#NUM!	#NUM!	#NUM!	#NUM!	105378648
GRIK3	NC_000001	complement(36795527..37034243)	0	#NUM!	#NUM!	#NUM!	#NUM!	#NUM!	2899	HGNC:4581
MIR4255	NC_000001	37161563..37161634	0	#NUM!	#NUM!	#NUM!	#NUM!	#NUM!	100422898	HGNC:38187
RNU6-636P	NC_000001	37203610..37203716	0	#NUM!	#NUM!	#NUM!	#NUM!	#NUM!	106480597	HGNC:47599
RNA5SP43	NC_000001	complement(37264677..37264786)	0	#NUM!	#NUM!	#NUM!	#NUM!	#NUM!	100873282	HGNC:42819
RPS29P6	NC_000001	37330852..37330979	0	#NUM!	#NUM!	#NUM!	#NUM!	#NUM!	100270903	HGNC:35718
MIR6732	NC_000001	37480230..37480289	0	#NUM!	#NUM!	#NUM!	#NUM!	#NUM!	102465438	HGNC:50066
MIR5581	NC_000001	complement(37500935..37500994)	0	#NUM!	#NUM!	#NUM!	#NUM!	#NUM!	100847010	HGNC:43527
RSPO1	NC_000001	complement(37611350..37634923)	0	#NUM!	#NUM!	#NUM!	#NUM!	#NUM!	284654	HGNC:21679
LOC105378650	NC_000001	complement(37765729..37767316)	0	#NUM!	#NUM!	#NUM!	#NUM!	#NUM!	105378650
ACTN4P2	NC_000001	37776640..37779538	0	#NUM!	#NUM!	#NUM!	#NUM!	#NUM!	391026	HGNC:44032
LOC100129497	NC_000001	complement(37782016..37782900)	0	#NUM!	#NUM!	#NUM!	#NUM!	#NUM!	100129497
RPS2P13	NC_000001	37840845..37841680	0	#NUM!	#NUM!	#NUM!	#NUM!	#NUM!	100270826	HGNC:36021
RNU6-584P	NC_000001	37885023..37885117	0	#NUM!	#NUM!	#NUM!	#NUM!	#NUM!	106479825	HGNC:47547
RNU6-510P	NC_000001	37991462..37991534	0	#NUM!	#NUM!	#NUM!	#NUM!	#NUM!	106481342	HGNC:47473
POU3F1	NC_000001	complement(38043851..38046778)	0	#NUM!	#NUM!	#NUM!	#NUM!	#NUM!	5453	HGNC:9214
LOC107985103	NC_000001	38046742..38056849	0	#NUM!	#NUM!	#NUM!	#NUM!	#NUM!	107985103
MIR3659	NC_000001	38089231..38089329	0	#NUM!	#NUM!	#NUM!	#NUM!	#NUM!	100500801	HGNC:38882
TUBB6P1	NC_000001	complement(38383847..38384430)	0	#NUM!	#NUM!	#NUM!	#NUM!	#NUM!	100418964	HGNC:42342
RNU6-753P	NC_000001	38396659..38396765	0	#NUM!	#NUM!	#NUM!	#NUM!	#NUM!	106479899	HGNC:47716
LOC107984943	NC_000001	complement(38427583..38442933)	0	#NUM!	#NUM!	#NUM!	#NUM!	#NUM!	107984943
RNU6-605P	NC_000001	38926870..38926977	0	#NUM!	#NUM!	#NUM!	#NUM!	#NUM!	106481372	HGNC:47568
EIF1P2	NC_000001	complement(38958278..38958925)	0	#NUM!	#NUM!	#NUM!	#NUM!	#NUM!	100288425	HGNC:49615
RNU6-608P	NC_000001	complement(39120940..39121043)	0	#NUM!	#NUM!	#NUM!	#NUM!	#NUM!	106481373	HGNC:47571
RNA5SP44	NC_000001	complement(39154164..39154296)	0	#NUM!	#NUM!	#NUM!	#NUM!	#NUM!	100873283	HGNC:42820
TRK-CTT12-1	NC_000001	39504523..39504595	0	#NUM!	#NUM!	#NUM!	#NUM!	#NUM!	100189464	HGNC:35036
SNORA55	NC_000001	complement(39567374..39567510)	0	#NUM!	#NUM!	#NUM!	#NUM!	#NUM!	677834	HGNC:32649
HEYL	NC_000001	complement(39623431..39639676)	0	#NUM!	#NUM!	#NUM!	#NUM!	#NUM!	26508	HGNC:4882
NT5C1A	NC_000001	complement(39659121..39672038)	0	#NUM!	#NUM!	#NUM!	#NUM!	#NUM!	84618	HGNC:17819
HPCAL4	NC_000001	complement(39678648..39691710)	0	#NUM!	#NUM!	#NUM!	#NUM!	#NUM!	51440	HGNC:18212
LOC100128091	NC_000001	39718028..39718593	0	#NUM!	#NUM!	#NUM!	#NUM!	#NUM!	100128091
RNU7-121P	NC_000001	complement(39723566..39723627)	0	#NUM!	#NUM!	#NUM!	#NUM!	#NUM!	106480449	HGNC:45655
LOC105378666	NC_000001	39780916..39781424	0	#NUM!	#NUM!	#NUM!	#NUM!	#NUM!	105378666
LOC101929536	NC_000001	39788976..39790171	0	#NUM!	#NUM!	#NUM!	#NUM!	#NUM!	101929536
LOC728602	NC_000001	40132709..40133576	0	#NUM!	#NUM!	#NUM!	#NUM!	#NUM!	728602
LOC105378671	NC_000001	complement(40147701..40161312)	0	#NUM!	#NUM!	#NUM!	#NUM!	#NUM!	105378671
RNU6-1237P	NC_000001	40177843..40177949	0	#NUM!	#NUM!	#NUM!	#NUM!	#NUM!	106480651	HGNC:48200
LOC107984945	NC_000001	40344672..40364336	0	#NUM!	#NUM!	#NUM!	#NUM!	#NUM!	107984945
LOC100328982	NC_000001	40559340..40561055	0	#NUM!	#NUM!	#NUM!	#NUM!	#NUM!	100328982
LOC105378673	NC_000001	40563189..40568566	0	#NUM!	#NUM!	#NUM!	#NUM!	#NUM!	105378673
GTF2F2P2	NC_000001	complement(40593633..40594323)	0	#NUM!	#NUM!	#NUM!	#NUM!	#NUM!	728633	HGNC:39092
LOC105378674	NC_000001	complement(40668530..40674580)	0	#NUM!	#NUM!	#NUM!	#NUM!	#NUM!	105378674
MIR30E	NC_000001	40754355..40754446	0	#NUM!	#NUM!	#NUM!	#NUM!	#NUM!	407034	HGNC:31629
MIR30C1	NC_000001	40757284..40757372	0	#NUM!	#NUM!	#NUM!	#NUM!	#NUM!	407031	HGNC:31626
RN7SL326P	NC_000001	40804846..40805141	0	#NUM!	#NUM!	#NUM!	#NUM!	#NUM!	106479342	HGNC:46342
LOC100128362	NC_000001	complement(40938102..40939760)	0	#NUM!	#NUM!	#NUM!	#NUM!	#NUM!	100128362
UBE2V1P8	NC_000001	complement(40942042..40942518)	0	#NUM!	#NUM!	#NUM!	#NUM!	#NUM!	102724706	HGNC:44893
RPL36AP9	NC_000001	complement(41264501..41264879)	0	#NUM!	#NUM!	#NUM!	#NUM!	#NUM!	100271139	HGNC:35872
RNA5SP45	NC_000001	complement(41466937..41467028)	0	#NUM!	#NUM!	#NUM!	#NUM!	#NUM!	100873284	HGNC:42821
HNRNPFP1	NC_000001	42040545..42042845	0	#NUM!	#NUM!	#NUM!	#NUM!	#NUM!	644449	HGNC:48812
GUCA2B	NC_000001	42153421..42155824	0	#NUM!	#NUM!	#NUM!	#NUM!	#NUM!	2981	HGNC:4683
GUCA2A	NC_000001	complement(42162691..42164724)	0	#NUM!	#NUM!	#NUM!	#NUM!	#NUM!	2980	HGNC:4682
RPS15AP8	NC_000001	complement(42412352..42412824)	0	#NUM!	#NUM!	#NUM!	#NUM!	#NUM!	100271143	HGNC:36887
RNU6-536P	NC_000001	42569034..42569138	0	#NUM!	#NUM!	#NUM!	#NUM!	#NUM!	106481350	HGNC:47499
CLDN19	NC_000001	complement(42733093..42740254)	0	#NUM!	#NUM!	#NUM!	#NUM!	#NUM!	149461	HGNC:2040
LOC100129924	NC_000001	42787990..42798230	0	#NUM!	#NUM!	#NUM!	#NUM!	#NUM!	100129924
LOC100420252	NC_000001	complement(42886351..42888721)	0	#NUM!	#NUM!	#NUM!	#NUM!	#NUM!	100420252
MKRN8P	NC_000001	complement(42889631..42892440)	0	#NUM!	#NUM!	#NUM!	#NUM!	#NUM!	391033	HGNC:7120
ATP6V1E1P1	NC_000001	42903114..42904112	0	#NUM!	#NUM!	#NUM!	#NUM!	#NUM!	343515	HGNC:859
RNU6-880P	NC_000001	42991438..42991543	0	#NUM!	#NUM!	#NUM!	#NUM!	#NUM!	106479955	HGNC:47843
MIR6733	NC_000001	complement(43171652..43171712)	0	#NUM!	#NUM!	#NUM!	#NUM!	#NUM!	102465439	HGNC:50239
RNA5SP46	NC_000001	43196417..43196536	0	#NUM!	#NUM!	#NUM!	#NUM!	#NUM!	100873285	HGNC:42822
C1orf210	NC_000001	complement(43281865..43285840)	0	#NUM!	#NUM!	#NUM!	#NUM!	#NUM!	149466	HGNC:28755
MIR6734	NC_000001	complement(43364648..43364715)	0	#NUM!	#NUM!	#NUM!	#NUM!	#NUM!	102466723	HGNC:50219
MIR6735	NC_000001	43448539..43448611	0	#NUM!	#NUM!	#NUM!	#NUM!	#NUM!	102465440	HGNC:50126
MIR6079	NC_000001	43838622..43838683	0	#NUM!	#NUM!	#NUM!	#NUM!	#NUM!	102464830	HGNC:50114
KLF17	NC_000001	44043927..44135140	0	#NUM!	#NUM!	#NUM!	#NUM!	#NUM!	128209	HGNC:18830
KRT8P47	NC_000001	complement(44103063..44104705)	0	#NUM!	#NUM!	#NUM!	#NUM!	#NUM!	644743	HGNC:44461
RN7SL479P	NC_000001	complement(44117098..44117397)	0	#NUM!	#NUM!	#NUM!	#NUM!	#NUM!	106479398	HGNC:46495
KLF18	NC_000001	complement(44137796..44141631)	0	#NUM!	#NUM!	#NUM!	#NUM!	#NUM!	105378952	HGNC:51793
LOC100419796	NC_000001	complement(44150801..44151645)	0	#NUM!	#NUM!	#NUM!	#NUM!	#NUM!	100419796
OOSP1P1	NC_000001	complement(44155028..44155301)	0	#NUM!	#NUM!	#NUM!	#NUM!	#NUM!	106480251	HGNC:49240
LOC105378689	NC_000001	complement(44172746..44174626)	0	#NUM!	#NUM!	#NUM!	#NUM!	#NUM!	105378689
LOC100130714	NC_000001	complement(44187939..44189099)	0	#NUM!	#NUM!	#NUM!	#NUM!	#NUM!	100130714
SNORA110	NC_000001	complement(44252344..44252559)	0	#NUM!	#NUM!	#NUM!	#NUM!	#NUM!	106635545	HGNC:51403
RNU6-369P	NC_000001	44390722..44390823	0	#NUM!	#NUM!	#NUM!	#NUM!	#NUM!	106479730	HGNC:47332
LOC107984951	NC_000001	44417480..44419465	0	#NUM!	#NUM!	#NUM!	#NUM!	#NUM!	107984951
MIR5584	NC_000001	44545493..44545552	0	#NUM!	#NUM!	#NUM!	#NUM!	#NUM!	100847089	HGNC:43507
C1orf228	NC_000001	44674696..44725591	0	#NUM!	#NUM!	#NUM!	#NUM!	#NUM!	339541	HGNC:34345
RNU5F-1	NC_000001	complement(44721786..44721901)	0	#NUM!	#NUM!	#NUM!	#NUM!	#NUM!	26828	HGNC:10216
RNU5D-1	NC_000001	complement(44731069..44731168)	0	#NUM!	#NUM!	#NUM!	#NUM!	#NUM!	26830	HGNC:10214
SNORD55	NC_000001	44775865..44775938	0	#NUM!	#NUM!	#NUM!	#NUM!	#NUM!	26811	HGNC:10205
SNORD38A	NC_000001	44777842..44777912	0	#NUM!	#NUM!	#NUM!	#NUM!	#NUM!	94162	HGNC:30355
SNORD38B	NC_000001	44778390..44778458	0	#NUM!	#NUM!	#NUM!	#NUM!	#NUM!	94163	HGNC:30356
RNU5E-6P	NC_000001	complement(44819883..44819997)	0	#NUM!	#NUM!	#NUM!	#NUM!	#NUM!	100873832	HGNC:42522
RNA5SP47	NC_000001	44932323..44932431	0	#NUM!	#NUM!	#NUM!	#NUM!	#NUM!	100873286	HGNC:42823
MRPS17P1	NC_000001	complement(44991677..44992253)	0	#NUM!	#NUM!	#NUM!	#NUM!	#NUM!	359803	HGNC:29734
OSTCP5	NC_000001	complement(45069980..45070429)	0	#NUM!	#NUM!	#NUM!	#NUM!	#NUM!	100874386	HGNC:42867
HMGB1P48	NC_000001	45530822..45532621	0	#NUM!	#NUM!	#NUM!	#NUM!	#NUM!	100128639	HGNC:39281
LOC105378695	NC_000001	complement(46170857..46175000)	0	#NUM!	#NUM!	#NUM!	#NUM!	#NUM!	105378695
DMBX1	NC_000001	46489837..46514226	0	#NUM!	#NUM!	#NUM!	#NUM!	#NUM!	127343	HGNC:19026
LOC105378696	NC_000001	complement(46533509..46535501)	0	#NUM!	#NUM!	#NUM!	#NUM!	#NUM!	105378696
KNCN	NC_000001	complement(46545638..46551657)	0	#NUM!	#NUM!	#NUM!	#NUM!	#NUM!	148930	HGNC:26488
NENFP1	NC_000001	complement(46665910..46666375)	0	#NUM!	#NUM!	#NUM!	#NUM!	#NUM!	106480294	HGNC:50298
TEX38	NC_000001	46669344..46673603	0	#NUM!	#NUM!	#NUM!	#NUM!	#NUM!	374973	HGNC:29589
LOC101929349	NC_000001	46735522..46743132	0	#NUM!	#NUM!	#NUM!	#NUM!	#NUM!	101929349
LOC105378699	NC_000001	46765056..46772172	0	#NUM!	#NUM!	#NUM!	#NUM!	#NUM!	105378699
CYP4B1	NC_000001	46798995..46819349	0	#NUM!	#NUM!	#NUM!	#NUM!	#NUM!	1580	HGNC:2644
CYP4A11	NC_000001	complement(46929174..46941484)	0	#NUM!	#NUM!	#NUM!	#NUM!	#NUM!	1579	HGNC:2642
CYP4A26P	NC_000001	complement(46967679..46967874)	0	#NUM!	#NUM!	#NUM!	#NUM!	#NUM!	107080641	HGNC:39980
CYP4A43P	NC_000001	complement(46994392..46994502)	0	#NUM!	#NUM!	#NUM!	#NUM!	#NUM!	100874495	HGNC:42417
CYP4A27P	NC_000001	complement(47000898..47001087)	0	#NUM!	#NUM!	#NUM!	#NUM!	#NUM!	100422288	HGNC:42414
CYP4A44P	NC_000001	complement(47002995..47003148)	0	#NUM!	#NUM!	#NUM!	#NUM!	#NUM!	106481791	HGNC:42416
CYP4Z1	NC_000001	47067488..47118320	0	#NUM!	#NUM!	#NUM!	#NUM!	#NUM!	199974	HGNC:20583
CYP4A22	NC_000001	47137425..47149738	0	#NUM!	#NUM!	#NUM!	#NUM!	#NUM!	284541	HGNC:20575
MTND1P34	NC_000001	complement(47164492..47165872)	0	#NUM!	#NUM!	#NUM!	#NUM!	#NUM!	100873219	HGNC:42090
RPL21P24	NC_000001	complement(47497862..47498381)	0	#NUM!	#NUM!	#NUM!	#NUM!	#NUM!	100270880	HGNC:35702
ATP6V0E1P4	NC_000001	47550196..47550750	0	#NUM!	#NUM!	#NUM!	#NUM!	#NUM!	100874504	HGNC:41938
LOC107984953	NC_000001	47688498..47703989	0	#NUM!	#NUM!	#NUM!	#NUM!	#NUM!	107984953
CYP46A4P	NC_000001	48089353..48089834	0	#NUM!	#NUM!	#NUM!	#NUM!	#NUM!	100874494	HGNC:42349
PPP1R8P1	NC_000001	complement(48324976..48326158)	0	#NUM!	#NUM!	#NUM!	#NUM!	#NUM!	5512	HGNC:9297
RNU6-723P	NC_000001	48344209..48344315	0	#NUM!	#NUM!	#NUM!	#NUM!	#NUM!	106479886	HGNC:47686
RNU4-61P	NC_000001	48447936..48448042	0	#NUM!	#NUM!	#NUM!	#NUM!	#NUM!	106481191	HGNC:46997
RPL21P25	NC_000001	complement(48497257..48497736)	0	#NUM!	#NUM!	#NUM!	#NUM!	#NUM!	100270881	HGNC:36785
LOC105378706	NC_000001	49025595..49050897	0	#NUM!	#NUM!	#NUM!	#NUM!	#NUM!	105378706
LOC107984954	NC_000001	49492021..49514272	0	#NUM!	#NUM!	#NUM!	#NUM!	#NUM!	107984954
ZNF859P	NC_000001	49844652..49846489	0	#NUM!	#NUM!	#NUM!	#NUM!	#NUM!	100507490	HGNC:34507
MTND2P29	NC_000001	50017086..50017504	0	#NUM!	#NUM!	#NUM!	#NUM!	#NUM!	100873233	HGNC:42130
ELAVL4	NC_000001	50048014..50203786	0	#NUM!	#NUM!	#NUM!	#NUM!	#NUM!	1996	HGNC:3315
LOC105378709	NC_000001	complement(50059923..50064208)	0	#NUM!	#NUM!	#NUM!	#NUM!	#NUM!	105378709
LOC105378710	NC_000001	50257640..50258202	0	#NUM!	#NUM!	#NUM!	#NUM!	#NUM!	105378710
HMGB1P45	NC_000001	complement(50398862..50399370)	0	#NUM!	#NUM!	#NUM!	#NUM!	#NUM!	100129919	HGNC:39277
DMRTA2	NC_000001	complement(50417550..50423447)	0	#NUM!	#NUM!	#NUM!	#NUM!	#NUM!	63950	HGNC:13908
LOC105378714	NC_000001	50423502..50425349	0	#NUM!	#NUM!	#NUM!	#NUM!	#NUM!	105378714
RNU6-1026P	NC_000001	50582404..50582511	0	#NUM!	#NUM!	#NUM!	#NUM!	#NUM!	106480631	HGNC:47989
MRPS6P2	NC_000001	50846469..50846842	0	#NUM!	#NUM!	#NUM!	#NUM!	#NUM!	359781	HGNC:29781
MIR4421	NC_000001	51059837..51059905	0	#NUM!	#NUM!	#NUM!	#NUM!	#NUM!	100616189	HGNC:41879
MIR6500	NC_000001	51060018..51060103	0	#NUM!	#NUM!	#NUM!	#NUM!	#NUM!	102466656	HGNC:49935
C1orf185	NC_000001	51102234..51148082	0	#NUM!	#NUM!	#NUM!	#NUM!	#NUM!	284546	HGNC:28096
LOC107985472	NC_000001	51197177..51197577	0	#NUM!	#NUM!	#NUM!	#NUM!	#NUM!	107985472
RNU6-877P	NC_000001	51382308..51382414	0	#NUM!	#NUM!	#NUM!	#NUM!	#NUM!	106480617	HGNC:47840
RNU6-1281P	NC_000001	complement(51538625..51538729)	0	#NUM!	#NUM!	#NUM!	#NUM!	#NUM!	106480125	HGNC:48244
CALR4P	NC_000001	complement(51554728..51569750)	0	#NUM!	#NUM!	#NUM!	#NUM!	#NUM!	441884	HGNC:35456
GAPDHP51	NC_000001	complement(51707138..51708146)	0	#NUM!	#NUM!	#NUM!	#NUM!	#NUM!	100421271	HGNC:38557
SLC25A6P3	NC_000001	51709083..51709939	0	#NUM!	#NUM!	#NUM!	#NUM!	#NUM!	100422686	HGNC:43852
MIR761	NC_000001	complement(51836344..51836402)	0	#NUM!	#NUM!	#NUM!	#NUM!	#NUM!	100313892	HGNC:37305
TSEN15P2	NC_000001	51859778..51860135	0	#NUM!	#NUM!	#NUM!	#NUM!	#NUM!	106480781	HGNC:43963
RNA5SP48	NC_000001	51973410..51973535	0	#NUM!	#NUM!	#NUM!	#NUM!	#NUM!	100873287	HGNC:42824
RPS26P14	NC_000001	51980446..51980887	0	#NUM!	#NUM!	#NUM!	#NUM!	#NUM!	100270902	HGNC:36992
RN7SL290P	NC_000001	51995744..51996039	0	#NUM!	#NUM!	#NUM!	#NUM!	#NUM!	106481001	HGNC:46306
RN7SL788P	NC_000001	52150108..52150419	0	#NUM!	#NUM!	#NUM!	#NUM!	#NUM!	106481135	HGNC:46804
LOC724060	NC_000001	complement(52161043..52163486)	0	#NUM!	#NUM!	#NUM!	#NUM!	#NUM!	724060
PDCL3P6	NC_000001	52179815..52180694	0	#NUM!	#NUM!	#NUM!	#NUM!	#NUM!	100419023	HGNC:44507
RPL9P12	NC_000001	complement(52189905..52190309)	0	#NUM!	#NUM!	#NUM!	#NUM!	#NUM!	100270825	HGNC:36728
DNAJC19P7	NC_000001	complement(52251954..52252883)	0	#NUM!	#NUM!	#NUM!	#NUM!	#NUM!	100861458	HGNC:45070
ANAPC10P1	NC_000001	52253567..52254395	0	#NUM!	#NUM!	#NUM!	#NUM!	#NUM!	729198	HGNC:33976
EEF1GP7	NC_000001	52573115..52573818	0	#NUM!	#NUM!	#NUM!	#NUM!	#NUM!	645311	HGNC:44562
FAM159A	NC_000001	52631438..52669120	0	#NUM!	#NUM!	#NUM!	#NUM!	#NUM!	348378	HGNC:28757
NDUFS5P3	NC_000001	52709081..52709557	0	#NUM!	#NUM!	#NUM!	#NUM!	#NUM!	100288149	HGNC:44041
RN7SL62P	NC_000001	52714399..52714695	0	#NUM!	#NUM!	#NUM!	#NUM!	#NUM!	106479246	HGNC:46078
RNU6-969P	NC_000001	complement(52805108..52805212)	0	#NUM!	#NUM!	#NUM!	#NUM!	#NUM!	106479994	HGNC:47932
LOC100652967	NC_000001	complement(52925250..52925432)	0	#NUM!	#NUM!	#NUM!	#NUM!	#NUM!	100652967
MIR1273F	NC_000001	52928674..52928772	0	#NUM!	#NUM!	#NUM!	#NUM!	#NUM!	100616156	HGNC:41733
MIR5095	NC_000001	52934930..52935017	0	#NUM!	#NUM!	#NUM!	#NUM!	#NUM!	100616458	HGNC:41849
MIR1273G	NC_000001	52940314..52940413	0	#NUM!	#NUM!	#NUM!	#NUM!	#NUM!	100616145	HGNC:41684
HIGD1AP11	NC_000001	complement(53073052..53073468)	0	#NUM!	#NUM!	#NUM!	#NUM!	#NUM!	100874453	HGNC:43006
SLC1A7	NC_000001	complement(53087179..53142632)	0	#NUM!	#NUM!	#NUM!	#NUM!	#NUM!	6512	HGNC:10945
LOC105378724	NC_000001	53180443..53191428	0	#NUM!	#NUM!	#NUM!	#NUM!	#NUM!	105378724
CPT2P1	NC_000001	53186295..53186871	0	#NUM!	#NUM!	#NUM!	#NUM!	#NUM!	100420556	HGNC:49538
LOC107984957	NC_000001	complement(53363868..53368363)	0	#NUM!	#NUM!	#NUM!	#NUM!	#NUM!	107984957
SLC25A3P1	NC_000001	complement(53438370..53440020)	0	#NUM!	#NUM!	#NUM!	#NUM!	#NUM!	163742	HGNC:26869
LOC105378733	NC_000001	53439636..53445392	0	#NUM!	#NUM!	#NUM!	#NUM!	#NUM!	105378733
GLIS1	NC_000001	complement(53506233..53739171)	0	#NUM!	#NUM!	#NUM!	#NUM!	#NUM!	148979	HGNC:29525
RNU7-95P	NC_000001	complement(53688749..53688812)	0	#NUM!	#NUM!	#NUM!	#NUM!	#NUM!	106479062	HGNC:45629
RPL37P7	NC_000001	53841545..53841834	0	#NUM!	#NUM!	#NUM!	#NUM!	#NUM!	100270890	HGNC:36499
DIO1	NC_000001	53894187..53911086	0	#NUM!	#NUM!	#NUM!	#NUM!	#NUM!	1733	HGNC:2883
LDLRAD1	NC_000001	complement(54007298..54018186)	0	#NUM!	#NUM!	#NUM!	#NUM!	#NUM!	388633	HGNC:32069
MIR4781	NC_000001	54054079..54054154	0	#NUM!	#NUM!	#NUM!	#NUM!	#NUM!	100616315	HGNC:41769
LOC105378735	NC_000001	54514187..54517339	0	#NUM!	#NUM!	#NUM!	#NUM!	#NUM!	105378735
LOC105378734	NC_000001	complement(54516412..54528747)	0	#NUM!	#NUM!	#NUM!	#NUM!	#NUM!	105378734
TALDO1P1	NC_000001	54524824..54525097	0	#NUM!	#NUM!	#NUM!	#NUM!	#NUM!	6889	HGNC:11560
MROH7	NC_000001	54641740..54710267	0	#NUM!	#NUM!	#NUM!	#NUM!	#NUM!	374977	HGNC:24802
TTC22	NC_000001	complement(54779696..54802379)	0	#NUM!	#NUM!	#NUM!	#NUM!	#NUM!	55001	HGNC:26067
LEXM	NC_000001	54806063..54842264	0	#NUM!	#NUM!	#NUM!	#NUM!	#NUM!	163747	HGNC:26854
TRNAK-CUU	NC_000001	complement(54957869..54957941)	0	#NUM!	#NUM!	#NUM!	#NUM!	#NUM!	107985760
LOC105378736	NC_000001	complement(54975156..54980460)	0	#NUM!	#NUM!	#NUM!	#NUM!	#NUM!	105378736
TMEM61	NC_000001	54980614..54992293	0	#NUM!	#NUM!	#NUM!	#NUM!	#NUM!	199964	HGNC:27296
BSND	NC_000001	54998944..55008792	0	#NUM!	#NUM!	#NUM!	#NUM!	#NUM!	7809	HGNC:16512
MIR4422	NC_000001	55225641..55225723	0	#NUM!	#NUM!	#NUM!	#NUM!	#NUM!	100616272	HGNC:41654
GOT2P1	NC_000001	55367465..55368774	0	#NUM!	#NUM!	#NUM!	#NUM!	#NUM!	645538	HGNC:4434
RN7SKP291	NC_000001	complement(55376622..55376851)	0	#NUM!	#NUM!	#NUM!	#NUM!	#NUM!	106480922	HGNC:46015
RNU6-830P	NC_000001	55398514..55398620	0	#NUM!	#NUM!	#NUM!	#NUM!	#NUM!	106480613	HGNC:47793
LOC105378740	NC_000001	complement(55783661..55855537)	0	#NUM!	#NUM!	#NUM!	#NUM!	#NUM!	105378740
PIGQP1	NC_000001	complement(55938714..55939280)	0	#NUM!	#NUM!	#NUM!	#NUM!	#NUM!	106480812	HGNC:45157
RPL21P23	NC_000001	56538412..56538957	0	#NUM!	#NUM!	#NUM!	#NUM!	#NUM!	100270879	HGNC:36205
RPL23AP85	NC_000001	complement(56585615..56586242)	0	#NUM!	#NUM!	#NUM!	#NUM!	#NUM!	100419650	HGNC:51576
C1orf168	NC_000001	complement(56718804..56831985)	0	#NUM!	#NUM!	#NUM!	#NUM!	#NUM!	199920	HGNC:27295
C8A	NC_000001	56854770..56918221	0	#NUM!	#NUM!	#NUM!	#NUM!	#NUM!	731	HGNC:1352
C8B	NC_000001	complement(56929210..56974383)	0	#NUM!	#NUM!	#NUM!	#NUM!	#NUM!	732	HGNC:1353
DAB1	NC_000001	complement(56997906..58250539)	0	#NUM!	#NUM!	#NUM!	#NUM!	#NUM!	1600	HGNC:2661
LOC105378748	NC_000001	57017305..57049271	0	#NUM!	#NUM!	#NUM!	#NUM!	#NUM!	105378748
LOC105378747	NC_000001	57171169..57186219	0	#NUM!	#NUM!	#NUM!	#NUM!	#NUM!	105378747
RPS20P5	NC_000001	complement(57605793..57606306)	0	#NUM!	#NUM!	#NUM!	#NUM!	#NUM!	100270899	HGNC:36367
DAB1-AS1	NC_000001	57860543..57863114	0	#NUM!	#NUM!	#NUM!	#NUM!	#NUM!	101926890	HGNC:49443
LOC105378746	NC_000001	57951377..57991280	0	#NUM!	#NUM!	#NUM!	#NUM!	#NUM!	105378746
VKORC1P2	NC_000001	complement(58228408..58229011)	0	#NUM!	#NUM!	#NUM!	#NUM!	#NUM!	414357	HGNC:33183
RN7SL713P	NC_000001	complement(58565631..58565932)	0	#NUM!	#NUM!	#NUM!	#NUM!	#NUM!	106480381	HGNC:46729
LOC107984961	NC_000001	complement(58850959..58856220)	0	#NUM!	#NUM!	#NUM!	#NUM!	#NUM!	107984961
MIR4711	NC_000001	complement(59733227..59733296)	0	#NUM!	#NUM!	#NUM!	#NUM!	#NUM!	100616409	HGNC:41847
LOC105378758	NC_000001	complement(59807592..59815740)	0	#NUM!	#NUM!	#NUM!	#NUM!	#NUM!	105378758
HOOK1	NC_000001	59814861..59876378	0	#NUM!	#NUM!	#NUM!	#NUM!	#NUM!	51361	HGNC:19884
RN7SL475P	NC_000001	complement(59974757..59975054)	0	#NUM!	#NUM!	#NUM!	#NUM!	#NUM!	106481845	HGNC:46491
C1orf87	NC_000001	complement(59990394..60073770)	0	#NUM!	#NUM!	#NUM!	#NUM!	#NUM!	127795	HGNC:28547
PGBD4P8	NC_000001	60097401..60097977	0	#NUM!	#NUM!	#NUM!	#NUM!	#NUM!	100421185	HGNC:44075
LOC105378760	NC_000001	60114825..60258871	0	#NUM!	#NUM!	#NUM!	#NUM!	#NUM!	105378760
LOC107984963	NC_000001	60148524..60158805	0	#NUM!	#NUM!	#NUM!	#NUM!	#NUM!	107984963
LOC107984962	NC_000001	60259082..60270634	0	#NUM!	#NUM!	#NUM!	#NUM!	#NUM!	107984962
LOC107985379	NC_000001	60280463..60289254	0	#NUM!	#NUM!	#NUM!	#NUM!	#NUM!	107985379
LOC107984964	NC_000001	61637114..61650098	0	#NUM!	#NUM!	#NUM!	#NUM!	#NUM!	107984964
MGC34796	NC_000001	61654242..61656128	0	#NUM!	#NUM!	#NUM!	#NUM!	#NUM!	414927
RNU6-414P	NC_000001	61816419..61816522	0	#NUM!	#NUM!	#NUM!	#NUM!	#NUM!	106479749	HGNC:47377
RNU6-1177P	NC_000001	61852499..61852602	0	#NUM!	#NUM!	#NUM!	#NUM!	#NUM!	106480645	HGNC:48140
LAMTOR5P1	NC_000001	62038811..62039386	0	#NUM!	#NUM!	#NUM!	#NUM!	#NUM!	106478910	HGNC:31854
RN7SL180P	NC_000001	62072448..62072741	0	#NUM!	#NUM!	#NUM!	#NUM!	#NUM!	106480970	HGNC:46196
MIR3116-1	NC_000001	62078786..62078859	0	#NUM!	#NUM!	#NUM!	#NUM!	#NUM!	100422902	HGNC:38200
MIR3116-2	NC_000001	complement(62078789..62078856)	0	#NUM!	#NUM!	#NUM!	#NUM!	#NUM!	100422946	HGNC:38318
PIGPP2	NC_000001	62189131..62189953	0	#NUM!	#NUM!	#NUM!	#NUM!	#NUM!	106479056	HGNC:45154
RPS15AP7	NC_000001	62190492..62190971	0	#NUM!	#NUM!	#NUM!	#NUM!	#NUM!	100271142	HGNC:35648
KANK4	NC_000001	complement(62236165..62319414)	0	#NUM!	#NUM!	#NUM!	#NUM!	#NUM!	163782	HGNC:27263
RNU6-371P	NC_000001	complement(62298149..62298256)	0	#NUM!	#NUM!	#NUM!	#NUM!	#NUM!	106479731	HGNC:47334
ANGPTL3	NC_000001	62597487..62606305	0	#NUM!	#NUM!	#NUM!	#NUM!	#NUM!	27329	HGNC:491
RPL13AP9	NC_000001	complement(62641117..62641693)	0	#NUM!	#NUM!	#NUM!	#NUM!	#NUM!	100271137	HGNC:36341
LOC105378769	NC_000001	complement(63000497..63023264)	0	#NUM!	#NUM!	#NUM!	#NUM!	#NUM!	105378769
LOC105378770	NC_000001	63173205..63198709	0	#NUM!	#NUM!	#NUM!	#NUM!	#NUM!	105378770
RNA5SP49	NC_000001	complement(63186336..63186450)	0	#NUM!	#NUM!	#NUM!	#NUM!	#NUM!	100873288	HGNC:42825
RPSAP65	NC_000001	63262113..63262707	0	#NUM!	#NUM!	#NUM!	#NUM!	#NUM!	107075109	HGNC:51914
FOXD3-AS1	NC_000001	complement(63320884..63324441)	0	#NUM!	#NUM!	#NUM!	#NUM!	#NUM!	100996301	HGNC:40241
FOXD3	NC_000001	63323059..63325126	0	#NUM!	#NUM!	#NUM!	#NUM!	#NUM!	27022	HGNC:3804
MIR6068	NC_000001	complement(63326925..63326984)	0	#NUM!	#NUM!	#NUM!	#NUM!	#NUM!	102464823	HGNC:50261
LOC441887	NC_000001	complement(63359511..63361181)	0	#NUM!	#NUM!	#NUM!	#NUM!	#NUM!	441887
RNU7-123P	NC_000001	complement(63536711..63536770)	0	#NUM!	#NUM!	#NUM!	#NUM!	#NUM!	106479071	HGNC:45657
RPL19P3	NC_000001	complement(63788641..63789334)	0	#NUM!	#NUM!	#NUM!	#NUM!	#NUM!	100131759	HGNC:36671
RNU6-809P	NC_000001	complement(64028894..64029000)	0	#NUM!	#NUM!	#NUM!	#NUM!	#NUM!	106479924	HGNC:47772
LOC105378772	NC_000001	complement(64033935..64036457)	0	#NUM!	#NUM!	#NUM!	#NUM!	#NUM!	105378772
LOC105378773	NC_000001	complement(64186987..64196507)	0	#NUM!	#NUM!	#NUM!	#NUM!	#NUM!	105378773
UBE2U	NC_000001	64202802..64267381	0	#NUM!	#NUM!	#NUM!	#NUM!	#NUM!	148581	HGNC:28559
LOC105378774	NC_000001	64369685..64383571	0	#NUM!	#NUM!	#NUM!	#NUM!	#NUM!	105378774
RNU7-62P	NC_000001	complement(64384300..64384559)	0	#NUM!	#NUM!	#NUM!	#NUM!	#NUM!	100151657	HGNC:34158
LOC107984966	NC_000001	complement(64468267..64470188)	0	#NUM!	#NUM!	#NUM!	#NUM!	#NUM!	107984966
MIR4794	NC_000001	64579847..64579923	0	#NUM!	#NUM!	#NUM!	#NUM!	#NUM!	100616338	HGNC:41829
LOC100130270	NC_000001	64918369..64918841	0	#NUM!	#NUM!	#NUM!	#NUM!	#NUM!	100130270
RNU6-1176P	NC_000001	complement(65022968..65023074)	0	#NUM!	#NUM!	#NUM!	#NUM!	#NUM!	106481551	HGNC:48139
MIR3671	NC_000001	complement(65057755..65057842)	0	#NUM!	#NUM!	#NUM!	#NUM!	#NUM!	100500854	HGNC:38925
MIR101-1	NC_000001	complement(65058434..65058508)	0	#NUM!	#NUM!	#NUM!	#NUM!	#NUM!	406893	HGNC:31488
LOC100129205	NC_000001	complement(65077412..65077622)	0	#NUM!	#NUM!	#NUM!	#NUM!	#NUM!	100129205
MRPS21P1	NC_000001	complement(65092202..65092685)	0	#NUM!	#NUM!	#NUM!	#NUM!	#NUM!	199900	HGNC:29748
COX6CP13	NC_000001	complement(65298755..65298980)	0	#NUM!	#NUM!	#NUM!	#NUM!	#NUM!	106480267	HGNC:49365
RNU2-15P	NC_000001	65415816..65416002	0	#NUM!	#NUM!	#NUM!	#NUM!	#NUM!	106866980	HGNC:48508
RN7SL854P	NC_000001	complement(65761058..65761352)	0	#NUM!	#NUM!	#NUM!	#NUM!	#NUM!	106480383	HGNC:46870
LOC101927139	NC_000001	complement(66042500..66050718)	0	#NUM!	#NUM!	#NUM!	#NUM!	#NUM!	101927139
RNU4-88P	NC_000001	complement(66094461..66094546)	0	#NUM!	#NUM!	#NUM!	#NUM!	#NUM!	106479599	HGNC:47024
MIR3117	NC_000001	66628440..66628517	0	#NUM!	#NUM!	#NUM!	#NUM!	#NUM!	100422871	HGNC:38385
INSL5	NC_000001	complement(66797741..66801259)	0	#NUM!	#NUM!	#NUM!	#NUM!	#NUM!	10022	HGNC:6088
C1orf141	NC_000001	complement(67092176..67141646)	0	#NUM!	#NUM!	#NUM!	#NUM!	#NUM!	400757	HGNC:32044
IL23R	NC_000001	67138638..67259979	0	#NUM!	#NUM!	#NUM!	#NUM!	#NUM!	149233	HGNC:19100
RNU6-586P	NC_000001	67196140..67196243	0	#NUM!	#NUM!	#NUM!	#NUM!	#NUM!	106480592	HGNC:47549
RNU4ATAC4P	NC_000001	complement(67267601..67267726)	0	#NUM!	#NUM!	#NUM!	#NUM!	#NUM!	106479539	HGNC:46890
LOC100130497	NC_000001	67278052..67278925	0	#NUM!	#NUM!	#NUM!	#NUM!	#NUM!	100130497
RNU6-387P	NC_000001	67417214..67417318	0	#NUM!	#NUM!	#NUM!	#NUM!	#NUM!	106481891	HGNC:47350
RNU6-1031P	NC_000001	67541127..67541233	0	#NUM!	#NUM!	#NUM!	#NUM!	#NUM!	106480020	HGNC:47994
RN7SL392P	NC_000001	complement(67656831..67657129)	0	#NUM!	#NUM!	#NUM!	#NUM!	#NUM!	106480506	HGNC:46408
RNU7-80P	NC_000001	complement(67772600..67772652)	0	#NUM!	#NUM!	#NUM!	#NUM!	#NUM!	100151677	HGNC:34176
LOC100133029	NC_000001	68043329..68044234	0	#NUM!	#NUM!	#NUM!	#NUM!	#NUM!	100133029
ARL5AP3	NC_000001	complement(68049360..68049745)	0	#NUM!	#NUM!	#NUM!	#NUM!	#NUM!	106480778	HGNC:43935
MIR1262	NC_000001	complement(68183518..68183610)	0	#NUM!	#NUM!	#NUM!	#NUM!	#NUM!	100302279	HGNC:35328
COX6B1P7	NC_000001	68282368..68282620	0	#NUM!	#NUM!	#NUM!	#NUM!	#NUM!	100133210	HGNC:37677
TCEB1P18	NC_000001	complement(68375322..68375662)	0	#NUM!	#NUM!	#NUM!	#NUM!	#NUM!	100130626	HGNC:38154
RPE65	NC_000001	complement(68428822..68450322)	0	#NUM!	#NUM!	#NUM!	#NUM!	#NUM!	6121	HGNC:10294
TXNP2	NC_000001	complement(68513844..68514743)	0	#NUM!	#NUM!	#NUM!	#NUM!	#NUM!	171416	HGNC:49482
LOC105378787	NC_000001	69197059..69229692	0	#NUM!	#NUM!	#NUM!	#NUM!	#NUM!	105378787
LOC105378788	NC_000001	69431251..69435400	0	#NUM!	#NUM!	#NUM!	#NUM!	#NUM!	105378788
LRRC7	NC_000001	69567130..70152426	0	#NUM!	#NUM!	#NUM!	#NUM!	#NUM!	57554	HGNC:18531
SGO1P1	NC_000001	complement(69606855..69608301)	0	#NUM!	#NUM!	#NUM!	#NUM!	#NUM!	100533666	HGNC:50776
RN7SL538P	NC_000001	69879592..69879895	0	#NUM!	#NUM!	#NUM!	#NUM!	#NUM!	106480517	HGNC:46554
PIN1P1	NC_000001	69919322..69920317	0	#NUM!	#NUM!	#NUM!	#NUM!	#NUM!	5301	HGNC:8989
LOC391048	NC_000001	70530409..70532474	0	#NUM!	#NUM!	#NUM!	#NUM!	#NUM!	391048
LOC105378794	NC_000001	complement(70640360..70648894)	0	#NUM!	#NUM!	#NUM!	#NUM!	#NUM!	105378794
CASP3P1	NC_000001	complement(70660645..70661376)	0	#NUM!	#NUM!	#NUM!	#NUM!	#NUM!	100131616	HGNC:43596
LOC107985517	NC_000001	70959625..70966062	0	#NUM!	#NUM!	#NUM!	#NUM!	#NUM!	107985517
MIR186	NC_000001	complement(71067631..71067716)	0	#NUM!	#NUM!	#NUM!	#NUM!	#NUM!	406962	HGNC:31557
RPL31P12	NC_000001	72301445..72301871	0	#NUM!	#NUM!	#NUM!	#NUM!	#NUM!	100270887	HGNC:35546
RNU6-1246P	NC_000001	complement(72717663..72717769)	0	#NUM!	#NUM!	#NUM!	#NUM!	#NUM!	106480110	HGNC:48209
LOC339468	NC_000001	72765005..72783708	0	#NUM!	#NUM!	#NUM!	#NUM!	#NUM!	339468
LOC107983986	NC_000001	72783708..72794882	0	#NUM!	#NUM!	#NUM!	#NUM!	#NUM!	107983986
LOC105378799	NC_000001	72849891..72854253	0	#NUM!	#NUM!	#NUM!	#NUM!	#NUM!	105378799
KRT8P21	NC_000001	73104779..73106484	0	#NUM!	#NUM!	#NUM!	#NUM!	#NUM!	126811	HGNC:33373
RN7SKP19	NC_000001	complement(73191604..73191855)	0	#NUM!	#NUM!	#NUM!	#NUM!	#NUM!	106479103	HGNC:45743
LINC01360	NC_000001	73306170..73338877	0	#NUM!	#NUM!	#NUM!	#NUM!	#NUM!	101927295	HGNC:50593
LOC105378801	NC_000001	complement(73451157..73472991)	0	#NUM!	#NUM!	#NUM!	#NUM!	#NUM!	105378801
LOC107985391	NC_000001	73498593..73505369	0	#NUM!	#NUM!	#NUM!	#NUM!	#NUM!	107985391
LOC105378802	NC_000001	complement(73595057..73607277)	0	#NUM!	#NUM!	#NUM!	#NUM!	#NUM!	105378802
RNA5SP50	NC_000001	complement(73749536..73749626)	0	#NUM!	#NUM!	#NUM!	#NUM!	#NUM!	106478992	HGNC:42827
RNU4ATAC8P	NC_000001	73883714..73883822	0	#NUM!	#NUM!	#NUM!	#NUM!	#NUM!	106481157	HGNC:46894
TNNI3K	NC_000001	74235387..74544432	0	#NUM!	#NUM!	#NUM!	#NUM!	#NUM!	51086	HGNC:19661
LOC105378805	NC_000001	74465824..74469124	0	#NUM!	#NUM!	#NUM!	#NUM!	#NUM!	105378805
LOC105378803	NC_000001	complement(74468980..74540227)	0	#NUM!	#NUM!	#NUM!	#NUM!	#NUM!	105378803
ERICH3	NC_000001	complement(74568111..74674343)	0	#NUM!	#NUM!	#NUM!	#NUM!	#NUM!	127254	HGNC:25346
ERICH3-AS1	NC_000001	74577430..74626098	0	#NUM!	#NUM!	#NUM!	#NUM!	#NUM!	101927320	HGNC:41093
LHX8	NC_000001	75128434..75199454	0	#NUM!	#NUM!	#NUM!	#NUM!	#NUM!	431707	HGNC:28838
RNU6-622P	NC_000001	75183045..75183147	0	#NUM!	#NUM!	#NUM!	#NUM!	#NUM!	106479841	HGNC:47585
LOC100422213	NC_000001	75521365..75522201	0	#NUM!	#NUM!	#NUM!	#NUM!	#NUM!	100422213
RNU6-503P	NC_000001	complement(75538015..75538119)	0	#NUM!	#NUM!	#NUM!	#NUM!	#NUM!	106479789	HGNC:47466
RPL29P5	NC_000001	75582051..75582672	0	#NUM!	#NUM!	#NUM!	#NUM!	#NUM!	646417	HGNC:36786
LOC100421536	NC_000001	complement(75641338..75642087)	0	#NUM!	#NUM!	#NUM!	#NUM!	#NUM!	100421536
SNORD45C	NC_000001	75787072..75787149	0	#NUM!	#NUM!	#NUM!	#NUM!	#NUM!	692085	HGNC:32720
SNORD45B	NC_000001	75789477..75789547	0	#NUM!	#NUM!	#NUM!	#NUM!	#NUM!	26804	HGNC:10185
ASB17	NC_000001	complement(75918873..75937625)	0	#NUM!	#NUM!	#NUM!	#NUM!	#NUM!	127247	HGNC:19769
LOC101927342	NC_000001	76011324..76019356	0	#NUM!	#NUM!	#NUM!	#NUM!	#NUM!	101927342
LOC100418965	NC_000001	complement(76353580..76354239)	0	#NUM!	#NUM!	#NUM!	#NUM!	#NUM!	100418965
RNU6-161P	NC_000001	76753135..76753240	0	#NUM!	#NUM!	#NUM!	#NUM!	#NUM!	106480387	HGNC:47124
ST6GALNAC5	NC_000001	76867408..77069167	0	#NUM!	#NUM!	#NUM!	#NUM!	#NUM!	81849	HGNC:19342
MIR7156	NC_000001	77060143..77060202	0	#NUM!	#NUM!	#NUM!	#NUM!	#NUM!	102466995	HGNC:50023
LOC100421400	NC_000001	77194818..77195399	0	#NUM!	#NUM!	#NUM!	#NUM!	#NUM!	100421400
RNU7-8P	NC_000001	77420326..77420384	0	#NUM!	#NUM!	#NUM!	#NUM!	#NUM!	100147756	HGNC:34104
RNA5SP20	NC_000001	77614869..77614952	0	#NUM!	#NUM!	#NUM!	#NUM!	#NUM!	100873275	HGNC:42588
RNA5SP21	NC_000001	77779904..77779999	0	#NUM!	#NUM!	#NUM!	#NUM!	#NUM!	100873276	HGNC:42589
RNU6-1102P	NC_000001	complement(78088988..78089083)	0	#NUM!	#NUM!	#NUM!	#NUM!	#NUM!	106481527	HGNC:48065
RNA5SP22	NC_000001	complement(78094807..78094915)	0	#NUM!	#NUM!	#NUM!	#NUM!	#NUM!	100873277	HGNC:42590
RNA5SP23	NC_000001	complement(78375164..78375268)	0	#NUM!	#NUM!	#NUM!	#NUM!	#NUM!	100873278	HGNC:42591
PSAT1P3	NC_000001	complement(79054948..79056055)	0	#NUM!	#NUM!	#NUM!	#NUM!	#NUM!	729779	HGNC:43989
LOC105378812	NC_000001	complement(79278362..79286728)	0	#NUM!	#NUM!	#NUM!	#NUM!	#NUM!	105378812
LOC105378811	NC_000001	complement(79309584..79323851)	0	#NUM!	#NUM!	#NUM!	#NUM!	#NUM!	105378811
LOC107983999	NC_000001	79325010..79346614	0	#NUM!	#NUM!	#NUM!	#NUM!	#NUM!	107983999
ADH5P2	NC_000001	79521069..79522467	0	#NUM!	#NUM!	#NUM!	#NUM!	#NUM!	343296	HGNC:22976
LOC553139	NC_000001	complement(80090177..80092571)	0	#NUM!	#NUM!	#NUM!	#NUM!	#NUM!	553139
HMGB1P18	NC_000001	80283247..80284169	0	#NUM!	#NUM!	#NUM!	#NUM!	#NUM!	646526	HGNC:39100
MTND2P30	NC_000001	81080778..81081176	0	#NUM!	#NUM!	#NUM!	#NUM!	#NUM!	100873234	HGNC:42131
LOC105378813	NC_000001	complement(81158404..81177847)	0	#NUM!	#NUM!	#NUM!	#NUM!	#NUM!	105378813
RN7SKP247	NC_000001	81251789..81252096	0	#NUM!	#NUM!	#NUM!	#NUM!	#NUM!	106479205	HGNC:45971
LOC107985018	NC_000001	complement(81278037..81298770)	0	#NUM!	#NUM!	#NUM!	#NUM!	#NUM!	107985018
ST13P20	NC_000001	81721700..81723058	0	#NUM!	#NUM!	#NUM!	#NUM!	#NUM!	729828	HGNC:38863
LOC107985396	NC_000001	82868383..82887361	0	#NUM!	#NUM!	#NUM!	#NUM!	#NUM!	107985396
LINC01361	NC_000001	complement(82973882..82986208)	0	#NUM!	#NUM!	#NUM!	#NUM!	#NUM!	101927498	HGNC:50595
LOC105378816	NC_000001	83250985..83316433	0	#NUM!	#NUM!	#NUM!	#NUM!	#NUM!	105378816
ARF4P5	NC_000001	83572727..83573616	0	#NUM!	#NUM!	#NUM!	#NUM!	#NUM!	100316867	HGNC:37629
LOC100505690	NC_000001	84085675..84086967	0	#NUM!	#NUM!	#NUM!	#NUM!	#NUM!	100505690
DNASE2B	NC_000001	84398532..84415895	0	#NUM!	#NUM!	#NUM!	#NUM!	#NUM!	58511	HGNC:28875
LINC01555	NC_000001	complement(84628230..84635020)	0	#NUM!	#NUM!	#NUM!	#NUM!	#NUM!	439927	HGNC:26647
LOC107985104	NC_000001	complement(84636158..84637099)	0	#NUM!	#NUM!	#NUM!	#NUM!	#NUM!	107985104
LPAR3	NC_000001	complement(84813403..84893213)	0	#NUM!	#NUM!	#NUM!	#NUM!	#NUM!	23566	HGNC:14298
MCOLN3	NC_000001	complement(85018082..85048902)	0	#NUM!	#NUM!	#NUM!	#NUM!	#NUM!	55283	HGNC:13358
LOC107985052	NC_000001	complement(85130132..85131401)	0	#NUM!	#NUM!	#NUM!	#NUM!	#NUM!	107985052
MIR4423	NC_000001	85133794..85133873	0	#NUM!	#NUM!	#NUM!	#NUM!	#NUM!	100616481	HGNC:41784
LOC105378823	NC_000001	85717497..85728256	0	#NUM!	#NUM!	#NUM!	#NUM!	#NUM!	105378823
COL24A1	NC_000001	complement(85728507..86156987)	0	#NUM!	#NUM!	#NUM!	#NUM!	#NUM!	255631	HGNC:20821
RNA5SP51	NC_000001	complement(85883680..85883798)	0	#NUM!	#NUM!	#NUM!	#NUM!	#NUM!	100873289	HGNC:42828
LOC107985061	NC_000001	86029772..86031027	0	#NUM!	#NUM!	#NUM!	#NUM!	#NUM!	107985061
MIR7856	NC_000001	complement(86357632..86357687)	0	#NUM!	#NUM!	#NUM!	#NUM!	#NUM!	102465842	HGNC:50268
LOC100420166	NC_000001	complement(86404179..86404902)	0	#NUM!	#NUM!	#NUM!	#NUM!	#NUM!	100420166
CLCA1	NC_000001	86468843..86500294	0	#NUM!	#NUM!	#NUM!	#NUM!	#NUM!	1179	HGNC:2015
LOC105378827	NC_000001	complement(86502002..86504332)	0	#NUM!	#NUM!	#NUM!	#NUM!	#NUM!	105378827
LOC105378826	NC_000001	86520363..86523557	0	#NUM!	#NUM!	#NUM!	#NUM!	#NUM!	105378826
CLCA3P	NC_000001	86634276..86655376	0	#NUM!	#NUM!	#NUM!	#NUM!	#NUM!	9629	HGNC:2017
LOC100421465	NC_000001	complement(87044734..87045877)	0	#NUM!	#NUM!	#NUM!	#NUM!	#NUM!	100421465
LOC101927844	NC_000001	87203104..87251331	0	#NUM!	#NUM!	#NUM!	#NUM!	#NUM!	101927844
RNA5SP52	NC_000001	complement(87453240..87453373)	0	#NUM!	#NUM!	#NUM!	#NUM!	#NUM!	100873290	HGNC:42829
LOC107985408	NC_000001	87500361..87528613	0	#NUM!	#NUM!	#NUM!	#NUM!	#NUM!	107985408
LOC105378835	NC_000001	complement(87526334..87528656)	0	#NUM!	#NUM!	#NUM!	#NUM!	#NUM!	105378835
LOC107985519	NC_000001	complement(87898633..87906528)	0	#NUM!	#NUM!	#NUM!	#NUM!	#NUM!	107985519
LOC105378836	NC_000001	complement(87965171..87976733)	0	#NUM!	#NUM!	#NUM!	#NUM!	#NUM!	105378836
LOC105378839	NC_000001	88462888..88465805	0	#NUM!	#NUM!	#NUM!	#NUM!	#NUM!	105378839
RN7SL583P	NC_000001	complement(88477828..88478114)	0	#NUM!	#NUM!	#NUM!	#NUM!	#NUM!	106481082	HGNC:46599
RPL36AP10	NC_000001	88577845..88578251	0	#NUM!	#NUM!	#NUM!	#NUM!	#NUM!	100271140	HGNC:36175
LOC105378838	NC_000001	88614404..88651324	0	#NUM!	#NUM!	#NUM!	#NUM!	#NUM!	105378838
LOC105378843	NC_000001	complement(89217044..89218293)	0	#NUM!	#NUM!	#NUM!	#NUM!	#NUM!	105378843
LOC729930	NC_000001	complement(89289258..89290362)	0	#NUM!	#NUM!	#NUM!	#NUM!	#NUM!	729930
GBP6	NC_000001	89363877..89388160	0	#NUM!	#NUM!	#NUM!	#NUM!	#NUM!	163351	HGNC:25395
CAPNS1P1	NC_000001	89394021..89394660	0	#NUM!	#NUM!	#NUM!	#NUM!	#NUM!	391053	HGNC:39562
RN7SKP272	NC_000001	complement(89987713..89987944)	0	#NUM!	#NUM!	#NUM!	#NUM!	#NUM!	106479217	HGNC:45996
LOC105378848	NC_000001	90115181..90118603	0	#NUM!	#NUM!	#NUM!	#NUM!	#NUM!	105378848
RNU6-695P	NC_000001	complement(90253456..90253559)	0	#NUM!	#NUM!	#NUM!	#NUM!	#NUM!	106481400	HGNC:47658
LOC107985088	NC_000001	complement(90278616..90299213)	0	#NUM!	#NUM!	#NUM!	#NUM!	#NUM!	107985088
LOC105378850	NC_000001	complement(90377993..90401165)	0	#NUM!	#NUM!	#NUM!	#NUM!	#NUM!	105378850
LOC105378851	NC_000001	complement(90475857..90488100)	0	#NUM!	#NUM!	#NUM!	#NUM!	#NUM!	105378851
LOC105378852	NC_000001	complement(90511987..90547930)	0	#NUM!	#NUM!	#NUM!	#NUM!	#NUM!	105378852
BARHL2	NC_000001	complement(90712022..90717237)	0	#NUM!	#NUM!	#NUM!	#NUM!	#NUM!	343472	HGNC:954
LOC105378854	NC_000001	90851483..90854899	0	#NUM!	#NUM!	#NUM!	#NUM!	#NUM!	105378854
PHKA1P1	NC_000001	complement(90892956..90893927)	0	#NUM!	#NUM!	#NUM!	#NUM!	#NUM!	646780	HGNC:33919
LOC107985417	NC_000001	91456169..91458190	0	#NUM!	#NUM!	#NUM!	#NUM!	#NUM!	107985417
RN7SL653P	NC_000001	complement(91829774..91830066)	0	#NUM!	#NUM!	#NUM!	#NUM!	#NUM!	106481101	HGNC:46669
BRDT	NC_000001	91949371..92014428	0	#NUM!	#NUM!	#NUM!	#NUM!	#NUM!	676	HGNC:1105
LPCAT2BP	NC_000001	92066460..92067773	0	#NUM!	#NUM!	#NUM!	#NUM!	#NUM!	100128094	HGNC:38003
GAPDHP46	NC_000001	complement(92114639..92115849)	0	#NUM!	#NUM!	#NUM!	#NUM!	#NUM!	100240711	HGNC:37804
PRKAR1AP1	NC_000001	92125297..92126301	0	#NUM!	#NUM!	#NUM!	#NUM!	#NUM!	5574	HGNC:9389
LOC100419803	NC_000001	92203354..92203978	0	#NUM!	#NUM!	#NUM!	#NUM!	#NUM!	100419803
C1orf146	NC_000001	92217920..92245812	0	#NUM!	#NUM!	#NUM!	#NUM!	#NUM!	388649	HGNC:24032
RN7SL824P	NC_000001	complement(92402389..92402685)	0	#NUM!	#NUM!	#NUM!	#NUM!	#NUM!	106481146	HGNC:46840
RNU4-59P	NC_000001	complement(92700819..92700934)	0	#NUM!	#NUM!	#NUM!	#NUM!	#NUM!	106481764	HGNC:46995
LOC100289500	NC_000001	92732018..92732618	0	#NUM!	#NUM!	#NUM!	#NUM!	#NUM!	100289500
CCNJP2	NC_000001	92755814..92756955	0	#NUM!	#NUM!	#NUM!	#NUM!	#NUM!	100418724	HGNC:37997
LOC100127934	NC_000001	92931579..92932088	0	#NUM!	#NUM!	#NUM!	#NUM!	#NUM!	100127934
RNU6-970P	NC_000001	complement(92969604..92969710)	0	#NUM!	#NUM!	#NUM!	#NUM!	#NUM!	106481486	HGNC:47933
RN7SL692P	NC_000001	complement(92974827..92975114)	0	#NUM!	#NUM!	#NUM!	#NUM!	#NUM!	106479476	HGNC:46708
RNU6-210P	NC_000001	93010257..93010351	0	#NUM!	#NUM!	#NUM!	#NUM!	#NUM!	106479659	HGNC:47173
RN7SKP123	NC_000001	93026252..93026542	0	#NUM!	#NUM!	#NUM!	#NUM!	#NUM!	106479149	HGNC:45847
RPL36AP11	NC_000001	complement(93190690..93191086)	0	#NUM!	#NUM!	#NUM!	#NUM!	#NUM!	100129180	HGNC:36385
LOC107985521	NC_000001	complement(93223907..93225693)	0	#NUM!	#NUM!	#NUM!	#NUM!	#NUM!	107985521
RNA5SP53	NC_000001	complement(93488333..93488452)	0	#NUM!	#NUM!	#NUM!	#NUM!	#NUM!	100873291	HGNC:42830
TRNAC-GCA	NC_000001	complement(93516277..93516349)	0	#NUM!	#NUM!	#NUM!	#NUM!	#NUM!	107985761
MIR760	NC_000001	93846832..93846911	0	#NUM!	#NUM!	#NUM!	#NUM!	#NUM!	100126348	HGNC:33666
TRR-TCT1-1	NC_000001	93847573..93847657	0	#NUM!	#NUM!	#NUM!	#NUM!	#NUM!	100189133	HGNC:34695
CHCHD2P5	NC_000001	complement(93921269..93921669)	0	#NUM!	#NUM!	#NUM!	#NUM!	#NUM!	100874508	HGNC:39589
MTND4P11	NC_000001	complement(93922575..93923557)	0	#NUM!	#NUM!	#NUM!	#NUM!	#NUM!	100873255	HGNC:42223
MTCO3P21	NC_000001	complement(93924743..93925385)	0	#NUM!	#NUM!	#NUM!	#NUM!	#NUM!	107075162	HGNC:52083
MTATP6P13	NC_000001	complement(93925406..93926072)	0	#NUM!	#NUM!	#NUM!	#NUM!	#NUM!	107075272	HGNC:52058
MTCO2P21	NC_000001	complement(93926615..93927569)	0	#NUM!	#NUM!	#NUM!	#NUM!	#NUM!	107075191	HGNC:52150
MTCO1P21	NC_000001	complement(93927714..93928302)	0	#NUM!	#NUM!	#NUM!	#NUM!	#NUM!	107075164	HGNC:52086
GAPDHP29	NC_000001	94301970..94303228	0	#NUM!	#NUM!	#NUM!	#NUM!	#NUM!	441893	HGNC:37781
KATNBL1P2	NC_000001	complement(94650353..94651484)	0	#NUM!	#NUM!	#NUM!	#NUM!	#NUM!	100130235	HGNC:49052
LOC105378860	NC_000001	94683472..94687975	0	#NUM!	#NUM!	#NUM!	#NUM!	#NUM!	105378860
MIR378G	NC_000001	complement(94745860..94745900)	0	#NUM!	#NUM!	#NUM!	#NUM!	#NUM!	100616321	HGNC:41785
LOC105378863	NC_000001	95030335..95031531	0	#NUM!	#NUM!	#NUM!	#NUM!	#NUM!	105378863
LOC100996630	NC_000001	complement(95310928..95318263)	0	#NUM!	#NUM!	#NUM!	#NUM!	#NUM!	100996630
LOC105378864	NC_000001	complement(95315795..95318043)	0	#NUM!	#NUM!	#NUM!	#NUM!	#NUM!	105378864
LOC105379825	NC_000001	95318342..95321641	0	#NUM!	#NUM!	#NUM!	#NUM!	#NUM!	105379825
LOC101928169	NC_000001	complement(95351251..95352663)	0	#NUM!	#NUM!	#NUM!	#NUM!	#NUM!	101928169
LOC107985420	NC_000001	95370261..95373628	0	#NUM!	#NUM!	#NUM!	#NUM!	#NUM!	107985420
FLJ31662	NC_000001	95474737..95479356	0	#NUM!	#NUM!	#NUM!	#NUM!	#NUM!	440594
LOC100996635	NC_000001	95510116..95515464	0	#NUM!	#NUM!	#NUM!	#NUM!	#NUM!	100996635
LOC102723661	NC_000001	95992068..96022880	0	#NUM!	#NUM!	#NUM!	#NUM!	#NUM!	102723661
RNU1-130P	NC_000001	96225901..96226060	0	#NUM!	#NUM!	#NUM!	#NUM!	#NUM!	106480192	HGNC:48472
LOC101060164	NC_000001	96390651..96391371	0	#NUM!	#NUM!	#NUM!	#NUM!	#NUM!	101060164
UBE2WP1	NC_000001	96418592..96418913	0	#NUM!	#NUM!	#NUM!	#NUM!	#NUM!	619457	HGNC:32198
RN7SL831P	NC_000001	96583209..96583527	0	#NUM!	#NUM!	#NUM!	#NUM!	#NUM!	106481862	HGNC:46847
NDUFS5P2	NC_000001	complement(96584407..96584787)	0	#NUM!	#NUM!	#NUM!	#NUM!	#NUM!	100286918	HGNC:44040
RN7SKP270	NC_000001	complement(96695856..96696167)	0	#NUM!	#NUM!	#NUM!	#NUM!	#NUM!	106479216	HGNC:45994
RPL26P9	NC_000001	97585866..97586300	0	#NUM!	#NUM!	#NUM!	#NUM!	#NUM!	100270885	HGNC:36180
DPYD-AS2	NC_000001	97796921..97798051	0	#NUM!	#NUM!	#NUM!	#NUM!	#NUM!	100873933	HGNC:40196
LOC100419654	NC_000001	97855575..97857016	0	#NUM!	#NUM!	#NUM!	#NUM!	#NUM!	100419654
MIR2682	NC_000001	complement(98045242..98045351)	0	#NUM!	#NUM!	#NUM!	#NUM!	#NUM!	100616452	HGNC:41688
MIR137	NC_000001	complement(98046070..98046171)	0	#NUM!	#NUM!	#NUM!	#NUM!	#NUM!	406928	HGNC:31523
NFU1P2	NC_000001	98076814..98077500	0	#NUM!	#NUM!	#NUM!	#NUM!	#NUM!	100132699	HGNC:44554
LOC107985421	NC_000001	99463697..99465056	0	#NUM!	#NUM!	#NUM!	#NUM!	#NUM!	107985421
LOC101928270	NC_000001	complement(99472420..99487804)	0	#NUM!	#NUM!	#NUM!	#NUM!	#NUM!	101928270
RNU4-75P	NC_000001	complement(99784740..99784885)	0	#NUM!	#NUM!	#NUM!	#NUM!	#NUM!	106479593	HGNC:47011
RNU6-750P	NC_000001	99978939..99979045	0	#NUM!	#NUM!	#NUM!	#NUM!	#NUM!	106479897	HGNC:47713
RNU6-1318P	NC_000001	complement(100000637..100000739)	0	#NUM!	#NUM!	#NUM!	#NUM!	#NUM!	106480141	HGNC:48281
RPL23AP90	NC_000001	100196816..100197051	0	#NUM!	#NUM!	#NUM!	#NUM!	#NUM!	106480690	HGNC:51624
MIR553	NC_000001	100281241..100281308	0	#NUM!	#NUM!	#NUM!	#NUM!	#NUM!	693138	HGNC:32809
LOC646970	NC_000001	complement(100331800..100332616)	0	#NUM!	#NUM!	#NUM!	#NUM!	#NUM!	646970
RPL7AP17	NC_000001	complement(100586604..100587460)	0	#NUM!	#NUM!	#NUM!	#NUM!	#NUM!	100270897	HGNC:36501
PPIAP7	NC_000001	complement(101270665..101271410)	0	#NUM!	#NUM!	#NUM!	#NUM!	#NUM!	5489	HGNC:9270
RNU6-965P	NC_000001	complement(101728642..101728737)	0	#NUM!	#NUM!	#NUM!	#NUM!	#NUM!	106481484	HGNC:47928
OLFM3	NC_000001	complement(101800028..101997234)	0	#NUM!	#NUM!	#NUM!	#NUM!	#NUM!	118427	HGNC:17990
RNU6-352P	NC_000001	101859851..101859957	0	#NUM!	#NUM!	#NUM!	#NUM!	#NUM!	106480573	HGNC:47315
DNAJA1P5	NC_000001	101872012..101894743	0	#NUM!	#NUM!	#NUM!	#NUM!	#NUM!	94236	HGNC:39341
LOC107985095	NC_000001	102092988..102095810	0	#NUM!	#NUM!	#NUM!	#NUM!	#NUM!	107985095
LOC105378874	NC_000001	complement(102647903..102660714)	0	#NUM!	#NUM!	#NUM!	#NUM!	#NUM!	105378874
LOC107985096	NC_000001	102833609..102852357	0	#NUM!	#NUM!	#NUM!	#NUM!	#NUM!	107985096
SOD2P1	NC_000001	complement(103100140..103100707)	0	#NUM!	#NUM!	#NUM!	#NUM!	#NUM!	100421046	HGNC:45268
LOC101928436	NC_000001	complement(103418079..103525483)	0	#NUM!	#NUM!	#NUM!	#NUM!	#NUM!	101928436
RN7SKP285	NC_000001	103523562..103523879	0	#NUM!	#NUM!	#NUM!	#NUM!	#NUM!	106480920	HGNC:46009
AMY2A	NC_000001	103617332..103625780	0	#NUM!	#NUM!	#NUM!	#NUM!	#NUM!	279	HGNC:477
AMY1A	NC_000001	103655519..103664551	0	#NUM!	#NUM!	#NUM!	#NUM!	#NUM!	276	HGNC:474
LOC105378878	NC_000001	complement(103700592..103701438)	0	#NUM!	#NUM!	#NUM!	#NUM!	#NUM!	105378878
AMYP1	NC_000001	103713720..103719905	0	#NUM!	#NUM!	#NUM!	#NUM!	#NUM!	281	HGNC:479
AMY1C	NC_000001	103745430..103758692	0	#NUM!	#NUM!	#NUM!	#NUM!	#NUM!	278	HGNC:476
FTLP17	NC_000001	complement(104153329..104154037)	0	#NUM!	#NUM!	#NUM!	#NUM!	#NUM!	642337	HGNC:37967
CDK4PS	NC_000001	105433994..105434821	0	#NUM!	#NUM!	#NUM!	#NUM!	#NUM!	359941	HGNC:19040
LOC105378881	NC_000001	complement(105473602..105489957)	0	#NUM!	#NUM!	#NUM!	#NUM!	#NUM!	105378881
LOC105378882	NC_000001	complement(105668851..105673290)	0	#NUM!	#NUM!	#NUM!	#NUM!	#NUM!	105378882
LOC105378883	NC_000001	105830359..105859474	0	#NUM!	#NUM!	#NUM!	#NUM!	#NUM!	105378883
LOC107985116	NC_000001	106038350..106042738	0	#NUM!	#NUM!	#NUM!	#NUM!	#NUM!	107985116
LOC105378886	NC_000001	106046545..106048300	0	#NUM!	#NUM!	#NUM!	#NUM!	#NUM!	105378886
LOC105378885	NC_000001	complement(106047149..106073156)	0	#NUM!	#NUM!	#NUM!	#NUM!	#NUM!	105378885
LOC126987	NC_000001	complement(106080760..106081379)	0	#NUM!	#NUM!	#NUM!	#NUM!	#NUM!	126987
LOC105378887	NC_000001	106448066..106485680	0	#NUM!	#NUM!	#NUM!	#NUM!	#NUM!	105378887
MTCO3P14	NC_000001	106802626..106802750	0	#NUM!	#NUM!	#NUM!	#NUM!	#NUM!	107403236	HGNC:52044
MTATP6P14	NC_000001	complement(106802755..106803427)	0	#NUM!	#NUM!	#NUM!	#NUM!	#NUM!	107075157	HGNC:52059
MTCO1P14	NC_000001	complement(106804474..106806032)	0	#NUM!	#NUM!	#NUM!	#NUM!	#NUM!	107075142	HGNC:52016
NDE1P1	NC_000001	106817651..106818339	0	#NUM!	#NUM!	#NUM!	#NUM!	#NUM!	100422372	HGNC:49115
LOC105378888	NC_000001	complement(106831266..106843817)	0	#NUM!	#NUM!	#NUM!	#NUM!	#NUM!	105378888
MIR7852	NC_000001	107897223..107897304	0	#NUM!	#NUM!	#NUM!	#NUM!	#NUM!	102465839	HGNC:50201
ST13P21	NC_000001	108502379..108503452	0	#NUM!	#NUM!	#NUM!	#NUM!	#NUM!	642818	HGNC:38864
LOC100420170	NC_000001	108508573..108509398	0	#NUM!	#NUM!	#NUM!	#NUM!	#NUM!	100420170
FNDC7	NC_000001	108712934..108742749	0	#NUM!	#NUM!	#NUM!	#NUM!	#NUM!	163479	HGNC:26668
AKNAD1	NC_000001	complement(108815898..108858242)	0	#NUM!	#NUM!	#NUM!	#NUM!	#NUM!	254268	HGNC:28398
RANP5	NC_000001	109046783..109047661	0	#NUM!	#NUM!	#NUM!	#NUM!	#NUM!	100129428	HGNC:39860
RNU6V	NC_000001	complement(109591305..109591640)	0	#NUM!	#NUM!	#NUM!	#NUM!	#NUM!	6071	HGNC:10230
MIR197	NC_000001	109598893..109598967	0	#NUM!	#NUM!	#NUM!	#NUM!	#NUM!	406974	HGNC:31569
RPL7P8	NC_000001	109651363..109651858	0	#NUM!	#NUM!	#NUM!	#NUM!	#NUM!	441896	HGNC:35914
NDUFA5P10	NC_000001	complement(109809461..109811014)	0	#NUM!	#NUM!	#NUM!	#NUM!	#NUM!	102724853	HGNC:48852
UBL4B	NC_000001	110112440..110113947	0	#NUM!	#NUM!	#NUM!	#NUM!	#NUM!	164153	HGNC:32309
LOC105378897	NC_000001	complement(110165759..110168717)	0	#NUM!	#NUM!	#NUM!	#NUM!	#NUM!	105378897
PROK1	NC_000001	110451166..110457354	0	#NUM!	#NUM!	#NUM!	#NUM!	#NUM!	84432	HGNC:18454
LOC105378899	NC_000001	complement(110472525..110473646)	0	#NUM!	#NUM!	#NUM!	#NUM!	#NUM!	105378899
LOC105378898	NC_000001	110473757..110474082	0	#NUM!	#NUM!	#NUM!	#NUM!	#NUM!	105378898
CYMP	NC_000001	110480766..110491269	0	#NUM!	#NUM!	#NUM!	#NUM!	#NUM!	643160	HGNC:2588
LOC107985174	NC_000001	110639954..110724740	0	#NUM!	#NUM!	#NUM!	#NUM!	#NUM!	107985174
KCNA3	NC_000001	complement(110653560..110675033)	0	#NUM!	#NUM!	#NUM!	#NUM!	#NUM!	3738	HGNC:6221
LOC105378901	NC_000001	complement(110748884..110774344)	0	#NUM!	#NUM!	#NUM!	#NUM!	#NUM!	105378901
OR11I1P	NC_000001	110854099..110855092	0	#NUM!	#NUM!	#NUM!	#NUM!	#NUM!	81479	HGNC:14997
CCNT2P1	NC_000001	complement(111007693..111015519)	0	#NUM!	#NUM!	#NUM!	#NUM!	#NUM!	100418763	HGNC:39178
RNA5SP54	NC_000001	111041834..111041925	0	#NUM!	#NUM!	#NUM!	#NUM!	#NUM!	100873292	HGNC:42831
CHI3L2	NC_000001	111227659..111243440	0	#NUM!	#NUM!	#NUM!	#NUM!	#NUM!	1117	HGNC:1933
CHIAP1	NC_000001	111251012..111256716	0	#NUM!	#NUM!	#NUM!	#NUM!	#NUM!	100420342	HGNC:44462
CHIAP2	NC_000001	111280524..111286108	0	#NUM!	#NUM!	#NUM!	#NUM!	#NUM!	149620	HGNC:44463
CHIA	NC_000001	111290852..111320566	0	#NUM!	#NUM!	#NUM!	#NUM!	#NUM!	27159	HGNC:17432
LOC105378903	NC_000001	complement(111323285..111324563)	0	#NUM!	#NUM!	#NUM!	#NUM!	#NUM!	105378903
LOC105378904	NC_000001	complement(111361574..111371692)	0	#NUM!	#NUM!	#NUM!	#NUM!	#NUM!	105378904
HIGD1AP12	NC_000001	111380188..111380769	0	#NUM!	#NUM!	#NUM!	#NUM!	#NUM!	100130383	HGNC:43007
PGCP1	NC_000001	complement(111384519..111389851)	0	#NUM!	#NUM!	#NUM!	#NUM!	#NUM!	441897	HGNC:39503
RNU6-792P	NC_000001	complement(111490317..111490423)	0	#NUM!	#NUM!	#NUM!	#NUM!	#NUM!	106481431	HGNC:47755
ADORA3	NC_000001	complement(111499429..111504121)	0	#NUM!	#NUM!	#NUM!	#NUM!	#NUM!	140	HGNC:268
KRT18P57	NC_000001	complement(111648228..111649597)	0	#NUM!	#NUM!	#NUM!	#NUM!	#NUM!	643329	HGNC:48884
RNU6-151P	NC_000001	complement(111650431..111650537)	0	#NUM!	#NUM!	#NUM!	#NUM!	#NUM!	106479633	HGNC:47114
KCND3-IT1	NC_000001	complement(111853762..111856905)	0	#NUM!	#NUM!	#NUM!	#NUM!	#NUM!	100874295	HGNC:41350
KCND3-AS1	NC_000001	111909657..111910930	0	#NUM!	#NUM!	#NUM!	#NUM!	#NUM!	100873995	HGNC:40317
LOC643355	NC_000001	111990100..111998842	0	#NUM!	#NUM!	#NUM!	#NUM!	#NUM!	643355
LOC105378906	NC_000001	112005933..112008258	0	#NUM!	#NUM!	#NUM!	#NUM!	#NUM!	105378906
TXNP3	NC_000001	112363199..112363661	0	#NUM!	#NUM!	#NUM!	#NUM!	#NUM!	171419	HGNC:49483
MIR4256	NC_000001	complement(112461770..112461833)	0	#NUM!	#NUM!	#NUM!	#NUM!	#NUM!	100422976	HGNC:38388
RNU7-70P	NC_000001	complement(112634729..112634781)	0	#NUM!	#NUM!	#NUM!	#NUM!	#NUM!	100151667	HGNC:34166
LOC105378910	NC_000001	112715331..112717794	0	#NUM!	#NUM!	#NUM!	#NUM!	#NUM!	105378910
LOC105378911	NC_000001	complement(112857245..112871973)	0	#NUM!	#NUM!	#NUM!	#NUM!	#NUM!	105378911
LOC643441	NC_000001	complement(113196781..113206253)	0	#NUM!	#NUM!	#NUM!	#NUM!	#NUM!	643441
RPS15P1	NC_000001	113198807..113199291	0	#NUM!	#NUM!	#NUM!	#NUM!	#NUM!	728428	HGNC:35725
MTND5P20	NC_000001	complement(113576751..113576894)	0	#NUM!	#NUM!	#NUM!	#NUM!	#NUM!	100873269	HGNC:42300
RPL13AP10	NC_000001	complement(114001433..114003343)	0	#NUM!	#NUM!	#NUM!	#NUM!	#NUM!	100132906	HGNC:36864
SYT6	NC_000001	complement(114089292..114153919)	0	#NUM!	#NUM!	#NUM!	#NUM!	#NUM!	148281	HGNC:18638
LOC107985443	NC_000001	complement(114205053..114221055)	0	#NUM!	#NUM!	#NUM!	#NUM!	#NUM!	107985443
MRPL57P1	NC_000001	complement(114279002..114279286)	0	#NUM!	#NUM!	#NUM!	#NUM!	#NUM!	126581	HGNC:29686
LOC100421116	NC_000001	114353986..114355159	0	#NUM!	#NUM!	#NUM!	#NUM!	#NUM!	100421116
EIF2S2P5	NC_000001	114468205..114469566	0	#NUM!	#NUM!	#NUM!	#NUM!	#NUM!	347675	HGNC:37793
RN7SL432P	NC_000001	complement(114697627..114697924)	0	#NUM!	#NUM!	#NUM!	#NUM!	#NUM!	106481041	HGNC:46448
LOC105378915	NC_000001	complement(114899382..114902497)	0	#NUM!	#NUM!	#NUM!	#NUM!	#NUM!	105378915
TSHB	NC_000001	115029824..115035935	0	#NUM!	#NUM!	#NUM!	#NUM!	#NUM!	7252	HGNC:12372
LOC105378916	NC_000001	115098324..115105345	0	#NUM!	#NUM!	#NUM!	#NUM!	#NUM!	105378916
LOC105378917	NC_000001	115279492..115285897	0	#NUM!	#NUM!	#NUM!	#NUM!	#NUM!	105378917
NGF	NC_000001	complement(115285915..115338253)	0	#NUM!	#NUM!	#NUM!	#NUM!	#NUM!	4803	HGNC:7808
TCEB1P20	NC_000001	115556676..115557052	0	#NUM!	#NUM!	#NUM!	#NUM!	#NUM!	100287778	HGNC:38156
CNOT7P2	NC_000001	115564405..115565307	0	#NUM!	#NUM!	#NUM!	#NUM!	#NUM!	100132332	HGNC:44249
LOC100287840	NC_000001	complement(115577226..115577785)	0	#NUM!	#NUM!	#NUM!	#NUM!	#NUM!	100287840
RN7SL420P	NC_000001	115606471..115606768	0	#NUM!	#NUM!	#NUM!	#NUM!	#NUM!	106479377	HGNC:46436
CASQ2	NC_000001	complement(115700003..115768805)	0	#NUM!	#NUM!	#NUM!	#NUM!	#NUM!	845	HGNC:1513
LOC101928952	NC_000001	115916503..115916699	0	#NUM!	#NUM!	#NUM!	#NUM!	#NUM!	101928952
LOC101928995	NC_000001	115919376..115925908	0	#NUM!	#NUM!	#NUM!	#NUM!	#NUM!	101928995
MAB21L3	NC_000001	116072744..116135240	0	#NUM!	#NUM!	#NUM!	#NUM!	#NUM!	126868	HGNC:26787
LOC105378918	NC_000001	complement(116121320..116124054)	0	#NUM!	#NUM!	#NUM!	#NUM!	#NUM!	105378918
LOC105378919	NC_000001	complement(116240964..116242077)	0	#NUM!	#NUM!	#NUM!	#NUM!	#NUM!	105378919
RNU6-817P	NC_000001	complement(116413766..116413869)	0	#NUM!	#NUM!	#NUM!	#NUM!	#NUM!	106479927	HGNC:47780
MIR548AC	NC_000001	complement(116560024..116560111)	0	#NUM!	#NUM!	#NUM!	#NUM!	#NUM!	100616384	HGNC:41626
MIR320B1	NC_000001	116671749..116671827	0	#NUM!	#NUM!	#NUM!	#NUM!	#NUM!	100302117	HGNC:35247
C1orf137	NC_000001	116694112..116706603	0	#NUM!	#NUM!	#NUM!	#NUM!	#NUM!	388667	HGNC:32040
LOC105378926	NC_000001	complement(116706384..116710580)	0	#NUM!	#NUM!	#NUM!	#NUM!	#NUM!	105378926
GAPDHP64	NC_000001	complement(116713635..116714911)	0	#NUM!	#NUM!	#NUM!	#NUM!	#NUM!	391069	HGNC:4158
CD2	NC_000001	116754464..116769229	0	#NUM!	#NUM!	#NUM!	#NUM!	#NUM!	914	HGNC:1639
FTH1P22	NC_000001	complement(116775078..116775567)	0	#NUM!	#NUM!	#NUM!	#NUM!	#NUM!	100462772	HGNC:37640
RNA5SP55	NC_000001	complement(116962347..116962471)	0	#NUM!	#NUM!	#NUM!	#NUM!	#NUM!	100873293	HGNC:42832
MIR942	NC_000001	117094643..117094728	0	#NUM!	#NUM!	#NUM!	#NUM!	#NUM!	100126331	HGNC:33688
RPS15AP9	NC_000001	117138190..117138648	0	#NUM!	#NUM!	#NUM!	#NUM!	#NUM!	441898	HGNC:36164
VTCN1	NC_000001	complement(117143587..117210992)	0	#NUM!	#NUM!	#NUM!	#NUM!	#NUM!	79679	HGNC:28873
VPS25P1	NC_000001	117549415..117549915	0	#NUM!	#NUM!	#NUM!	#NUM!	#NUM!	441899	HGNC:44250
LOC100996263	NC_000001	complement(117596832..117605770)	0	#NUM!	#NUM!	#NUM!	#NUM!	#NUM!	100996263
VDAC2P3	NC_000001	complement(117640340..117641727)	0	#NUM!	#NUM!	#NUM!	#NUM!	#NUM!	401959	HGNC:51931
LOC100192389	NC_000001	complement(117699429..117700259)	0	#NUM!	#NUM!	#NUM!	#NUM!	#NUM!	100192389
LOC105378930	NC_000001	118185199..118206679	0	#NUM!	#NUM!	#NUM!	#NUM!	#NUM!	105378930
RNA5SP56	NC_000001	complement(118264372..118264489)	0	#NUM!	#NUM!	#NUM!	#NUM!	#NUM!	100873294	HGNC:42833
LOC100421281	NC_000001	118712997..118713864	0	#NUM!	#NUM!	#NUM!	#NUM!	#NUM!	100421281
TBX15	NC_000001	complement(118883043..118989556)	0	#NUM!	#NUM!	#NUM!	#NUM!	#NUM!	6913	HGNC:11594
LOC105378933	NC_000001	complement(119000344..119001405)	0	#NUM!	#NUM!	#NUM!	#NUM!	#NUM!	105378933
LOC107985191	NC_000001	119001734..119002990	0	#NUM!	#NUM!	#NUM!	#NUM!	#NUM!	107985191
WARS2-IT1	NC_000001	119047405..119063287	0	#NUM!	#NUM!	#NUM!	#NUM!	#NUM!	104472716	HGNC:41393
RBMX2P3	NC_000001	complement(119084801..119086014)	0	#NUM!	#NUM!	#NUM!	#NUM!	#NUM!	100421047	HGNC:39925
RPS3AP12	NC_000001	complement(119126495..119127311)	0	#NUM!	#NUM!	#NUM!	#NUM!	#NUM!	100270905	HGNC:35527
RPL6P2	NC_000001	complement(119219293..119220117)	0	#NUM!	#NUM!	#NUM!	#NUM!	#NUM!	343495	HGNC:35964
LOC107985192	NC_000001	complement(119248203..119255031)	0	#NUM!	#NUM!	#NUM!	#NUM!	#NUM!	107985192
LOC105378934	NC_000001	119328200..119356202	0	#NUM!	#NUM!	#NUM!	#NUM!	#NUM!	105378934
RNU1-75P	NC_000001	complement(119331397..119331525)	0	#NUM!	#NUM!	#NUM!	#NUM!	#NUM!	106480172	HGNC:48417
HAO2	NC_000001	119361913..119394130	0	#NUM!	#NUM!	#NUM!	#NUM!	#NUM!	51179	HGNC:4810
HAO2-IT1	NC_000001	119368946..119370331	0	#NUM!	#NUM!	#NUM!	#NUM!	#NUM!	100874270	HGNC:41342
HSD3B2	NC_000001	119414931..119423039	0	#NUM!	#NUM!	#NUM!	#NUM!	#NUM!	3284	HGNC:5218
GAPDHP74	NC_000001	complement(119434460..119435089)	0	#NUM!	#NUM!	#NUM!	#NUM!	#NUM!	391073	HGNC:50647
HSD3BP2	NC_000001	119438528..119446506	0	#NUM!	#NUM!	#NUM!	#NUM!	#NUM!	440606	HGNC:5220
HSD3BP1	NC_000001	119467134..119473999	0	#NUM!	#NUM!	#NUM!	#NUM!	#NUM!	391076	HGNC:5219
GAPDHP58	NC_000001	complement(119495789..119496916)	0	#NUM!	#NUM!	#NUM!	#NUM!	#NUM!	391077	HGNC:4142
HSD3B1	NC_000001	119507112..119515060	0	#NUM!	#NUM!	#NUM!	#NUM!	#NUM!	3283	HGNC:5217
GAPDHP27	NC_000001	complement(119558552..119559845)	0	#NUM!	#NUM!	#NUM!	#NUM!	#NUM!	401960	HGNC:37779
HMGCS2	NC_000001	complement(119747996..119769125)	0	#NUM!	#NUM!	#NUM!	#NUM!	#NUM!	3158	HGNC:5008
REG4	NC_000001	complement(119794018..119811580)	0	#NUM!	#NUM!	#NUM!	#NUM!	#NUM!	83998	HGNC:22977
NOTCH2P1	NC_000001	119886306..119886927	0	#NUM!	#NUM!	#NUM!	#NUM!	#NUM!	100420260	HGNC:44253
ADAM30	NC_000001	complement(119893533..119896524)	0	#NUM!	#NUM!	#NUM!	#NUM!	#NUM!	11085	HGNC:208
LOC101929178	NC_000001	120069930..120077091	0	#NUM!	#NUM!	#NUM!	#NUM!	#NUM!	101929178
LOC105378939	NC_000001	complement(120091520..120100797)	0	#NUM!	#NUM!	#NUM!	#NUM!	#NUM!	105378939
RNU6-465P	NC_000001	120126974..120127074	0	#NUM!	#NUM!	#NUM!	#NUM!	#NUM!	106481326	HGNC:47428
LOC105378941	NC_000001	120326652..120327681	0	#NUM!	#NUM!	#NUM!	#NUM!	#NUM!	105378941
LOC105378943	NC_000001	120718093..120722988	0	#NUM!	#NUM!	#NUM!	#NUM!	#NUM!	105378943
TRNAN-GUU_2	NC_000001	complement(120844262..120844335)	0	#NUM!	#NUM!	#NUM!	#NUM!	#NUM!	107985762
TRNAN-GUU_3	NC_000001	complement(120952291..120952364)	0	#NUM!	#NUM!	#NUM!	#NUM!	#NUM!	107985763
LOC105369199	NC_000001	120963148..120981282	0	#NUM!	#NUM!	#NUM!	#NUM!	#NUM!	105369199
TRNAG-CCC_2	NC_000001	complement(121016845..121016915)	0	#NUM!	#NUM!	#NUM!	#NUM!	#NUM!	107985748
TRNAV-CAC_1	NC_000001	complement(121020729..121020801)	0	#NUM!	#NUM!	#NUM!	#NUM!	#NUM!	107985749
TRNAN-GUU_4	NC_000001	complement(121048432..121048505)	0	#NUM!	#NUM!	#NUM!	#NUM!	#NUM!	107985750
LOC100996722	NC_000001	complement(121058778..121059353)	0	#NUM!	#NUM!	#NUM!	#NUM!	#NUM!	100996722
FCGR1B	NC_000001	121087345..121097161	0	#NUM!	#NUM!	#NUM!	#NUM!	#NUM!	2210	HGNC:3614
LOC105378946	NC_000001	complement(121492344..121499872)	0	#NUM!	#NUM!	#NUM!	#NUM!	#NUM!	105378946
LOC101929814	NC_000001	complement(143300742..143308956)	0	#NUM!	#NUM!	#NUM!	#NUM!	#NUM!	101929814
LOC107985199	NC_000001	complement(143318207..143319096)	0	#NUM!	#NUM!	#NUM!	#NUM!	#NUM!	107985199
LOC105371172	NC_000001	complement(143323047..143327009)	0	#NUM!	#NUM!	#NUM!	#NUM!	#NUM!	105371172
LOC100996736	NC_000001	143354221..143386416	0	#NUM!	#NUM!	#NUM!	#NUM!	#NUM!	100996736
LOC107985201	NC_000001	complement(143406312..143419703)	0	#NUM!	#NUM!	#NUM!	#NUM!	#NUM!	107985201
LOC101929815	NC_000001	complement(143448647..143451045)	0	#NUM!	#NUM!	#NUM!	#NUM!	#NUM!	101929815
LOC107983967	NC_000001	complement(143464779..143476935)	0	#NUM!	#NUM!	#NUM!	#NUM!	#NUM!	107983967
NKAIN1P1	NC_000001	143487662..143489198	0	#NUM!	#NUM!	#NUM!	#NUM!	#NUM!	100462647	HGNC:38593
LOC101927452	NC_000001	143505863..143515940	0	#NUM!	#NUM!	#NUM!	#NUM!	#NUM!	101927452
TRQ-CTG11-1	NC_000001	143584701..143584772	0	#NUM!	#NUM!	#NUM!	#NUM!	#NUM!	100189452	HGNC:35023
RNU1-114P	NC_000001	complement(143652050..143652215)	0	#NUM!	#NUM!	#NUM!	#NUM!	#NUM!	106481626	HGNC:48456
TRE-TTC7-1	NC_000001	complement(143666988..143667059)	0	#NUM!	#NUM!	#NUM!	#NUM!	#NUM!	100189457	HGNC:35028
TRQ-CTG4-2	NC_000001	143691474..143691545	0	#NUM!	#NUM!	#NUM!	#NUM!	#NUM!	100189261	HGNC:34824
RNVU1-17	NC_000001	complement(143699456..143699619)	0	#NUM!	#NUM!	#NUM!	#NUM!	#NUM!	101954269	HGNC:48322
TRN-GTT22-1	NC_000001	complement(143717291..143717364)	0	#NUM!	#NUM!	#NUM!	#NUM!	#NUM!	100189534	HGNC:35111
RNU1-92P	NC_000001	complement(143720510..143720644)	0	#NUM!	#NUM!	#NUM!	#NUM!	#NUM!	106481620	HGNC:48434
RNVU1-18	NC_000001	complement(143729407..143729570)	0	#NUM!	#NUM!	#NUM!	#NUM!	#NUM!	26863	HGNC:37496
TRN-GTT6-1	NC_000001	complement(143735920..143735993)	0	#NUM!	#NUM!	#NUM!	#NUM!	#NUM!	791227	HGNC:33198
FAM91A3P	NC_000001	143766479..143771822	0	#NUM!	#NUM!	#NUM!	#NUM!	#NUM!	729182	HGNC:32273
RNU1-143P	NC_000001	complement(143791542..143791687)	0	#NUM!	#NUM!	#NUM!	#NUM!	#NUM!	106481634	HGNC:48485
TRV-CAC8-1	NC_000001	complement(143800041..143800111)	0	#NUM!	#NUM!	#NUM!	#NUM!	#NUM!	100189142	HGNC:34704
TRV-CAC4-1	NC_000001	complement(143803994..143804066)	0	#NUM!	#NUM!	#NUM!	#NUM!	#NUM!	100189326	HGNC:34893
LOC199882	NC_000001	complement(143811367..143840632)	0	#NUM!	#NUM!	#NUM!	#NUM!	#NUM!	199882
TRN-GTT12-1	NC_000001	complement(143831708..143831781)	0	#NUM!	#NUM!	#NUM!	#NUM!	#NUM!	100189356	HGNC:34924
LOC100131962	NC_000001	complement(143845984..143846539)	0	#NUM!	#NUM!	#NUM!	#NUM!	#NUM!	100131962
TRR-CCT7-1	NC_000001	complement(143848514..143848584)	0	#NUM!	#NUM!	#NUM!	#NUM!	#NUM!	100189443	HGNC:35013
RPL22P5	NC_000001	complement(143929993..143930382)	0	#NUM!	#NUM!	#NUM!	#NUM!	#NUM!	100132479	HGNC:37022
LOC101929820	NC_000001	complement(144099901..144100607)	0	#NUM!	#NUM!	#NUM!	#NUM!	#NUM!	101929820
LOC105371207	NC_000001	complement(144148427..144152389)	0	#NUM!	#NUM!	#NUM!	#NUM!	#NUM!	105371207
LOC101060524	NC_000001	complement(144274534..144276762)	0	#NUM!	#NUM!	#NUM!	#NUM!	#NUM!	101060524
LOC107985527	NC_000001	complement(144311955..144313935)	0	#NUM!	#NUM!	#NUM!	#NUM!	#NUM!	107985527
CH17-125A10.2	NC_000001	144324090..144343340	0	#NUM!	#NUM!	#NUM!	#NUM!	#NUM!	101927333
LOC105371196	NC_000001	complement(144324768..144326315)	0	#NUM!	#NUM!	#NUM!	#NUM!	#NUM!	105371196
RNVU1-15	NC_000001	144412576..144412740	0	#NUM!	#NUM!	#NUM!	#NUM!	#NUM!	101954267	HGNC:48320
LOC101060207	NC_000001	144414068..144419612	0	#NUM!	#NUM!	#NUM!	#NUM!	#NUM!	101060207
TRN-GTT3-1	NC_000001	144419267..144419340	0	#NUM!	#NUM!	#NUM!	#NUM!	#NUM!	100189323	HGNC:34890
RNVU1-11	NC_000001	complement(144551671..144552339)	0	#NUM!	#NUM!	#NUM!	#NUM!	#NUM!	6063	HGNC:10134
TRN-GTT3-2	NC_000001	complement(144567515..144567588)	0	#NUM!	#NUM!	#NUM!	#NUM!	#NUM!	100189127	HGNC:34689
LOC101929826	NC_000001	complement(144623178..144642378)	0	#NUM!	#NUM!	#NUM!	#NUM!	#NUM!	101929826
LOC105371215	NC_000001	144652212..144654427	0	#NUM!	#NUM!	#NUM!	#NUM!	#NUM!	105371215
DRD5P2	NC_000001	144689614..144691842	0	#NUM!	#NUM!	#NUM!	#NUM!	#NUM!	1818	HGNC:3028
RNA5SP59	NC_000001	complement(144701050..144701159)	0	#NUM!	#NUM!	#NUM!	#NUM!	#NUM!	106480357	HGNC:42836
LOC105371217	NC_000001	144814174..144818136	0	#NUM!	#NUM!	#NUM!	#NUM!	#NUM!	105371217
LOC107985111	NC_000001	144822103..144822992	0	#NUM!	#NUM!	#NUM!	#NUM!	#NUM!	107985111
LOC102724269	NC_000001	144860101..144860807	0	#NUM!	#NUM!	#NUM!	#NUM!	#NUM!	102724269
LOC107985528	NC_000001	complement(144874355..144875095)	0	#NUM!	#NUM!	#NUM!	#NUM!	#NUM!	107985528
TRNAN-GUU_5	NC_000001	145129239..145129312	0	#NUM!	#NUM!	#NUM!	#NUM!	#NUM!	107985754
TRNAV-CAC_2	NC_000001	145157157..145157229	0	#NUM!	#NUM!	#NUM!	#NUM!	#NUM!	107985614
TRNAV-CAC_3	NC_000001	145161108..145161178	0	#NUM!	#NUM!	#NUM!	#NUM!	#NUM!	107985615
TRE-TTC10-1	NC_000001	145176839..145177111	0	#NUM!	#NUM!	#NUM!	#NUM!	#NUM!	100189454	HGNC:35025
PPIAL4D	NC_000001	complement(145241415..145242199)	0	#NUM!	#NUM!	#NUM!	#NUM!	#NUM!	645142	HGNC:33998
RNVU1-14	NC_000001	145281116..145281279	0	#NUM!	#NUM!	#NUM!	#NUM!	#NUM!	101954266	HGNC:48319
TRN-GTT2-1	NC_000001	145287766..145287839	0	#NUM!	#NUM!	#NUM!	#NUM!	#NUM!	7214	HGNC:12324
TRNAQ-CUG	NC_000001	145459658..145459729	0	#NUM!	#NUM!	#NUM!	#NUM!	#NUM!	107985755
TRNAN-GUU_6	NC_000001	complement(145475381..145475454)	0	#NUM!	#NUM!	#NUM!	#NUM!	#NUM!	107985751
MIR6736	NC_000001	complement(145850587..145850645)	0	#NUM!	#NUM!	#NUM!	#NUM!	#NUM!	102466191	HGNC:50072
HFE2	NC_000001	complement(146017468..146021822)	0	#NUM!	#NUM!	#NUM!	#NUM!	#NUM!	148738	HGNC:4887
TRE-CTC1-1	NC_000001	146035692..146035763	0	#NUM!	#NUM!	#NUM!	#NUM!	#NUM!	100189384	HGNC:34952
TRG-TCC2-1	NC_000001	146037061..146037132	0	#NUM!	#NUM!	#NUM!	#NUM!	#NUM!	100189064	HGNC:34623
TRH-GTG1-1	NC_000001	146038044..146038115	0	#NUM!	#NUM!	#NUM!	#NUM!	#NUM!	100188991	HGNC:34535
TRK-CTT2-1	NC_000001	146039401..146039473	0	#NUM!	#NUM!	#NUM!	#NUM!	#NUM!	100189198	HGNC:34761
RNVU1-6	NC_000001	complement(146052081..146052244)	0	#NUM!	#NUM!	#NUM!	#NUM!	#NUM!	101954276	HGNC:48314
LOC105371249	NC_000001	complement(146280813..146285348)	0	#NUM!	#NUM!	#NUM!	#NUM!	#NUM!	105371249
RNU6-1071P	NC_000001	146288596..146288696	0	#NUM!	#NUM!	#NUM!	#NUM!	#NUM!	106481517	HGNC:48034
NUDT4P2	NC_000001	146297773..146301610	0	#NUM!	#NUM!	#NUM!	#NUM!	#NUM!	170688	HGNC:18013
LOC105371242	NC_000001	complement(146342335..146344907)	0	#NUM!	#NUM!	#NUM!	#NUM!	#NUM!	105371242
TRNAN-GUU_7	NC_000001	146370101..146370174	0	#NUM!	#NUM!	#NUM!	#NUM!	#NUM!	107985756
LOC105371235	NC_000001	complement(146420630..146445257)	0	#NUM!	#NUM!	#NUM!	#NUM!	#NUM!	105371235
LOC107985569	NC_000001	complement(146931565..146935518)	0	#NUM!	#NUM!	#NUM!	#NUM!	#NUM!	107985569
LOC105371231	NC_000001	complement(147069636..147073104)	0	#NUM!	#NUM!	#NUM!	#NUM!	#NUM!	105371231
TRH-GTG1-2	NC_000001	147073225..147073296	0	#NUM!	#NUM!	#NUM!	#NUM!	#NUM!	100189334	HGNC:34902
TRE-TTC14-1	NC_000001	147078630..147078701	0	#NUM!	#NUM!	#NUM!	#NUM!	#NUM!	100189485	HGNC:35058
RNVU1-8	NC_000001	complement(147084616..147084756)	0	#NUM!	#NUM!	#NUM!	#NUM!	#NUM!	101447996	HGNC:48315
RPL7AP15	NC_000001	147223533..147224403	0	#NUM!	#NUM!	#NUM!	#NUM!	#NUM!	100270895	HGNC:36873
LOC100130018	NC_000001	147319082..147320377	0	#NUM!	#NUM!	#NUM!	#NUM!	#NUM!	100130018
OR13Z1P	NC_000001	147419006..147419898	0	#NUM!	#NUM!	#NUM!	#NUM!	#NUM!	403228	HGNC:31240
OR13Z2P	NC_000001	147445479..147446234	0	#NUM!	#NUM!	#NUM!	#NUM!	#NUM!	403229	HGNC:31241
OR13Z3P	NC_000001	147482238..147482628	0	#NUM!	#NUM!	#NUM!	#NUM!	#NUM!	403230	HGNC:31242
RN7SL261P	NC_000001	147689256..147689537	0	#NUM!	#NUM!	#NUM!	#NUM!	#NUM!	106479316	HGNC:46277
LOC102723321	NC_000001	147700066..147788977	0	#NUM!	#NUM!	#NUM!	#NUM!	#NUM!	102723321
LOC105371230	NC_000001	complement(147700791..147740077)	0	#NUM!	#NUM!	#NUM!	#NUM!	#NUM!	105371230
TRR-CCT6-2	NC_000001	148011059..148011129	0	#NUM!	#NUM!	#NUM!	#NUM!	#NUM!	100189449	HGNC:35019
RNU1-129P	NC_000001	complement(148014417..148014583)	0	#NUM!	#NUM!	#NUM!	#NUM!	#NUM!	106481630	HGNC:48471
TRQ-CTG3-2	NC_000001	148032790..148032861	0	#NUM!	#NUM!	#NUM!	#NUM!	#NUM!	100189140	HGNC:34702
TRN-GTT9-2	NC_000001	complement(148048516..148048589)	0	#NUM!	#NUM!	#NUM!	#NUM!	#NUM!	100189193	HGNC:34756
LOC107985723	NC_000001	complement(148048631..148049172)	0	#NUM!	#NUM!	#NUM!	#NUM!	#NUM!	107985723
LOC105371227	NC_000001	148155113..148158546	0	#NUM!	#NUM!	#NUM!	#NUM!	#NUM!	105371227
LOC100505824	NC_000001	148162710..148163413	0	#NUM!	#NUM!	#NUM!	#NUM!	#NUM!	100505824
RNA5SP57	NC_000001	148193716..148193838	0	#NUM!	#NUM!	#NUM!	#NUM!	#NUM!	106480754	HGNC:42834
RNU1-120P	NC_000001	148263476..148263632	0	#NUM!	#NUM!	#NUM!	#NUM!	#NUM!	106481627	HGNC:48462
TRQ-CTG4-1	NC_000001	complement(148265108..148265179)	0	#NUM!	#NUM!	#NUM!	#NUM!	#NUM!	100189056	HGNC:34615
TRH-GTG1-3	NC_000001	148281365..148281436	0	#NUM!	#NUM!	#NUM!	#NUM!	#NUM!	100189307	HGNC:34874
LOC105371225	NC_000001	complement(148290891..148303748)	0	#NUM!	#NUM!	#NUM!	#NUM!	#NUM!	105371225
TRH-GTG1-4	NC_000001	complement(148302734..148302805)	0	#NUM!	#NUM!	#NUM!	#NUM!	#NUM!	100189174	HGNC:34736
TRE-TTC6-1	NC_000001	complement(148308922..148308993)	0	#NUM!	#NUM!	#NUM!	#NUM!	#NUM!	100189465	HGNC:35037
TRQ-CTG7-1	NC_000001	148328812..148328883	0	#NUM!	#NUM!	#NUM!	#NUM!	#NUM!	100188998	HGNC:34555
MIR5087	NC_000001	complement(148334479..148334554)	0	#NUM!	#NUM!	#NUM!	#NUM!	#NUM!	100847044	HGNC:43480
RNU1-122P	NC_000001	complement(148334612..148334767)	0	#NUM!	#NUM!	#NUM!	#NUM!	#NUM!	106480190	HGNC:48464
TRQ-CTG9-1	NC_000001	148353561..148353632	0	#NUM!	#NUM!	#NUM!	#NUM!	#NUM!	100189531	HGNC:35108
RNVU1-1	NC_000001	complement(148362370..148362533)	0	#NUM!	#NUM!	#NUM!	#NUM!	#NUM!	101954273	HGNC:10133
TRN-GTT23-1	NC_000001	complement(148378816..148379089)	0	#NUM!	#NUM!	#NUM!	#NUM!	#NUM!	100189490	HGNC:35064
MIR6077	NC_000001	148388282..148388363	0	#NUM!	#NUM!	#NUM!	#NUM!	#NUM!	102466225	HGNC:50025
RNU1-13P	NC_000001	complement(148388490..148388651)	0	#NUM!	#NUM!	#NUM!	#NUM!	#NUM!	26860	HGNC:10138
RNVU1-3	NC_000001	148402715..148402875	0	#NUM!	#NUM!	#NUM!	#NUM!	#NUM!	101954272	HGNC:48311
LOC107985525	NC_000001	148414801..148418683	0	#NUM!	#NUM!	#NUM!	#NUM!	#NUM!	107985525
TRN-GTT7-1	NC_000001	148529257..148529330	0	#NUM!	#NUM!	#NUM!	#NUM!	#NUM!	100189005	HGNC:34562
LOC105371222	NC_000001	complement(148731596..148736131)	0	#NUM!	#NUM!	#NUM!	#NUM!	#NUM!	105371222
RNU6-1171P	NC_000001	148739379..148739479	0	#NUM!	#NUM!	#NUM!	#NUM!	#NUM!	106481940	HGNC:48134
RN7SKP88	NC_000001	complement(148839483..148839732)	0	#NUM!	#NUM!	#NUM!	#NUM!	#NUM!	106480860	HGNC:45812
RNU2-38P	NC_000001	complement(148939739..148939817)	0	#NUM!	#NUM!	#NUM!	#NUM!	#NUM!	106481646	HGNC:48531
RNU1-59P	NC_000001	complement(149162783..149162944)	0	#NUM!	#NUM!	#NUM!	#NUM!	#NUM!	106480167	HGNC:48401
LOC105371403	NC_000001	complement(149383616..149390590)	0	#NUM!	#NUM!	#NUM!	#NUM!	#NUM!	105371403
TRNAN-GUU_8	NC_000001	complement(149558419..149558493)	0	#NUM!	#NUM!	#NUM!	#NUM!	#NUM!	107985752
TRN-GTT11-2	NC_000001	complement(149646451..149646524)	0	#NUM!	#NUM!	#NUM!	#NUM!	#NUM!	100189257	HGNC:34820
FAM91A2P	NC_000001	149675140..149680481	0	#NUM!	#NUM!	#NUM!	#NUM!	#NUM!	101929801	HGNC:51523
RNU1-68P	NC_000001	complement(149700151..149700296)	0	#NUM!	#NUM!	#NUM!	#NUM!	#NUM!	106481615	HGNC:48410
TRG-CCC6-1	NC_000001	complement(149708561..149708835)	0	#NUM!	#NUM!	#NUM!	#NUM!	#NUM!	100189498	HGNC:35073
TRNAV-CAC_4	NC_000001	complement(149708660..149708730)	0	#NUM!	#NUM!	#NUM!	#NUM!	#NUM!	107985753
TRV-CAC5-1	NC_000001	complement(149712552..149712624)	0	#NUM!	#NUM!	#NUM!	#NUM!	#NUM!	100189228	HGNC:34791
LOC102723955	NC_000001	complement(149719902..149749188)	0	#NUM!	#NUM!	#NUM!	#NUM!	#NUM!	102723955
TRN-GTT8-1	NC_000001	complement(149740248..149740321)	0	#NUM!	#NUM!	#NUM!	#NUM!	#NUM!	100189059	HGNC:34618
LOC100129586	NC_000001	complement(149754187..149754743)	0	#NUM!	#NUM!	#NUM!	#NUM!	#NUM!	100129586
TRR-CCT8-1	NC_000001	complement(149756721..149756791)	0	#NUM!	#NUM!	#NUM!	#NUM!	#NUM!	100189502	HGNC:35077
FCGR1A	NC_000001	149782677..149792518	0	#NUM!	#NUM!	#NUM!	#NUM!	#NUM!	2209	HGNC:3613
HIST2H2AB	NC_000001	complement(149887469..149887916)	0	#NUM!	#NUM!	#NUM!	#NUM!	#NUM!	317772	HGNC:20508
LOC441907	NC_000001	150053845..150055040	0	#NUM!	#NUM!	#NUM!	#NUM!	#NUM!	441907
RN7SL480P	NC_000001	150211632..150211925	0	#NUM!	#NUM!	#NUM!	#NUM!	#NUM!	106481757	HGNC:46496
RNU2-17P	NC_000001	150236967..150237156	0	#NUM!	#NUM!	#NUM!	#NUM!	#NUM!	106480204	HGNC:48510
LOC105371434	NC_000001	complement(150293302..150293721)	0	#NUM!	#NUM!	#NUM!	#NUM!	#NUM!	105371434
MIR6878	NC_000001	150492345..150492410	0	#NUM!	#NUM!	#NUM!	#NUM!	#NUM!	102465529	HGNC:50269
MIR4257	NC_000001	150551929..150552014	0	#NUM!	#NUM!	#NUM!	#NUM!	#NUM!	100422997	HGNC:38312
RNU6-1042P	NC_000001	150701866..150701972	0	#NUM!	#NUM!	#NUM!	#NUM!	#NUM!	106480024	HGNC:48005
UBE2D3P3	NC_000001	150800473..150801025	0	#NUM!	#NUM!	#NUM!	#NUM!	#NUM!	100874262	HGNC:39011
RNU6-1309P	NC_000001	complement(150812591..150812698)	0	#NUM!	#NUM!	#NUM!	#NUM!	#NUM!	106480410	HGNC:48272
RPS27AP6	NC_000001	complement(150881232..150881634)	0	#NUM!	#NUM!	#NUM!	#NUM!	#NUM!	100271144	HGNC:36236
CYCSP51	NC_000001	150903896..150904213	0	#NUM!	#NUM!	#NUM!	#NUM!	#NUM!	343045	HGNC:24383
RNU6-884P	NC_000001	complement(151022746..151022852)	0	#NUM!	#NUM!	#NUM!	#NUM!	#NUM!	106479957	HGNC:47847
LOC107985205	NC_000001	complement(151198114..151198525)	0	#NUM!	#NUM!	#NUM!	#NUM!	#NUM!	107985205
RN7SL444P	NC_000001	complement(151300665..151300963)	0	#NUM!	#NUM!	#NUM!	#NUM!	#NUM!	106479384	HGNC:46460
RNY4P25	NC_000001	151439002..151439093	0	#NUM!	#NUM!	#NUM!	#NUM!	#NUM!	100862665	HGNC:42475
MIR554	NC_000001	151545796..151545891	0	#NUM!	#NUM!	#NUM!	#NUM!	#NUM!	693139	HGNC:32810
RNU6-1062P	NC_000001	151629326..151629426	0	#NUM!	#NUM!	#NUM!	#NUM!	#NUM!	106480634	HGNC:48025
RIIAD1	NC_000001	151721537..151729606	0	#NUM!	#NUM!	#NUM!	#NUM!	#NUM!	284485	HGNC:26686
RNU6-662P	NC_000001	complement(151747597..151747700)	0	#NUM!	#NUM!	#NUM!	#NUM!	#NUM!	106479860	HGNC:47625
RPS11P3	NC_000001	151758081..151758432	0	#NUM!	#NUM!	#NUM!	#NUM!	#NUM!	100270898	HGNC:35870
LINGO4	NC_000001	complement(151800264..151805442)	0	#NUM!	#NUM!	#NUM!	#NUM!	#NUM!	339398	HGNC:31814
RORC	NC_000001	complement(151806071..151832450)	0	#NUM!	#NUM!	#NUM!	#NUM!	#NUM!	6097	HGNC:10260
C2CD4D	NC_000001	complement(151837818..151840557)	0	#NUM!	#NUM!	#NUM!	#NUM!	#NUM!	100191040	HGNC:37210
KRT8P28	NC_000001	complement(151949395..151950990)	0	#NUM!	#NUM!	#NUM!	#NUM!	#NUM!	391099	HGNC:33380
LOC101927949	NC_000001	complement(152047289..152049887)	0	#NUM!	#NUM!	#NUM!	#NUM!	#NUM!	101927949
SPTLC1P4	NC_000001	152077937..152078250	0	#NUM!	#NUM!	#NUM!	#NUM!	#NUM!	100874500	HGNC:39671
LOC100131107	NC_000001	complement(152079413..152080924)	0	#NUM!	#NUM!	#NUM!	#NUM!	#NUM!	100131107
TCHHL1	NC_000001	complement(152084144..152089064)	0	#NUM!	#NUM!	#NUM!	#NUM!	#NUM!	126637	HGNC:31796
PUDPP2	NC_000001	complement(152123160..152125170)	0	#NUM!	#NUM!	#NUM!	#NUM!	#NUM!	327659	HGNC:20195
RPTN	NC_000001	complement(152153595..152159228)	0	#NUM!	#NUM!	#NUM!	#NUM!	#NUM!	126638	HGNC:26809
LCE5A	NC_000001	152510844..152512177	0	#NUM!	#NUM!	#NUM!	#NUM!	#NUM!	254910	HGNC:16614
CRCT1	NC_000001	152514502..152516010	0	#NUM!	#NUM!	#NUM!	#NUM!	#NUM!	54544	HGNC:29875
LCE3E	NC_000001	complement(152565654..152566770)	0	#NUM!	#NUM!	#NUM!	#NUM!	#NUM!	353145	HGNC:29463
LCE3D	NC_000001	complement(152579384..152580504)	0	#NUM!	#NUM!	#NUM!	#NUM!	#NUM!	84648	HGNC:16615
LCE3C	NC_000001	152600662..152601086	0	#NUM!	#NUM!	#NUM!	#NUM!	#NUM!	353144	HGNC:16612
LCE3B	NC_000001	152613811..152614098	0	#NUM!	#NUM!	#NUM!	#NUM!	#NUM!	353143	HGNC:29462
LCE3A	NC_000001	complement(152622834..152623103)	0	#NUM!	#NUM!	#NUM!	#NUM!	#NUM!	353142	HGNC:29461
LCEP4	NC_000001	complement(152644393..152644717)	0	#NUM!	#NUM!	#NUM!	#NUM!	#NUM!	450210	HGNC:31808
LINC00302	NC_000001	152655429..152656805	0	#NUM!	#NUM!	#NUM!	#NUM!	#NUM!	388699	HGNC:31825
LCEP3	NC_000001	152656332..152656511	0	#NUM!	#NUM!	#NUM!	#NUM!	#NUM!	450211	HGNC:31809
LCE2D	NC_000001	152663411..152664659	0	#NUM!	#NUM!	#NUM!	#NUM!	#NUM!	353141	HGNC:16518
LCE2C	NC_000001	152675315..152676574	0	#NUM!	#NUM!	#NUM!	#NUM!	#NUM!	353140	HGNC:29460
LCE2B	NC_000001	152686123..152687401	0	#NUM!	#NUM!	#NUM!	#NUM!	#NUM!	26239	HGNC:16610
LCE2A	NC_000001	152698364..152699442	0	#NUM!	#NUM!	#NUM!	#NUM!	#NUM!	353139	HGNC:29469
LCE4A	NC_000001	152709047..152709434	0	#NUM!	#NUM!	#NUM!	#NUM!	#NUM!	199834	HGNC:16613
LCEP2	NC_000001	152737518..152737868	0	#NUM!	#NUM!	#NUM!	#NUM!	#NUM!	450209	HGNC:31807
LCEP1	NC_000001	152744299..152744606	0	#NUM!	#NUM!	#NUM!	#NUM!	#NUM!	450208	HGNC:31806
KPRP	NC_000001	152758030..152762053	0	#NUM!	#NUM!	#NUM!	#NUM!	#NUM!	448834	HGNC:31823
LCE1F	NC_000001	152776372..152776969	0	#NUM!	#NUM!	#NUM!	#NUM!	#NUM!	353137	HGNC:29467
LCE1E	NC_000001	152786277..152788426	0	#NUM!	#NUM!	#NUM!	#NUM!	#NUM!	353135	HGNC:29466
LCE1D	NC_000001	152796751..152798181	0	#NUM!	#NUM!	#NUM!	#NUM!	#NUM!	353134	HGNC:29465
LCE1C	NC_000001	complement(152804835..152806631)	0	#NUM!	#NUM!	#NUM!	#NUM!	#NUM!	353133	HGNC:29464
LCE1A	NC_000001	152827473..152828097	0	#NUM!	#NUM!	#NUM!	#NUM!	#NUM!	353131	HGNC:29459
LCE6A	NC_000001	152842830..152844211	0	#NUM!	#NUM!	#NUM!	#NUM!	#NUM!	448835	HGNC:31824
LOC105371444	NC_000001	complement(152861567..152868203)	0	#NUM!	#NUM!	#NUM!	#NUM!	#NUM!	105371444
LOC105371445	NC_000001	complement(152869330..152872495)	0	#NUM!	#NUM!	#NUM!	#NUM!	#NUM!	105371445
SMCP	NC_000001	152878322..152885047	0	#NUM!	#NUM!	#NUM!	#NUM!	#NUM!	4184	HGNC:6962
IVL	NC_000001	152908563..152911886	0	#NUM!	#NUM!	#NUM!	#NUM!	#NUM!	3713	HGNC:6187
SPRR4	NC_000001	152968765..152972602	0	#NUM!	#NUM!	#NUM!	#NUM!	#NUM!	163778	HGNC:23173
SPRR1A	NC_000001	152984088..152985814	0	#NUM!	#NUM!	#NUM!	#NUM!	#NUM!	6698	HGNC:11259
SPRR3	NC_000001	153001747..153003856	0	#NUM!	#NUM!	#NUM!	#NUM!	#NUM!	6707	HGNC:11268
SPRR1B	NC_000001	153031203..153032900	0	#NUM!	#NUM!	#NUM!	#NUM!	#NUM!	6699	HGNC:11260
SPRR2D	NC_000001	complement(153039725..153041144)	0	#NUM!	#NUM!	#NUM!	#NUM!	#NUM!	6703	HGNC:11264
SPRR2A	NC_000001	complement(153056120..153057512)	0	#NUM!	#NUM!	#NUM!	#NUM!	#NUM!	6700	HGNC:11261
SPRR2B	NC_000001	complement(153070226..153071608)	0	#NUM!	#NUM!	#NUM!	#NUM!	#NUM!	6701	HGNC:11262
SPRR2E	NC_000001	complement(153093135..153094528)	0	#NUM!	#NUM!	#NUM!	#NUM!	#NUM!	6704	HGNC:11265
SPRR2F	NC_000001	complement(153112121..153119460)	0	#NUM!	#NUM!	#NUM!	#NUM!	#NUM!	6705	HGNC:11266
SPRR2C	NC_000001	complement(153140118..153141493)	0	#NUM!	#NUM!	#NUM!	#NUM!	#NUM!	6702	HGNC:11263
SPRR2G	NC_000001	complement(153149582..153195377)	0	#NUM!	#NUM!	#NUM!	#NUM!	#NUM!	6706	HGNC:11267
LOC101928009	NC_000001	153174518..153191676	0	#NUM!	#NUM!	#NUM!	#NUM!	#NUM!	101928009
LELP1	NC_000001	153203430..153205125	0	#NUM!	#NUM!	#NUM!	#NUM!	#NUM!	149018	HGNC:32046
PRR9	NC_000001	153217584..153219317	0	#NUM!	#NUM!	#NUM!	#NUM!	#NUM!	574414	HGNC:32057
RPLP0P4	NC_000001	153225007..153226072	0	#NUM!	#NUM!	#NUM!	#NUM!	#NUM!	391102	HGNC:36489
LOR	NC_000001	153259703..153262124	0	#NUM!	#NUM!	#NUM!	#NUM!	#NUM!	4014	HGNC:6663
PGLYRP3	NC_000001	complement(153297589..153312975)	0	#NUM!	#NUM!	#NUM!	#NUM!	#NUM!	114771	HGNC:30014
PGLYRP4	NC_000001	complement(153327410..153348844)	0	#NUM!	#NUM!	#NUM!	#NUM!	#NUM!	57115	HGNC:30015
RNU6-160P	NC_000001	153331622..153331728	0	#NUM!	#NUM!	#NUM!	#NUM!	#NUM!	106479637	HGNC:47123
S100A9	NC_000001	153357854..153361027	0	#NUM!	#NUM!	#NUM!	#NUM!	#NUM!	6280	HGNC:10499
S100A12	NC_000001	complement(153373708..153375599)	0	#NUM!	#NUM!	#NUM!	#NUM!	#NUM!	6283	HGNC:10489
LAPTM4BP1	NC_000001	complement(153379619..153380975)	0	#NUM!	#NUM!	#NUM!	#NUM!	#NUM!	645900	HGNC:51934
S100A8	NC_000001	complement(153390032..153422583)	0	#NUM!	#NUM!	#NUM!	#NUM!	#NUM!	6279	HGNC:10498
S100A7A	NC_000001	153416524..153423225	0	#NUM!	#NUM!	#NUM!	#NUM!	#NUM!	338324	HGNC:21657
S100A7P1	NC_000001	complement(153427008..153428401)	0	#NUM!	#NUM!	#NUM!	#NUM!	#NUM!	127481	HGNC:21654
S100A7L2	NC_000001	complement(153436995..153440027)	0	#NUM!	#NUM!	#NUM!	#NUM!	#NUM!	645922	HGNC:21655
S100A7P2	NC_000001	153444909..153446663	0	#NUM!	#NUM!	#NUM!	#NUM!	#NUM!	375027	HGNC:21656
RN7SL44P	NC_000001	complement(153500463..153500764)	0	#NUM!	#NUM!	#NUM!	#NUM!	#NUM!	106480934	HGNC:46060
TRX-CAT1-1	NC_000001	153671250..153671321	0	#NUM!	#NUM!	#NUM!	#NUM!	#NUM!	100189015	HGNC:34574
MIR8083	NC_000001	complement(153689705..153689793)	0	#NUM!	#NUM!	#NUM!	#NUM!	#NUM!	102466879	HGNC:50211
RN7SL372P	NC_000001	153704088..153704385	0	#NUM!	#NUM!	#NUM!	#NUM!	#NUM!	106479358	HGNC:46388
MIR6737	NC_000001	complement(153962351..153962420)	0	#NUM!	#NUM!	#NUM!	#NUM!	#NUM!	102465441	HGNC:50273
RPL34P5	NC_000001	153995593..153995995	0	#NUM!	#NUM!	#NUM!	#NUM!	#NUM!	100270995	HGNC:36527
RNU6-179P	NC_000001	complement(154039916..154040022)	0	#NUM!	#NUM!	#NUM!	#NUM!	#NUM!	106479646	HGNC:47142
RPS7P2	NC_000001	154079422..154079965	0	#NUM!	#NUM!	#NUM!	#NUM!	#NUM!	100270868	HGNC:36079
MIR5698	NC_000001	complement(154104521..154104592)	0	#NUM!	#NUM!	#NUM!	#NUM!	#NUM!	100847024	HGNC:43487
MIR190B	NC_000001	complement(154193665..154193743)	0	#NUM!	#NUM!	#NUM!	#NUM!	#NUM!	100126346	HGNC:33656
RNU6-239P	NC_000001	154295503..154295601	0	#NUM!	#NUM!	#NUM!	#NUM!	#NUM!	106480563	HGNC:47202
RNU6-121P	NC_000001	154297650..154297748	0	#NUM!	#NUM!	#NUM!	#NUM!	#NUM!	106481215	HGNC:47084
RNU7-57P	NC_000001	154338744..154338802	0	#NUM!	#NUM!	#NUM!	#NUM!	#NUM!	100151652	HGNC:34153
MRPS33P1	NC_000001	complement(154377852..154378218)	0	#NUM!	#NUM!	#NUM!	#NUM!	#NUM!	148330	HGNC:29764
PSMD8P1	NC_000001	complement(154414272..154415222)	0	#NUM!	#NUM!	#NUM!	#NUM!	#NUM!	100422411	HGNC:34013
MIR4258	NC_000001	154975693..154975783	0	#NUM!	#NUM!	#NUM!	#NUM!	#NUM!	100423020	HGNC:38281
LENEP	NC_000001	154993586..154994315	0	#NUM!	#NUM!	#NUM!	#NUM!	#NUM!	55891	HGNC:14429
MIR92B	NC_000001	155195177..155195272	0	#NUM!	#NUM!	#NUM!	#NUM!	#NUM!	693235	HGNC:32920
PKLR	NC_000001	complement(155289293..155301434)	0	#NUM!	#NUM!	#NUM!	#NUM!	#NUM!	5313	HGNC:9020
MIR555	NC_000001	complement(155346350..155346445)	0	#NUM!	#NUM!	#NUM!	#NUM!	#NUM!	693140	HGNC:32811
RNU6-1297P	NC_000001	155419397..155419500	0	#NUM!	#NUM!	#NUM!	#NUM!	#NUM!	106480657	HGNC:48260
POU5F1P4	NC_000001	155433180..155434262	0	#NUM!	#NUM!	#NUM!	#NUM!	#NUM!	645682	HGNC:33310
LOC284620	NC_000001	complement(155590404..155591318)	0	#NUM!	#NUM!	#NUM!	#NUM!	#NUM!	284620
LOC100419799	NC_000001	complement(155649501..155650268)	0	#NUM!	#NUM!	#NUM!	#NUM!	#NUM!	100419799
MIR6738	NC_000001	complement(155951273..155951336)	0	#NUM!	#NUM!	#NUM!	#NUM!	#NUM!	102465442	HGNC:49939
RAB25	NC_000001	156061149..156070514	0	#NUM!	#NUM!	#NUM!	#NUM!	#NUM!	57111	HGNC:18238
VHLL	NC_000001	complement(156298624..156299637)	0	#NUM!	#NUM!	#NUM!	#NUM!	#NUM!	391104	HGNC:30666
RHBG	NC_000001	156366044..156385221	0	#NUM!	#NUM!	#NUM!	#NUM!	#NUM!	57127	HGNC:14572
MIR9-1	NC_000001	complement(156420341..156420429)	0	#NUM!	#NUM!	#NUM!	#NUM!	#NUM!	407046	HGNC:31641
TTC24	NC_000001	156579727..156587717	0	#NUM!	#NUM!	#NUM!	#NUM!	#NUM!	164118	HGNC:32348
HAPLN2	NC_000001	156601504..156626608	0	#NUM!	#NUM!	#NUM!	#NUM!	#NUM!	60484	HGNC:17410
INSRR	NC_000001	complement(156840873..156858920)	0	#NUM!	#NUM!	#NUM!	#NUM!	#NUM!	3645	HGNC:6093
MIR765	NC_000001	complement(156936131..156936244)	0	#NUM!	#NUM!	#NUM!	#NUM!	#NUM!	768220	HGNC:33141
RN7SL612P	NC_000001	complement(156985755..156986049)	0	#NUM!	#NUM!	#NUM!	#NUM!	#NUM!	106479445	HGNC:46628
LOC102724222	NC_000001	complement(157050043..157051683)	0	#NUM!	#NUM!	#NUM!	#NUM!	#NUM!	102724222
LOC246784	NC_000001	complement(157058910..157060804)	0	#NUM!	#NUM!	#NUM!	#NUM!	#NUM!	246784
LOC107985211	NC_000001	157173625..157189519	0	#NUM!	#NUM!	#NUM!	#NUM!	#NUM!	107985211
LOC105371456	NC_000001	complement(157225406..157279272)	0	#NUM!	#NUM!	#NUM!	#NUM!	#NUM!	105371456
LOC105371455	NC_000001	157275009..157283617	0	#NUM!	#NUM!	#NUM!	#NUM!	#NUM!	105371455
FCRL5	NC_000001	complement(157513377..157552520)	0	#NUM!	#NUM!	#NUM!	#NUM!	#NUM!	83416	HGNC:18508
FCRL4	NC_000001	complement(157573749..157598080)	0	#NUM!	#NUM!	#NUM!	#NUM!	#NUM!	83417	HGNC:18507
LOC105371457	NC_000001	complement(157652488..157660097)	0	#NUM!	#NUM!	#NUM!	#NUM!	#NUM!	105371457
FCRL3	NC_000001	complement(157676481..157700985)	0	#NUM!	#NUM!	#NUM!	#NUM!	#NUM!	115352	HGNC:18506
VDAC1P9	NC_000001	complement(157724200..157725026)	0	#NUM!	#NUM!	#NUM!	#NUM!	#NUM!	391106	HGNC:37484
FCRL2	NC_000001	complement(157745733..157777472)	0	#NUM!	#NUM!	#NUM!	#NUM!	#NUM!	79368	HGNC:14875
CD5L	NC_000001	complement(157827071..157841844)	0	#NUM!	#NUM!	#NUM!	#NUM!	#NUM!	922	HGNC:1690
MRPS21P2	NC_000001	157861139..157861616	0	#NUM!	#NUM!	#NUM!	#NUM!	#NUM!	359766	HGNC:29749
LOC100996284	NC_000001	157925063..157925350	0	#NUM!	#NUM!	#NUM!	#NUM!	#NUM!	100996284
LOC105371459	NC_000001	157979306..157986183	0	#NUM!	#NUM!	#NUM!	#NUM!	#NUM!	105371459
LOC105371460	NC_000001	158140737..158170033	0	#NUM!	#NUM!	#NUM!	#NUM!	#NUM!	105371460
CD1D	NC_000001	158178038..158186427	0	#NUM!	#NUM!	#NUM!	#NUM!	#NUM!	912	HGNC:1637
RPS10P8	NC_000001	complement(158195582..158196167)	0	#NUM!	#NUM!	#NUM!	#NUM!	#NUM!	729780	HGNC:36606
CD1A	NC_000001	158248329..158258269	0	#NUM!	#NUM!	#NUM!	#NUM!	#NUM!	909	HGNC:1634
HMGN1P5	NC_000001	complement(158266753..158267320)	0	#NUM!	#NUM!	#NUM!	#NUM!	#NUM!	100874429	HGNC:39348
CD1B	NC_000001	complement(158286841..158332038)	0	#NUM!	#NUM!	#NUM!	#NUM!	#NUM!	910	HGNC:1635
CD1C	NC_000001	158289773..158294774	0	#NUM!	#NUM!	#NUM!	#NUM!	#NUM!	911	HGNC:1636
CD1E	NC_000001	158353157..158357554	0	#NUM!	#NUM!	#NUM!	#NUM!	#NUM!	913	HGNC:1638
OR10T2	NC_000001	complement(158398522..158399466)	0	#NUM!	#NUM!	#NUM!	#NUM!	#NUM!	128360	HGNC:14816
OR10K2	NC_000001	complement(158419928..158420866)	0	#NUM!	#NUM!	#NUM!	#NUM!	#NUM!	391107	HGNC:14826
OR10T1P	NC_000001	complement(158445068..158446014)	0	#NUM!	#NUM!	#NUM!	#NUM!	#NUM!	79514	HGNC:14812
LOC107985212	NC_000001	complement(158459587..158462276)	0	#NUM!	#NUM!	#NUM!	#NUM!	#NUM!	107985212
OR10K1	NC_000001	158465562..158466503	0	#NUM!	#NUM!	#NUM!	#NUM!	#NUM!	391109	HGNC:14693
LOC107985213	NC_000001	complement(158474456..158494957)	0	#NUM!	#NUM!	#NUM!	#NUM!	#NUM!	107985213
OR10R2	NC_000001	158479878..158480885	0	#NUM!	#NUM!	#NUM!	#NUM!	#NUM!	343406	HGNC:14820
OR10R3P	NC_000001	158491220..158492158	0	#NUM!	#NUM!	#NUM!	#NUM!	#NUM!	391110	HGNC:14829
OR10R1P	NC_000001	158514785..158515925	0	#NUM!	#NUM!	#NUM!	#NUM!	#NUM!	79513	HGNC:14813
OR6Y1	NC_000001	complement(158547128..158548105)	0	#NUM!	#NUM!	#NUM!	#NUM!	#NUM!	391112	HGNC:14823
OR6P1	NC_000001	complement(158562651..158563604)	0	#NUM!	#NUM!	#NUM!	#NUM!	#NUM!	128366	HGNC:15036
OR10X1	NC_000001	complement(158578919..158579899)	0	#NUM!	#NUM!	#NUM!	#NUM!	#NUM!	128367	HGNC:14995
OR10Z1	NC_000001	158606439..158607380	0	#NUM!	#NUM!	#NUM!	#NUM!	#NUM!	128368	HGNC:14996
OR6K1P	NC_000001	complement(158694539..158695509)	0	#NUM!	#NUM!	#NUM!	#NUM!	#NUM!	81449	HGNC:15028
OR6K2	NC_000001	complement(158699678..158700652)	0	#NUM!	#NUM!	#NUM!	#NUM!	#NUM!	81448	HGNC:15029
OR6K3	NC_000001	complement(158717168..158718115)	0	#NUM!	#NUM!	#NUM!	#NUM!	#NUM!	391114	HGNC:15030
OR6K4P	NC_000001	complement(158724113..158725067)	0	#NUM!	#NUM!	#NUM!	#NUM!	#NUM!	128370	HGNC:15031
OR6K5P	NC_000001	complement(158742568..158743415)	0	#NUM!	#NUM!	#NUM!	#NUM!	#NUM!	391115	HGNC:15032
OR6N1	NC_000001	complement(158747733..158840979)	0	#NUM!	#NUM!	#NUM!	#NUM!	#NUM!	128372	HGNC:15034
OR6K6	NC_000001	158754816..158755847	0	#NUM!	#NUM!	#NUM!	#NUM!	#NUM!	128371	HGNC:15033
OR6N2	NC_000001	complement(158776682..158777635)	0	#NUM!	#NUM!	#NUM!	#NUM!	#NUM!	81442	HGNC:15035
OR2AQ1P	NC_000001	158795998..158796238	0	#NUM!	#NUM!	#NUM!	#NUM!	#NUM!	81474	HGNC:15003
OR10AA1P	NC_000001	complement(158808402..158809335)	0	#NUM!	#NUM!	#NUM!	#NUM!	#NUM!	81487	HGNC:14989
PYHIN5P	NC_000001	158878738..158880896	0	#NUM!	#NUM!	#NUM!	#NUM!	#NUM!	646377	HGNC:51820
PYHIN1	NC_000001	158931177..159010083	0	#NUM!	#NUM!	#NUM!	#NUM!	#NUM!	149628	HGNC:28894
POP3	NC_000001	complement(158999971..159000312)	0	#NUM!	#NUM!	#NUM!	#NUM!	#NUM!	107181291
RAD1P2	NC_000001	complement(159080940..159081693)	0	#NUM!	#NUM!	#NUM!	#NUM!	#NUM!	100129690	HGNC:49480
TRR-TCT4-1	NC_000001	complement(159141611..159141684)	0	#NUM!	#NUM!	#NUM!	#NUM!	#NUM!	100189166	HGNC:34728
RNA5SP60	NC_000001	159178473..159178559	0	#NUM!	#NUM!	#NUM!	#NUM!	#NUM!	100873295	HGNC:42837
MPTX1	NC_000001	159276507..159277182	0	#NUM!	#NUM!	#NUM!	#NUM!	#NUM!	649458	HGNC:48364
OR10J2P	NC_000001	complement(159279043..159280000)	0	#NUM!	#NUM!	#NUM!	#NUM!	#NUM!	391117	HGNC:14991
FCER1A	NC_000001	159283888..159308224	0	#NUM!	#NUM!	#NUM!	#NUM!	#NUM!	2205	HGNC:3609
OR10J7P	NC_000001	159351051..159352023	0	#NUM!	#NUM!	#NUM!	#NUM!	#NUM!	391119	HGNC:19637
OR10J8P	NC_000001	159366161..159367086	0	#NUM!	#NUM!	#NUM!	#NUM!	#NUM!	343409	HGNC:19638
OR10J9P	NC_000001	complement(159405422..159406408)	0	#NUM!	#NUM!	#NUM!	#NUM!	#NUM!	391120	HGNC:19639
OR10J1	NC_000001	159406348..159440967	0	#NUM!	#NUM!	#NUM!	#NUM!	#NUM!	26476	HGNC:8175
OR10J4	NC_000001	159432205..159433136	0	#NUM!	#NUM!	#NUM!	#NUM!	#NUM!	391121	HGNC:15408
OR10J5	NC_000001	complement(159535078..159536007)	0	#NUM!	#NUM!	#NUM!	#NUM!	#NUM!	127385	HGNC:14993
LOC646430	NC_000001	159557585..159558181	0	#NUM!	#NUM!	#NUM!	#NUM!	#NUM!	646430
LOC107985215	NC_000001	complement(159575802..159581552)	0	#NUM!	#NUM!	#NUM!	#NUM!	#NUM!	107985215
OR10AE1P	NC_000001	complement(159581623..159582220)	0	#NUM!	#NUM!	#NUM!	#NUM!	#NUM!	81486	HGNC:14990
APCS	NC_000001	159587826..159588871	0	#NUM!	#NUM!	#NUM!	#NUM!	#NUM!	325	HGNC:584
OR10J6P	NC_000001	159598299..159599225	0	#NUM!	#NUM!	#NUM!	#NUM!	#NUM!	401973	HGNC:14994
CRPP1	NC_000001	complement(159704950..159705596)	0	#NUM!	#NUM!	#NUM!	#NUM!	#NUM!	171422	HGNC:2368
RPL27P2	NC_000001	159759144..159759620	0	#NUM!	#NUM!	#NUM!	#NUM!	#NUM!	646446	HGNC:36948
LOC105371464	NC_000001	complement(159800481..159806589)	0	#NUM!	#NUM!	#NUM!	#NUM!	#NUM!	105371464
LOC107985217	NC_000001	complement(159818981..159826582)	0	#NUM!	#NUM!	#NUM!	#NUM!	#NUM!	107985217
MIR4259	NC_000001	complement(159899979..159900079)	0	#NUM!	#NUM!	#NUM!	#NUM!	#NUM!	100422852	HGNC:38309
FCRL6P1	NC_000001	complement(159972997..159974131)	0	#NUM!	#NUM!	#NUM!	#NUM!	#NUM!	100419077	HGNC:49448
RPL27AP2	NC_000001	160018009..160020784	0	#NUM!	#NUM!	#NUM!	#NUM!	#NUM!	391124	HGNC:36238
ATP1A2	NC_000001	160115730..160143591	0	#NUM!	#NUM!	#NUM!	#NUM!	#NUM!	477	HGNC:800
ATP1A4	NC_000001	160151562..160186977	0	#NUM!	#NUM!	#NUM!	#NUM!	#NUM!	480	HGNC:14073
RNU4-42P	NC_000001	complement(160392768..160392909)	0	#NUM!	#NUM!	#NUM!	#NUM!	#NUM!	106479577	HGNC:46978
LOC105371467	NC_000001	complement(160432361..160438177)	0	#NUM!	#NUM!	#NUM!	#NUM!	#NUM!	105371467
SLAMF6	NC_000001	complement(160485030..160523268)	0	#NUM!	#NUM!	#NUM!	#NUM!	#NUM!	114836	HGNC:21392
LOC105371468	NC_000001	160535647..160571133	0	#NUM!	#NUM!	#NUM!	#NUM!	#NUM!	105371468
CD84	NC_000001	complement(160541094..160579516)	0	#NUM!	#NUM!	#NUM!	#NUM!	#NUM!	8832	HGNC:1704
SLAMF1	NC_000001	complement(160608103..160647537)	0	#NUM!	#NUM!	#NUM!	#NUM!	#NUM!	6504	HGNC:10903
LOC107985220	NC_000001	160647104..160648411	0	#NUM!	#NUM!	#NUM!	#NUM!	#NUM!	107985220
CD48	NC_000001	complement(160678746..160711851)	0	#NUM!	#NUM!	#NUM!	#NUM!	#NUM!	962	HGNC:1683
LY9	NC_000001	160796074..160828256	0	#NUM!	#NUM!	#NUM!	#NUM!	#NUM!	4063	HGNC:6730
CD244	NC_000001	complement(160830160..160862902)	0	#NUM!	#NUM!	#NUM!	#NUM!	#NUM!	51744	HGNC:18171
ITLN2	NC_000001	complement(160945020..160957378)	0	#NUM!	#NUM!	#NUM!	#NUM!	#NUM!	142683	HGNC:20599
LOC105371471	NC_000001	161083817..161087575	0	#NUM!	#NUM!	#NUM!	#NUM!	#NUM!	105371471
APOA2	NC_000001	complement(161222293..161223628)	0	#NUM!	#NUM!	#NUM!	#NUM!	#NUM!	336	HGNC:601
MIR5187	NC_000001	161227186..161227261	0	#NUM!	#NUM!	#NUM!	#NUM!	#NUM!	100847090	HGNC:43523
TRV-CAC1-1	NC_000001	complement(161399700..161399772)	0	#NUM!	#NUM!	#NUM!	#NUM!	#NUM!	100189373	HGNC:34941
RNU6-481P	NC_000001	161401289..161401395	0	#NUM!	#NUM!	#NUM!	#NUM!	#NUM!	106479779	HGNC:47444
TRE-TTC4-2	NC_000001	complement(161422093..161422164)	0	#NUM!	#NUM!	#NUM!	#NUM!	#NUM!	100189407	HGNC:34976
TRN-GTT2-2	NC_000001	complement(161428077..161428150)	0	#NUM!	#NUM!	#NUM!	#NUM!	#NUM!	100189402	HGNC:34971
TRG-TCC4-1	NC_000001	complement(161440171..161440242)	0	#NUM!	#NUM!	#NUM!	#NUM!	#NUM!	100188997	HGNC:34554
TRD-GTC2-1	NC_000001	complement(161440825..161440896)	0	#NUM!	#NUM!	#NUM!	#NUM!	#NUM!	100189412	HGNC:34981
TRL-CAG1-1	NC_000001	161441533..161441615	0	#NUM!	#NUM!	#NUM!	#NUM!	#NUM!	100189394	HGNC:34962
TRG-GCC1-1	NC_000001	161443304..161443374	0	#NUM!	#NUM!	#NUM!	#NUM!	#NUM!	100189366	HGNC:34934
TRE-CTC1-2	NC_000001	complement(161447228..161447299)	0	#NUM!	#NUM!	#NUM!	#NUM!	#NUM!	100189091	HGNC:34651
TRG-TCC2-2	NC_000001	complement(161447585..161447656)	0	#NUM!	#NUM!	#NUM!	#NUM!	#NUM!	100189260	HGNC:34823
TRD-GTC2-2	NC_000001	complement(161448243..161448314)	0	#NUM!	#NUM!	#NUM!	#NUM!	#NUM!	100189235	HGNC:34798
TRL-CAG1-2	NC_000001	161448951..161449033	0	#NUM!	#NUM!	#NUM!	#NUM!	#NUM!	100189009	HGNC:34568
TRG-GCC1-2	NC_000001	161450677..161450747	0	#NUM!	#NUM!	#NUM!	#NUM!	#NUM!	100189252	HGNC:34815
TRE-CTC1-3	NC_000001	complement(161454608..161454679)	0	#NUM!	#NUM!	#NUM!	#NUM!	#NUM!	100189385	HGNC:34953
TRG-TCC2-3	NC_000001	complement(161454966..161455037)	0	#NUM!	#NUM!	#NUM!	#NUM!	#NUM!	100189141	HGNC:34703
TRD-GTC2-3	NC_000001	complement(161455624..161455695)	0	#NUM!	#NUM!	#NUM!	#NUM!	#NUM!	100189290	HGNC:34856
TRL-CAG1-3	NC_000001	161456332..161456414	0	#NUM!	#NUM!	#NUM!	#NUM!	#NUM!	100189316	HGNC:34883
TRG-GCC1-3	NC_000001	161458108..161458178	0	#NUM!	#NUM!	#NUM!	#NUM!	#NUM!	100189230	HGNC:34793
TRE-CTC1-4	NC_000001	complement(161462019..161462090)	0	#NUM!	#NUM!	#NUM!	#NUM!	#NUM!	100189259	HGNC:34822
TRG-TCC2-4	NC_000001	complement(161462376..161462447)	0	#NUM!	#NUM!	#NUM!	#NUM!	#NUM!	100189188	HGNC:34751
TRD-GTC2-4	NC_000001	complement(161463034..161463105)	0	#NUM!	#NUM!	#NUM!	#NUM!	#NUM!	100189134	HGNC:34696
TRL-CAG1-4	NC_000001	161463742..161463824	0	#NUM!	#NUM!	#NUM!	#NUM!	#NUM!	100189364	HGNC:34932
TRG-GCC1-4	NC_000001	161465468..161465538	0	#NUM!	#NUM!	#NUM!	#NUM!	#NUM!	100189160	HGNC:34722
TRE-CTC1-5	NC_000001	complement(161469399..161469470)	0	#NUM!	#NUM!	#NUM!	#NUM!	#NUM!	100189017	HGNC:34576
TRG-TCC2-5	NC_000001	complement(161469757..161469828)	0	#NUM!	#NUM!	#NUM!	#NUM!	#NUM!	100189039	HGNC:34598
TRD-GTC2-5	NC_000001	complement(161470415..161470486)	0	#NUM!	#NUM!	#NUM!	#NUM!	#NUM!	100189120	HGNC:34682
TRL-CAG1-5	NC_000001	161471123..161471205	0	#NUM!	#NUM!	#NUM!	#NUM!	#NUM!	100189139	HGNC:34701
TRG-GCC4-1	NC_000001	161480566..161480636	0	#NUM!	#NUM!	#NUM!	#NUM!	#NUM!	100189274	HGNC:34838
LOC105371473	NC_000001	161488361..161495692	0	#NUM!	#NUM!	#NUM!	#NUM!	#NUM!	105371473
TRD-GTC10-1	NC_000001	161523145..161523216	0	#NUM!	#NUM!	#NUM!	#NUM!	#NUM!	100189495	HGNC:35070
TRG-GCC2-1	NC_000001	complement(161523847..161523917)	0	#NUM!	#NUM!	#NUM!	#NUM!	#NUM!	100189380	HGNC:34948
TRL-CAG1-6	NC_000001	complement(161530342..161530424)	0	#NUM!	#NUM!	#NUM!	#NUM!	#NUM!	100189018	HGNC:34577
TRG-TCC2-6	NC_000001	161531113..161531184	0	#NUM!	#NUM!	#NUM!	#NUM!	#NUM!	100189011	HGNC:34570
RPS23P10	NC_000001	complement(161536571..161538160)	0	#NUM!	#NUM!	#NUM!	#NUM!	#NUM!	100419471	HGNC:48342
TRN-GTT1-1	NC_000001	161540241..161540314	0	#NUM!	#NUM!	#NUM!	#NUM!	#NUM!	100189126	HGNC:34688
FCGR3A	NC_000001	complement(161541759..161550623)	0	#NUM!	#NUM!	#NUM!	#NUM!	#NUM!	2214	HGNC:3619
TRL-CAA6-1	NC_000001	complement(161611946..161612029)	0	#NUM!	#NUM!	#NUM!	#NUM!	#NUM!	100189003	HGNC:34560
RPS23P9	NC_000001	complement(161617995..161619585)	0	#NUM!	#NUM!	#NUM!	#NUM!	#NUM!	100419472	HGNC:48341
FCGR3B	NC_000001	complement(161623196..161631963)	0	#NUM!	#NUM!	#NUM!	#NUM!	#NUM!	2215	HGNC:3620
FCGR2B	NC_000001	161647243..161678654	0	#NUM!	#NUM!	#NUM!	#NUM!	#NUM!	2213	HGNC:3618
RPL31P11	NC_000001	complement(161683695..161685252)	0	#NUM!	#NUM!	#NUM!	#NUM!	#NUM!	641311	HGNC:35849
RN7SL466P	NC_000001	161735808..161736102	0	#NUM!	#NUM!	#NUM!	#NUM!	#NUM!	106479393	HGNC:46482
LOC107985450	NC_000001	162035190..162039709	0	#NUM!	#NUM!	#NUM!	#NUM!	#NUM!	107985450
MIR4654	NC_000001	162157107..162157182	0	#NUM!	#NUM!	#NUM!	#NUM!	#NUM!	100616386	HGNC:41643
RNA5SP61	NC_000001	162338643..162338742	0	#NUM!	#NUM!	#NUM!	#NUM!	#NUM!	100873296	HGNC:42838
MIR556	NC_000001	162342546..162342640	0	#NUM!	#NUM!	#NUM!	#NUM!	#NUM!	693141	HGNC:32812
C1orf111	NC_000001	complement(162373725..162376962)	0	#NUM!	#NUM!	#NUM!	#NUM!	#NUM!	284680	HGNC:27648
SLAMF6P1	NC_000001	162445549..162445886	0	#NUM!	#NUM!	#NUM!	#NUM!	#NUM!	100862852	HGNC:32012
LOC107985222	NC_000001	complement(162979551..162979793)	0	#NUM!	#NUM!	#NUM!	#NUM!	#NUM!	107985222
LOC100113374	NC_000001	163237206..163239987	0	#NUM!	#NUM!	#NUM!	#NUM!	#NUM!	100113374
LOC100422212	NC_000001	complement(163421070..163423191)	0	#NUM!	#NUM!	#NUM!	#NUM!	#NUM!	100422212
RNA5SP62	NC_000001	complement(163468496..163468605)	0	#NUM!	#NUM!	#NUM!	#NUM!	#NUM!	100873297	HGNC:42839
RNA5SP63	NC_000001	163509484..163509595	0	#NUM!	#NUM!	#NUM!	#NUM!	#NUM!	100873298	HGNC:42840
LOC105371521	NC_000001	complement(163765981..163842750)	0	#NUM!	#NUM!	#NUM!	#NUM!	#NUM!	105371521
NMNAT1P2	NC_000001	164343005..164343850	0	#NUM!	#NUM!	#NUM!	#NUM!	#NUM!	100129160	HGNC:49164
RNU5F-6P	NC_000001	164351273..164351388	0	#NUM!	#NUM!	#NUM!	#NUM!	#NUM!	100873833	HGNC:42523
RNU6-171P	NC_000001	164639565..164639671	0	#NUM!	#NUM!	#NUM!	#NUM!	#NUM!	106481230	HGNC:47134
LOC100505795	NC_000001	complement(164769116..164774641)	0	#NUM!	#NUM!	#NUM!	#NUM!	#NUM!	100505795
LOC107985451	NC_000001	complement(164909668..164912572)	0	#NUM!	#NUM!	#NUM!	#NUM!	#NUM!	107985451
RPL35AP7	NC_000001	complement(164921276..164921692)	0	#NUM!	#NUM!	#NUM!	#NUM!	#NUM!	100128984	HGNC:36212
RNU6-755P	NC_000001	complement(164980035..164980137)	0	#NUM!	#NUM!	#NUM!	#NUM!	#NUM!	106481915	HGNC:47718
LOC107985452	NC_000001	complement(165131537..165137786)	0	#NUM!	#NUM!	#NUM!	#NUM!	#NUM!	107985452
LMX1A	NC_000001	complement(165201867..165356715)	0	#NUM!	#NUM!	#NUM!	#NUM!	#NUM!	4009	HGNC:6653
LOC105371561	NC_000001	165204047..165213091	0	#NUM!	#NUM!	#NUM!	#NUM!	#NUM!	105371561
LOC102725140	NC_000001	165215683..165219047	0	#NUM!	#NUM!	#NUM!	#NUM!	#NUM!	102725140
LRRC52	NC_000001	165544241..165563948	0	#NUM!	#NUM!	#NUM!	#NUM!	#NUM!	440699	HGNC:32156
RPS2P10	NC_000001	165581558..165582515	0	#NUM!	#NUM!	#NUM!	#NUM!	#NUM!	401974	HGNC:36892
TRK-CTT13-1	NC_000001	165596913..165596985	0	#NUM!	#NUM!	#NUM!	#NUM!	#NUM!	100189439	HGNC:35009
RPL21P27	NC_000001	165676272..165676816	0	#NUM!	#NUM!	#NUM!	#NUM!	#NUM!	100270952	HGNC:36371
MIR3658	NC_000001	165907921..165907976	0	#NUM!	#NUM!	#NUM!	#NUM!	#NUM!	100500832	HGNC:38963
LOC100420658	NC_000001	complement(165941238..165941768)	0	#NUM!	#NUM!	#NUM!	#NUM!	#NUM!	100420658
RPS3AP10	NC_000001	166022189..166023075	0	#NUM!	#NUM!	#NUM!	#NUM!	#NUM!	401975	HGNC:36036
RNA5SP64	NC_000001	166042244..166042350	0	#NUM!	#NUM!	#NUM!	#NUM!	#NUM!	100873299	HGNC:42841
MIR921	NC_000001	complement(166154743..166154798)	0	#NUM!	#NUM!	#NUM!	#NUM!	#NUM!	100126349	HGNC:33671
FMO7P	NC_000001	166474745..166481565	0	#NUM!	#NUM!	#NUM!	#NUM!	#NUM!	100337589	HGNC:32208
LOC105371590	NC_000001	complement(166475040..166490223)	0	#NUM!	#NUM!	#NUM!	#NUM!	#NUM!	105371590
FMO8P	NC_000001	166566178..166580711	0	#NUM!	#NUM!	#NUM!	#NUM!	#NUM!	100129007	HGNC:32209
CNN2P10	NC_000001	166796245..166797338	0	#NUM!	#NUM!	#NUM!	#NUM!	#NUM!	646693	HGNC:39535
MAEL	NC_000001	166921121..167022214	0	#NUM!	#NUM!	#NUM!	#NUM!	#NUM!	84944	HGNC:25929
RNA5SP65	NC_000001	167005959..167006077	0	#NUM!	#NUM!	#NUM!	#NUM!	#NUM!	100873300	HGNC:42842
LOC105371600	NC_000001	167051127..167067162	0	#NUM!	#NUM!	#NUM!	#NUM!	#NUM!	105371600
GPA33	NC_000001	complement(167052836..167090631)	0	#NUM!	#NUM!	#NUM!	#NUM!	#NUM!	10223	HGNC:4445
LOC105371598	NC_000001	167088000..167091553	0	#NUM!	#NUM!	#NUM!	#NUM!	#NUM!	105371598
DUSP27	NC_000001	167094048..167129165	0	#NUM!	#NUM!	#NUM!	#NUM!	#NUM!	92235	HGNC:25034
RPS17P6	NC_000001	complement(167162380..167162862)	0	#NUM!	#NUM!	#NUM!	#NUM!	#NUM!	391130	HGNC:36945
LOC105371601	NC_000001	167166934..167172159	0	#NUM!	#NUM!	#NUM!	#NUM!	#NUM!	105371601
LINC01363	NC_000001	complement(167175362..167195805)	0	#NUM!	#NUM!	#NUM!	#NUM!	#NUM!	101928484	HGNC:50598
RPS18P4	NC_000001	167591349..167591876	0	#NUM!	#NUM!	#NUM!	#NUM!	#NUM!	100271075	HGNC:36952
TRP-CGG1-1	NC_000001	167714725..167714796	0	#NUM!	#NUM!	#NUM!	#NUM!	#NUM!	100189211	HGNC:34774
TRP-AGG2-1	NC_000001	complement(167715488..167715559)	0	#NUM!	#NUM!	#NUM!	#NUM!	#NUM!	100189019	HGNC:34578
MIR1255B2	NC_000001	167998660..167998726	0	#NUM!	#NUM!	#NUM!	#NUM!	#NUM!	100313835	HGNC:35367
LOC107985453	NC_000001	168215405..168215685	0	#NUM!	#NUM!	#NUM!	#NUM!	#NUM!	107985453
RNU6-1310P	NC_000001	complement(168263375..168263481)	0	#NUM!	#NUM!	#NUM!	#NUM!	#NUM!	106480658	HGNC:48273
LOC441914	NC_000001	168368978..168369175	0	#NUM!	#NUM!	#NUM!	#NUM!	#NUM!	441914
MIR557	NC_000001	168375524..168375621	0	#NUM!	#NUM!	#NUM!	#NUM!	#NUM!	693142	HGNC:32813
QRSL1P1	NC_000001	complement(168449676..168451316)	0	#NUM!	#NUM!	#NUM!	#NUM!	#NUM!	730016	HGNC:43667
XCL2	NC_000001	complement(168540765..168543997)	0	#NUM!	#NUM!	#NUM!	#NUM!	#NUM!	6846	HGNC:10646
XCL1	NC_000001	168574128..168582077	0	#NUM!	#NUM!	#NUM!	#NUM!	#NUM!	6375	HGNC:10645
DPT	NC_000001	complement(168695457..168729204)	0	#NUM!	#NUM!	#NUM!	#NUM!	#NUM!	1805	HGNC:3011
LINC00626	NC_000001	168786941..168792888	0	#NUM!	#NUM!	#NUM!	#NUM!	#NUM!	79100	HGNC:44257
SUMO1P2	NC_000001	168898097..168899044	0	#NUM!	#NUM!	#NUM!	#NUM!	#NUM!	474337	HGNC:33149
RNA5SP66	NC_000001	169067264..169067364	0	#NUM!	#NUM!	#NUM!	#NUM!	#NUM!	100873301	HGNC:42843
LOC101928596	NC_000001	169104124..169104907	0	#NUM!	#NUM!	#NUM!	#NUM!	#NUM!	101928596
LOC105371605	NC_000001	complement(169371461..169374133)	0	#NUM!	#NUM!	#NUM!	#NUM!	#NUM!	105371605
LOC101928628	NC_000001	complement(169762914..169765124)	0	#NUM!	#NUM!	#NUM!	#NUM!	#NUM!	101928628
RN7SL269P	NC_000001	complement(169957942..169958246)	0	#NUM!	#NUM!	#NUM!	#NUM!	#NUM!	106479320	HGNC:46285
MRPS10P1	NC_000001	169990075..169990205	0	#NUM!	#NUM!	#NUM!	#NUM!	#NUM!	359753	HGNC:29728
SIGLEC30P	NC_000001	170115494..170116393	0	#NUM!	#NUM!	#NUM!	#NUM!	#NUM!	114190	HGNC:15623
METTL11B	NC_000001	170146047..170168841	0	#NUM!	#NUM!	#NUM!	#NUM!	#NUM!	149281	HGNC:31932
MIR3119-2	NC_000001	170151378..170151462	0	#NUM!	#NUM!	#NUM!	#NUM!	#NUM!	100423010	HGNC:38315
MIR3119-1	NC_000001	complement(170151378..170151462)	0	#NUM!	#NUM!	#NUM!	#NUM!	#NUM!	100422839	HGNC:38253
ISCUP1	NC_000001	complement(170211010..170211397)	0	#NUM!	#NUM!	#NUM!	#NUM!	#NUM!	100462833	HGNC:38021
MROH9	NC_000001	170935471..171066341	0	#NUM!	#NUM!	#NUM!	#NUM!	#NUM!	80133	HGNC:26287
LOC646804	NC_000001	171083561..171085205	0	#NUM!	#NUM!	#NUM!	#NUM!	#NUM!	646804
FMO3	NC_000001	171090873..171117819	0	#NUM!	#NUM!	#NUM!	#NUM!	#NUM!	2328	HGNC:3771
MIR1295A	NC_000001	complement(171101728..171101806)	0	#NUM!	#NUM!	#NUM!	#NUM!	#NUM!	100302178	HGNC:35288
MIR1295B	NC_000001	171101739..171101798	0	#NUM!	#NUM!	#NUM!	#NUM!	#NUM!	100847009	HGNC:43524
FMO6P	NC_000001	171137740..171161563	0	#NUM!	#NUM!	#NUM!	#NUM!	#NUM!	388714	HGNC:24024
FMO2	NC_000001	171185208..171212683	0	#NUM!	#NUM!	#NUM!	#NUM!	#NUM!	2327	HGNC:3770
FMO1	NC_000001	171248471..171285978	0	#NUM!	#NUM!	#NUM!	#NUM!	#NUM!	2326	HGNC:3769
TOP1P1	NC_000001	171338896..171341326	0	#NUM!	#NUM!	#NUM!	#NUM!	#NUM!	7151	HGNC:11987
GM2AP2	NC_000001	171392248..171392791	0	#NUM!	#NUM!	#NUM!	#NUM!	#NUM!	100287900	HGNC:38002
RNU6-290P	NC_000001	complement(171418644..171418750)	0	#NUM!	#NUM!	#NUM!	#NUM!	#NUM!	106481270	HGNC:47253
CYCSP53	NC_000001	complement(171444684..171444963)	0	#NUM!	#NUM!	#NUM!	#NUM!	#NUM!	360156	HGNC:24404
RNU6-773P	NC_000001	complement(171519816..171519913)	0	#NUM!	#NUM!	#NUM!	#NUM!	#NUM!	106481424	HGNC:47736
MYOC	NC_000001	complement(171635417..171652633)	0	#NUM!	#NUM!	#NUM!	#NUM!	#NUM!	4653	HGNC:7610
LOC100422548	NC_000001	complement(171751436..171752028)	0	#NUM!	#NUM!	#NUM!	#NUM!	#NUM!	100422548
LOC100422549	NC_000001	complement(171755803..171756423)	0	#NUM!	#NUM!	#NUM!	#NUM!	#NUM!	100422549
LOC391136	NC_000001	171761994..171762966	0	#NUM!	#NUM!	#NUM!	#NUM!	#NUM!	391136
LOC105371614	NC_000001	171773106..171779640	0	#NUM!	#NUM!	#NUM!	#NUM!	#NUM!	105371614
RPLP1P3	NC_000001	complement(171824602..171825041)	0	#NUM!	#NUM!	#NUM!	#NUM!	#NUM!	127099	HGNC:36870
MIR3120	NC_000001	172138808..172138888	0	#NUM!	#NUM!	#NUM!	#NUM!	#NUM!	100422882	HGNC:38295
MIR199A2	NC_000001	complement(172144535..172144644)	0	#NUM!	#NUM!	#NUM!	#NUM!	#NUM!	406977	HGNC:31572
RNU6-157P	NC_000001	172366540..172366646	0	#NUM!	#NUM!	#NUM!	#NUM!	#NUM!	106479636	HGNC:47120
C1orf105	NC_000001	172418560..172468829	0	#NUM!	#NUM!	#NUM!	#NUM!	#NUM!	92346	HGNC:29591
RNU6-693P	NC_000001	complement(172613428..172613534)	0	#NUM!	#NUM!	#NUM!	#NUM!	#NUM!	106481399	HGNC:47656
FASLG	NC_000001	172659008..172666873	0	#NUM!	#NUM!	#NUM!	#NUM!	#NUM!	356	HGNC:11936
AIMP1P2	NC_000001	complement(172885947..172886258)	0	#NUM!	#NUM!	#NUM!	#NUM!	#NUM!	100873064	HGNC:43693
LOC646870	NC_000001	complement(173362378..173363890)	0	#NUM!	#NUM!	#NUM!	#NUM!	#NUM!	646870
LOC730159	NC_000001	173603003..173637134	0	#NUM!	#NUM!	#NUM!	#NUM!	#NUM!	730159
SNORD81	NC_000001	complement(173864175..173864217)	0	#NUM!	#NUM!	#NUM!	#NUM!	#NUM!	26769	HGNC:10101
SNORD47	NC_000001	complement(173864369..173864445)	0	#NUM!	#NUM!	#NUM!	#NUM!	#NUM!	26802	HGNC:10187
SNORD80	NC_000001	complement(173864833..173864903)	0	#NUM!	#NUM!	#NUM!	#NUM!	#NUM!	26774	HGNC:10096
SNORD79	NC_000001	complement(173865350..173865430)	0	#NUM!	#NUM!	#NUM!	#NUM!	#NUM!	26770	HGNC:10100
SNORD78	NC_000001	complement(173865633..173865686)	0	#NUM!	#NUM!	#NUM!	#NUM!	#NUM!	692198	HGNC:32738
SNORD44	NC_000001	complement(173865968..173866028)	0	#NUM!	#NUM!	#NUM!	#NUM!	#NUM!	26806	HGNC:10183
SNORA103	NC_000001	complement(173866205..173866290)	0	#NUM!	#NUM!	#NUM!	#NUM!	#NUM!	106635533	HGNC:51395
SNORD77	NC_000001	complement(173866311..173866371)	0	#NUM!	#NUM!	#NUM!	#NUM!	#NUM!	692197	HGNC:32737
SNORD76	NC_000001	complement(173866635..173866715)	0	#NUM!	#NUM!	#NUM!	#NUM!	#NUM!	692196	HGNC:32736
SNORD75	NC_000001	complement(173866879..173866938)	0	#NUM!	#NUM!	#NUM!	#NUM!	#NUM!	692195	HGNC:32735
SNORD74	NC_000001	complement(173867674..173867745)	0	#NUM!	#NUM!	#NUM!	#NUM!	#NUM!	619498	HGNC:32734
RNA5SP67	NC_000001	173921070..173921200	0	#NUM!	#NUM!	#NUM!	#NUM!	#NUM!	100873302	HGNC:42844
RNA5SP68	NC_000001	complement(173969318..173969436)	0	#NUM!	#NUM!	#NUM!	#NUM!	#NUM!	100873303	HGNC:42845
RPL30P1	NC_000001	complement(174090134..174090472)	0	#NUM!	#NUM!	#NUM!	#NUM!	#NUM!	100270975	HGNC:36642
RNU7-78P	NC_000001	complement(174095243..174095298)	0	#NUM!	#NUM!	#NUM!	#NUM!	#NUM!	100151675	HGNC:34174
LOC100302291	NC_000001	complement(174360496..174368102)	0	#NUM!	#NUM!	#NUM!	#NUM!	#NUM!	100302291
GPR52	NC_000001	174448074..174449545	0	#NUM!	#NUM!	#NUM!	#NUM!	#NUM!	9293	HGNC:4508
BANF1P4	NC_000001	complement(174756470..174757212)	0	#NUM!	#NUM!	#NUM!	#NUM!	#NUM!	100653423	HGNC:43884
NDUFAF4P4	NC_000001	complement(174849474..174850241)	0	#NUM!	#NUM!	#NUM!	#NUM!	#NUM!	100128889	HGNC:44543
RPS26P12	NC_000001	complement(174922101..174922434)	0	#NUM!	#NUM!	#NUM!	#NUM!	#NUM!	100271104	HGNC:35487
RNU6-307P	NC_000001	174996524..174996629	0	#NUM!	#NUM!	#NUM!	#NUM!	#NUM!	106481276	HGNC:47270
RPS29P4	NC_000001	175297080..175297241	0	#NUM!	#NUM!	#NUM!	#NUM!	#NUM!	100271123	HGNC:35908
LOC101928751	NC_000001	175877343..175880464	0	#NUM!	#NUM!	#NUM!	#NUM!	#NUM!	101928751
SCARNA3	NC_000001	complement(175968397..175968540)	0	#NUM!	#NUM!	#NUM!	#NUM!	#NUM!	677679	HGNC:32577
RPL13P7	NC_000001	complement(176231184..176231830)	0	#NUM!	#NUM!	#NUM!	#NUM!	#NUM!	391140	HGNC:35510
RNU2-12P	NC_000001	complement(176243862..176244029)	0	#NUM!	#NUM!	#NUM!	#NUM!	#NUM!	106480202	HGNC:48505
LOC100129734	NC_000001	176272464..176273258	0	#NUM!	#NUM!	#NUM!	#NUM!	#NUM!	100129734
MORF4L1P7	NC_000001	complement(176367706..176368635)	0	#NUM!	#NUM!	#NUM!	#NUM!	#NUM!	100130637	HGNC:39259
PTP4A1P7	NC_000001	complement(176616271..176616783)	0	#NUM!	#NUM!	#NUM!	#NUM!	#NUM!	100421681	HGNC:41934
MIR488	NC_000001	complement(177029363..177029445)	0	#NUM!	#NUM!	#NUM!	#NUM!	#NUM!	574441	HGNC:32073
LOC105371625	NC_000001	complement(177242832..177255930)	0	#NUM!	#NUM!	#NUM!	#NUM!	#NUM!	105371625
LOC102724661	NC_000001	177351586..177366458	0	#NUM!	#NUM!	#NUM!	#NUM!	#NUM!	102724661
LOC101928778	NC_000001	177700524..177710330	0	#NUM!	#NUM!	#NUM!	#NUM!	#NUM!	101928778
LINC00083	NC_000001	complement(178479514..178499623)	0	#NUM!	#NUM!	#NUM!	#NUM!	#NUM!	400797	HGNC:34521
LOC101928866	NC_000001	complement(178500593..178513028)	0	#NUM!	#NUM!	#NUM!	#NUM!	#NUM!	101928866
TEX35	NC_000001	178513077..178523500	0	#NUM!	#NUM!	#NUM!	#NUM!	#NUM!	84066	HGNC:25366
LOC105371631	NC_000001	complement(178526190..178532732)	0	#NUM!	#NUM!	#NUM!	#NUM!	#NUM!	105371631
RNA5SP69	NC_000001	178560913..178561029	0	#NUM!	#NUM!	#NUM!	#NUM!	#NUM!	100873304	HGNC:42846
MIR4424	NC_000001	178677749..178677834	0	#NUM!	#NUM!	#NUM!	#NUM!	#NUM!	100616328	HGNC:41805
EIF4A1P11	NC_000001	179201624..179201926	0	#NUM!	#NUM!	#NUM!	#NUM!	#NUM!	100130006	HGNC:37932
LOC100499223	NC_000001	179220480..179222232	0	#NUM!	#NUM!	#NUM!	#NUM!	#NUM!	100499223
COX5BP8	NC_000001	179255733..179256081	0	#NUM!	#NUM!	#NUM!	#NUM!	#NUM!	100859925	HGNC:39083
RPL39P11	NC_000001	complement(179271116..179271266)	0	#NUM!	#NUM!	#NUM!	#NUM!	#NUM!	100271022	HGNC:36798
LOC100420262	NC_000001	179306839..179307418	0	#NUM!	#NUM!	#NUM!	#NUM!	#NUM!	100420262
MEF2AP1	NC_000001	complement(179447588..179448440)	0	#NUM!	#NUM!	#NUM!	#NUM!	#NUM!	4206	HGNC:6994
NPHS2	NC_000001	complement(179550539..179575987)	0	#NUM!	#NUM!	#NUM!	#NUM!	#NUM!	7827	HGNC:13394
RNU5F-2P	NC_000001	179576268..179576349	0	#NUM!	#NUM!	#NUM!	#NUM!	#NUM!	100873826	HGNC:42510
TDRD5	NC_000001	179591613..179691272	0	#NUM!	#NUM!	#NUM!	#NUM!	#NUM!	163589	HGNC:20614
RN7SL230P	NC_000001	179900262..179900564	0	#NUM!	#NUM!	#NUM!	#NUM!	#NUM!	106479306	HGNC:46246
RPSAP16	NC_000001	179968595..179969581	0	#NUM!	#NUM!	#NUM!	#NUM!	#NUM!	100270872	HGNC:35478
RPS24P5	NC_000001	complement(180000440..180000808)	0	#NUM!	#NUM!	#NUM!	#NUM!	#NUM!	100271094	HGNC:36026
MIR3121	NC_000001	complement(180438314..180438390)	0	#NUM!	#NUM!	#NUM!	#NUM!	#NUM!	100423032	HGNC:38259
LOC107985231	NC_000001	complement(180936758..180938560)	0	#NUM!	#NUM!	#NUM!	#NUM!	#NUM!	107985231
GM140	NC_000001	181236388..181238604	0	#NUM!	#NUM!	#NUM!	#NUM!	#NUM!	100287948
LOC107985454	NC_000001	181309213..181312328	0	#NUM!	#NUM!	#NUM!	#NUM!	#NUM!	107985454
RNA5SP70	NC_000001	181771566..181771644	0	#NUM!	#NUM!	#NUM!	#NUM!	#NUM!	106480436	HGNC:42847
RN7SKP229	NC_000001	complement(181839539..181839774)	0	#NUM!	#NUM!	#NUM!	#NUM!	#NUM!	106480904	HGNC:45953
LOC105371640	NC_000001	complement(182002895..182004315)	0	#NUM!	#NUM!	#NUM!	#NUM!	#NUM!	105371640
ZNF648	NC_000001	complement(182053740..182205330)	0	#NUM!	#NUM!	#NUM!	#NUM!	#NUM!	127665	HGNC:18190
LOC105371642	NC_000001	182109878..182118668	0	#NUM!	#NUM!	#NUM!	#NUM!	#NUM!	105371642
YPEL5P1	NC_000001	complement(182182038..182183133)	0	#NUM!	#NUM!	#NUM!	#NUM!	#NUM!	100130996	HGNC:50555
RNU6-152P	NC_000001	182327068..182327174	0	#NUM!	#NUM!	#NUM!	#NUM!	#NUM!	106481223	HGNC:47115
RPL18P2	NC_000001	182328458..182329058	0	#NUM!	#NUM!	#NUM!	#NUM!	#NUM!	100129421	HGNC:35759
TEDDM2P	NC_000001	182441697..182442451	0	#NUM!	#NUM!	#NUM!	#NUM!	#NUM!	127671	HGNC:42447
RGSL1	NC_000001	182447877..182560597	0	#NUM!	#NUM!	#NUM!	#NUM!	#NUM!	353299	HGNC:18636
LOC105371644	NC_000001	182712676..182714544	0	#NUM!	#NUM!	#NUM!	#NUM!	#NUM!	105371644
LOC100421471	NC_000001	182734229..182734751	0	#NUM!	#NUM!	#NUM!	#NUM!	#NUM!	100421471
HMGN1P4	NC_000001	complement(182941306..182942522)	0	#NUM!	#NUM!	#NUM!	#NUM!	#NUM!	100036575	HGNC:39336
RNA5SP71	NC_000001	complement(182944365..182944490)	0	#NUM!	#NUM!	#NUM!	#NUM!	#NUM!	100873305	HGNC:42848
LOC100271717	NC_000001	complement(182955190..182955798)	0	#NUM!	#NUM!	#NUM!	#NUM!	#NUM!	100271717
RPS3AP8	NC_000001	183266500..183267271	0	#NUM!	#NUM!	#NUM!	#NUM!	#NUM!	100271127	HGNC:35638
LOC100526839	NC_000001	183587140..183588580	0	#NUM!	#NUM!	#NUM!	#NUM!	#NUM!	100526839
LOC100420254	NC_000001	complement(183709305..183710217)	0	#NUM!	#NUM!	#NUM!	#NUM!	#NUM!	100420254
RN7SL654P	NC_000001	184335658..184335949	0	#NUM!	#NUM!	#NUM!	#NUM!	#NUM!	106479461	HGNC:46670
LOC102724857	NC_000001	184538781..184543189	0	#NUM!	#NUM!	#NUM!	#NUM!	#NUM!	102724857
LOC105371648	NC_000001	184664282..184669060	0	#NUM!	#NUM!	#NUM!	#NUM!	#NUM!	105371648
RNU7-13P	NC_000001	complement(184821430..184821489)	0	#NUM!	#NUM!	#NUM!	#NUM!	#NUM!	100147761	HGNC:34109
RNA5SP72	NC_000001	complement(185014951..185015067)	0	#NUM!	#NUM!	#NUM!	#NUM!	#NUM!	100873306	HGNC:42849
FTH1P25	NC_000001	complement(185071565..185072035)	0	#NUM!	#NUM!	#NUM!	#NUM!	#NUM!	100462799	HGNC:37643
LOC100422414	NC_000001	185281491..185282014	0	#NUM!	#NUM!	#NUM!	#NUM!	#NUM!	100422414
LOC107985455	NC_000001	complement(185385409..185387139)	0	#NUM!	#NUM!	#NUM!	#NUM!	#NUM!	107985455
RNU7-183P	NC_000001	185434244..185434305	0	#NUM!	#NUM!	#NUM!	#NUM!	#NUM!	106480454	HGNC:45717
MCRIP2P2	NC_000001	185435839..185436047	0	#NUM!	#NUM!	#NUM!	#NUM!	#NUM!	106480278	HGNC:49631
GS1-204I12.4	NC_000001	185646373..185657168	0	#NUM!	#NUM!	#NUM!	#NUM!	#NUM!	105371653
RNU6-1240P	NC_000001	complement(186311837..186311928)	0	#NUM!	#NUM!	#NUM!	#NUM!	#NUM!	106866914	HGNC:48203
FDPSP1	NC_000001	187563027..187564175	0	#NUM!	#NUM!	#NUM!	#NUM!	#NUM!	343332	HGNC:3632
LOC100967224	NC_000001	187632152..187635030	0	#NUM!	#NUM!	#NUM!	#NUM!	#NUM!	100967224
SLC4A1APP2	NC_000001	187706553..187708482	0	#NUM!	#NUM!	#NUM!	#NUM!	#NUM!	100422527	HGNC:49812
LOC100129274	NC_000001	complement(187714199..187715322)	0	#NUM!	#NUM!	#NUM!	#NUM!	#NUM!	100129274
RN7SKP156	NC_000001	complement(188155839..188156180)	0	#NUM!	#NUM!	#NUM!	#NUM!	#NUM!	106480882	HGNC:45880
LOC100421343	NC_000001	complement(188242087..188242705)	0	#NUM!	#NUM!	#NUM!	#NUM!	#NUM!	100421343
RPS3AP9	NC_000001	188694294..188695155	0	#NUM!	#NUM!	#NUM!	#NUM!	#NUM!	100271129	HGNC:36150
CLPTM1LP1	NC_000001	complement(189035961..189036444)	0	#NUM!	#NUM!	#NUM!	#NUM!	#NUM!	106480241	HGNC:49023
GAPDHP75	NC_000001	complement(189132551..189133289)	0	#NUM!	#NUM!	#NUM!	#NUM!	#NUM!	100652918	HGNC:50648
RNA5SP73	NC_000001	complement(189666149..189666256)	0	#NUM!	#NUM!	#NUM!	#NUM!	#NUM!	100873307	HGNC:42850
BRINP3	NC_000001	complement(190097662..190477997)	0	#NUM!	#NUM!	#NUM!	#NUM!	#NUM!	339479	HGNC:22393
LOC105371658	NC_000001	190340760..190362831	0	#NUM!	#NUM!	#NUM!	#NUM!	#NUM!	105371658
LINC01351	NC_000001	190478260..190481394	0	#NUM!	#NUM!	#NUM!	#NUM!	#NUM!	101929120	HGNC:50577
LOC105371660	NC_000001	complement(191221159..191228498)	0	#NUM!	#NUM!	#NUM!	#NUM!	#NUM!	105371660
LOC107985457	NC_000001	191965325..191977344	0	#NUM!	#NUM!	#NUM!	#NUM!	#NUM!	107985457
LOC105371662	NC_000001	complement(192236213..192239791)	0	#NUM!	#NUM!	#NUM!	#NUM!	#NUM!	105371662
LOC647150	NC_000001	complement(192246509..192247495)	0	#NUM!	#NUM!	#NUM!	#NUM!	#NUM!	647150
RGS21	NC_000001	192316992..192367285	0	#NUM!	#NUM!	#NUM!	#NUM!	#NUM!	431704	HGNC:26839
RGS1	NC_000001	192575727..192580029	0	#NUM!	#NUM!	#NUM!	#NUM!	#NUM!	5996	HGNC:9991
RGS13	NC_000001	192636138..192660311	0	#NUM!	#NUM!	#NUM!	#NUM!	#NUM!	6003	HGNC:9995
MIR4426	NC_000001	192716328..192716390	0	#NUM!	#NUM!	#NUM!	#NUM!	#NUM!	100616345	HGNC:41848
LOC105371665	NC_000001	complement(192754932..192792523)	0	#NUM!	#NUM!	#NUM!	#NUM!	#NUM!	105371665
LOC100130137	NC_000001	192800572..192801173	0	#NUM!	#NUM!	#NUM!	#NUM!	#NUM!	100130137
LOC105371667	NC_000001	complement(192835125..192853026)	0	#NUM!	#NUM!	#NUM!	#NUM!	#NUM!	105371667
RN7SKP126	NC_000001	complement(192875686..192875985)	0	#NUM!	#NUM!	#NUM!	#NUM!	#NUM!	106480872	HGNC:45850
SCARNA18B	NC_000001	complement(193057281..193057415)	0	#NUM!	#NUM!	#NUM!	#NUM!	#NUM!	107397392	HGNC:52236
MIR1278	NC_000001	193136503..193136583	0	#NUM!	#NUM!	#NUM!	#NUM!	#NUM!	100302163	HGNC:35356
RPL23AP22	NC_000001	complement(193756813..193757267)	0	#NUM!	#NUM!	#NUM!	#NUM!	#NUM!	100271291	HGNC:35505
LOC105371670	NC_000001	complement(194291239..194299946)	0	#NUM!	#NUM!	#NUM!	#NUM!	#NUM!	105371670
RNU6-983P	NC_000001	complement(194488103..194488205)	0	#NUM!	#NUM!	#NUM!	#NUM!	#NUM!	106481490	HGNC:47946
LOC107985458	NC_000001	195481513..195514430	0	#NUM!	#NUM!	#NUM!	#NUM!	#NUM!	107985458
LOC105371672	NC_000001	complement(195747024..195763462)	0	#NUM!	#NUM!	#NUM!	#NUM!	#NUM!	105371672
LOC105371674	NC_000001	complement(196181894..196186169)	0	#NUM!	#NUM!	#NUM!	#NUM!	#NUM!	105371674
MIR4735	NC_000001	complement(196582413..196582481)	0	#NUM!	#NUM!	#NUM!	#NUM!	#NUM!	100616363	HGNC:41888
CFHR4	NC_000001	196888014..196918911	0	#NUM!	#NUM!	#NUM!	#NUM!	#NUM!	10877	HGNC:16979
LOC105371675	NC_000001	complement(196910486..196933735)	0	#NUM!	#NUM!	#NUM!	#NUM!	#NUM!	105371675
CFHR2	NC_000001	196943752..196959328	0	#NUM!	#NUM!	#NUM!	#NUM!	#NUM!	3080	HGNC:4890
CFHR5	NC_000001	196975022..197009725	0	#NUM!	#NUM!	#NUM!	#NUM!	#NUM!	81494	HGNC:24668
F13B	NC_000001	complement(197038741..197067267)	0	#NUM!	#NUM!	#NUM!	#NUM!	#NUM!	2165	HGNC:3534
SEPT14P12	NC_000001	complement(197138748..197139307)	0	#NUM!	#NUM!	#NUM!	#NUM!	#NUM!	106480343	HGNC:51699
MRPS21P3	NC_000001	197363784..197364212	0	#NUM!	#NUM!	#NUM!	#NUM!	#NUM!	359767	HGNC:29750
EEF1A1P32	NC_000001	197688557..197690648	0	#NUM!	#NUM!	#NUM!	#NUM!	#NUM!	730232	HGNC:37909
FAM204BP	NC_000001	complement(197746555..197747503)	0	#NUM!	#NUM!	#NUM!	#NUM!	#NUM!	100420875	HGNC:42011
LHX9	NC_000001	197912505..197935476	0	#NUM!	#NUM!	#NUM!	#NUM!	#NUM!	56956	HGNC:14222
PRR13P1	NC_000001	complement(198197586..198198241)	0	#NUM!	#NUM!	#NUM!	#NUM!	#NUM!	647195	HGNC:50614
LOC105371677	NC_000001	complement(198452364..198519891)	0	#NUM!	#NUM!	#NUM!	#NUM!	#NUM!	105371677
PEBP1P3	NC_000001	complement(198678338..198680139)	0	#NUM!	#NUM!	#NUM!	#NUM!	#NUM!	100129570	HGNC:44345
MIR181B1	NC_000001	complement(198858873..198858982)	0	#NUM!	#NUM!	#NUM!	#NUM!	#NUM!	406955	HGNC:31550
MIR181A1	NC_000001	complement(198859044..198859153)	0	#NUM!	#NUM!	#NUM!	#NUM!	#NUM!	406995	HGNC:31590
RPS2P9	NC_000001	198949147..198949849	0	#NUM!	#NUM!	#NUM!	#NUM!	#NUM!	100131866	HGNC:36704
LOC107985243	NC_000001	complement(199099806..199178926)	0	#NUM!	#NUM!	#NUM!	#NUM!	#NUM!	107985243
RPL23AP16	NC_000001	199371876..199372286	0	#NUM!	#NUM!	#NUM!	#NUM!	#NUM!	647201	HGNC:36652
LOC107985113	NC_000001	199746716..199752890	0	#NUM!	#NUM!	#NUM!	#NUM!	#NUM!	107985113
LOC107985114	NC_000001	199876978..199878404	0	#NUM!	#NUM!	#NUM!	#NUM!	#NUM!	107985114
RNU6-778P	NC_000001	199888159..199888261	0	#NUM!	#NUM!	#NUM!	#NUM!	#NUM!	106479910	HGNC:47741
LOC100422076	NC_000001	199908909..199909649	0	#NUM!	#NUM!	#NUM!	#NUM!	#NUM!	100422076
LOC105371682	NC_000001	complement(199947647..199959459)	0	#NUM!	#NUM!	#NUM!	#NUM!	#NUM!	105371682
RNU6-716P	NC_000001	complement(200008505..200008607)	0	#NUM!	#NUM!	#NUM!	#NUM!	#NUM!	106479883	HGNC:47679
RNU6-609P	NC_000001	complement(200014689..200014795)	0	#NUM!	#NUM!	#NUM!	#NUM!	#NUM!	106481906	HGNC:47572
RNU6-570P	NC_000001	200054061..200054165	0	#NUM!	#NUM!	#NUM!	#NUM!	#NUM!	106481361	HGNC:47533
LOC107985244	NC_000001	complement(200100098..200109843)	0	#NUM!	#NUM!	#NUM!	#NUM!	#NUM!	107985244
LOC100420255	NC_000001	complement(200147531..200148479)	0	#NUM!	#NUM!	#NUM!	#NUM!	#NUM!	100420255
FAM58BP	NC_000001	200213532..200214774	0	#NUM!	#NUM!	#NUM!	#NUM!	#NUM!	339521	HGNC:27373
GPR25	NC_000001	200872955..200874178	0	#NUM!	#NUM!	#NUM!	#NUM!	#NUM!	2848	HGNC:4480
RNU6-704P	NC_000001	complement(200933345..200933447)	0	#NUM!	#NUM!	#NUM!	#NUM!	#NUM!	106479877	HGNC:47667
CACNA1S	NC_000001	complement(201039509..201112566)	0	#NUM!	#NUM!	#NUM!	#NUM!	#NUM!	779	HGNC:1397
ASCL5	NC_000001	complement(201113953..201115372)	0	#NUM!	#NUM!	#NUM!	#NUM!	#NUM!	647219	HGNC:33169
IGFN1	NC_000001	201190780..201228952	0	#NUM!	#NUM!	#NUM!	#NUM!	#NUM!	91156	HGNC:24607
LOC101929326	NC_000001	complement(201355202..201356662)	0	#NUM!	#NUM!	#NUM!	#NUM!	#NUM!	101929326
TNNT2	NC_000001	complement(201359008..201377828)	0	#NUM!	#NUM!	#NUM!	#NUM!	#NUM!	7139	HGNC:11949
LOC101929367	NC_000001	complement(201429144..201430271)	0	#NUM!	#NUM!	#NUM!	#NUM!	#NUM!	101929367
MIR5191	NC_000001	201719508..201719627	0	#NUM!	#NUM!	#NUM!	#NUM!	#NUM!	100847050	HGNC:43497
LOC107985247	NC_000001	complement(201723160..201750229)	0	#NUM!	#NUM!	#NUM!	#NUM!	#NUM!	107985247
RNU6-501P	NC_000001	201733406..201733505	0	#NUM!	#NUM!	#NUM!	#NUM!	#NUM!	106481339	HGNC:47464
MIR1231	NC_000001	201808611..201808702	0	#NUM!	#NUM!	#NUM!	#NUM!	#NUM!	100302158	HGNC:33921
MIR6740	NC_000001	202003124..202003236	0	#NUM!	#NUM!	#NUM!	#NUM!	#NUM!	102465443	HGNC:50082
CRIP1P3	NC_000001	202096759..202096978	0	#NUM!	#NUM!	#NUM!	#NUM!	#NUM!	106479040	HGNC:44518
LOC105371683	NC_000001	complement(202123600..202125718)	0	#NUM!	#NUM!	#NUM!	#NUM!	#NUM!	105371683
LOC101929388	NC_000001	complement(202227318..202239020)	0	#NUM!	#NUM!	#NUM!	#NUM!	#NUM!	101929388
CYCSP4	NC_000001	complement(202369526..202369802)	0	#NUM!	#NUM!	#NUM!	#NUM!	#NUM!	360157	HGNC:24413
RNU6-89P	NC_000001	complement(202410108..202410207)	0	#NUM!	#NUM!	#NUM!	#NUM!	#NUM!	106480550	HGNC:47052
SLC25A39P1	NC_000001	202795952..202797291	0	#NUM!	#NUM!	#NUM!	#NUM!	#NUM!	100420877	HGNC:43859
MGAT4EP	NC_000001	202820257..202827225	0	#NUM!	#NUM!	#NUM!	#NUM!	#NUM!	641515	HGNC:49418
LOC730222	NC_000001	complement(202855543..202856159)	0	#NUM!	#NUM!	#NUM!	#NUM!	#NUM!	730222
RPS20P8	NC_000001	203000055..203000339	0	#NUM!	#NUM!	#NUM!	#NUM!	#NUM!	100271079	HGNC:35770
LOC105371687	NC_000001	complement(203067327..203067688)	0	#NUM!	#NUM!	#NUM!	#NUM!	#NUM!	105371687
MYOG	NC_000001	complement(203083129..203086038)	0	#NUM!	#NUM!	#NUM!	#NUM!	#NUM!	4656	HGNC:7612
MYBPH	NC_000001	complement(203167811..203175814)	0	#NUM!	#NUM!	#NUM!	#NUM!	#NUM!	4608	HGNC:7552
RNU6-487P	NC_000001	complement(203318997..203319098)	0	#NUM!	#NUM!	#NUM!	#NUM!	#NUM!	106480393	HGNC:47450
LOC100131747	NC_000001	complement(203353283..203353787)	0	#NUM!	#NUM!	#NUM!	#NUM!	#NUM!	100131747
LARP7P1	NC_000001	complement(203400266..203400581)	0	#NUM!	#NUM!	#NUM!	#NUM!	#NUM!	106480287	HGNC:49763
LOC107985249	NC_000001	complement(203404221..203407404)	0	#NUM!	#NUM!	#NUM!	#NUM!	#NUM!	107985249
OPTC	NC_000001	203494143..203508949	0	#NUM!	#NUM!	#NUM!	#NUM!	#NUM!	26254	HGNC:8158
SNORA77	NC_000001	203729581..203729705	0	#NUM!	#NUM!	#NUM!	#NUM!	#NUM!	677843	HGNC:32663
LOC100420338	NC_000001	complement(203805621..203806254)	0	#NUM!	#NUM!	#NUM!	#NUM!	#NUM!	100420338
KRT8P29	NC_000001	complement(203872574..203874187)	0	#NUM!	#NUM!	#NUM!	#NUM!	#NUM!	391155	HGNC:33381
LOC105371689	NC_000001	203996805..204008552	0	#NUM!	#NUM!	#NUM!	#NUM!	#NUM!	105371689
LOC100420418	NC_000001	complement(204206103..204207289)	0	#NUM!	#NUM!	#NUM!	#NUM!	#NUM!	100420418
TRK-TTT3-1	NC_000001	204506527..204506599	0	#NUM!	#NUM!	#NUM!	#NUM!	#NUM!	100189122	HGNC:34684
TRK-TTT3-2	NC_000001	complement(204507030..204507102)	0	#NUM!	#NUM!	#NUM!	#NUM!	#NUM!	100189425	HGNC:34994
RNA5SP74	NC_000001	complement(204562413..204562521)	0	#NUM!	#NUM!	#NUM!	#NUM!	#NUM!	100873308	HGNC:42851
RNA5SP75	NC_000001	complement(204707320..204707430)	0	#NUM!	#NUM!	#NUM!	#NUM!	#NUM!	100873309	HGNC:42852
LOC105371693	NC_000001	complement(204708808..204715050)	0	#NUM!	#NUM!	#NUM!	#NUM!	#NUM!	105371693
LOC105371695	NC_000001	complement(204716390..204731181)	0	#NUM!	#NUM!	#NUM!	#NUM!	#NUM!	105371695
LOC105371694	NC_000001	204724721..204733988	0	#NUM!	#NUM!	#NUM!	#NUM!	#NUM!	105371694
RPL13AP11	NC_000001	204946607..204947169	0	#NUM!	#NUM!	#NUM!	#NUM!	#NUM!	100271276	HGNC:36566
CNTN2	NC_000001	205043160..205078043	0	#NUM!	#NUM!	#NUM!	#NUM!	#NUM!	6900	HGNC:2172
RPL17P8	NC_000001	205202157..205202771	0	#NUM!	#NUM!	#NUM!	#NUM!	#NUM!	730255	HGNC:35651
KLHDC8A	NC_000001	complement(205336065..205357090)	0	#NUM!	#NUM!	#NUM!	#NUM!	#NUM!	55220	HGNC:25573
LOC105371698	NC_000001	complement(205376910..205378650)	0	#NUM!	#NUM!	#NUM!	#NUM!	#NUM!	105371698
LEMD1	NC_000001	complement(205381378..205449956)	0	#NUM!	#NUM!	#NUM!	#NUM!	#NUM!	93273	HGNC:18725
MIR135B	NC_000001	complement(205448302..205448398)	0	#NUM!	#NUM!	#NUM!	#NUM!	#NUM!	442891	HGNC:31760
TRK-TTT8-1	NC_000001	205474143..205474215	0	#NUM!	#NUM!	#NUM!	#NUM!	#NUM!	100189098	HGNC:34659
LOC284578	NC_000001	complement(205554273..205556635)	0	#NUM!	#NUM!	#NUM!	#NUM!	#NUM!	284578
RNU2-19P	NC_000001	205566716..205566799	0	#NUM!	#NUM!	#NUM!	#NUM!	#NUM!	106481959	HGNC:48512
RNU6-418P	NC_000001	205595041..205595147	0	#NUM!	#NUM!	#NUM!	#NUM!	#NUM!	106481310	HGNC:47381
LOC100505650	NC_000001	206054871..206063532	0	#NUM!	#NUM!	#NUM!	#NUM!	#NUM!	100505650
AVPR1B	NC_000001	complement(206109849..206117048)	0	#NUM!	#NUM!	#NUM!	#NUM!	#NUM!	553	HGNC:896
LOC105372869	NC_000001	complement(206125663..206134142)	0	#NUM!	#NUM!	#NUM!	#NUM!	#NUM!	105372869
MIR6769B	NC_000001	206474803..206474864	0	#NUM!	#NUM!	#NUM!	#NUM!	#NUM!	102466202	HGNC:50016
IL10	NC_000001	complement(206767603..206772494)	0	#NUM!	#NUM!	#NUM!	#NUM!	#NUM!	3586	HGNC:5962
IL19	NC_000001	206798870..206842981	0	#NUM!	#NUM!	#NUM!	#NUM!	#NUM!	29949	HGNC:5990
LOC105372878	NC_000001	complement(206841095..206842821)	0	#NUM!	#NUM!	#NUM!	#NUM!	#NUM!	105372878
IL20	NC_000001	206865247..206869223	0	#NUM!	#NUM!	#NUM!	#NUM!	#NUM!	50604	HGNC:6002
LOC105372879	NC_000001	complement(206885309..206896077)	0	#NUM!	#NUM!	#NUM!	#NUM!	#NUM!	105372879
IL24	NC_000001	206897404..206904139	0	#NUM!	#NUM!	#NUM!	#NUM!	#NUM!	11009	HGNC:11346
FCMR	NC_000001	complement(206903282..206922033)	0	#NUM!	#NUM!	#NUM!	#NUM!	#NUM!	9214	HGNC:14315
FCAMR	NC_000001	complement(206957955..206970657)	0	#NUM!	#NUM!	#NUM!	#NUM!	#NUM!	83953	HGNC:24692
TRP-TGG5-1	NC_000001	complement(207004809..207004885)	0	#NUM!	#NUM!	#NUM!	#NUM!	#NUM!	100189515	HGNC:35090
C4BPA	NC_000001	207104232..207144972	0	#NUM!	#NUM!	#NUM!	#NUM!	#NUM!	722	HGNC:1325
C4BPAP3	NC_000001	207194789..207195307	0	#NUM!	#NUM!	#NUM!	#NUM!	#NUM!	100421610	HGNC:51640
C4BPAP2	NC_000001	207225798..207229202	0	#NUM!	#NUM!	#NUM!	#NUM!	#NUM!	724	HGNC:1327
CR1	NC_000001	207496128..207641765	0	#NUM!	#NUM!	#NUM!	#NUM!	#NUM!	1378	HGNC:2334
CDCA4P3	NC_000001	207658450..207659139	0	#NUM!	#NUM!	#NUM!	#NUM!	#NUM!	100420558	HGNC:49772
LOC100422434	NC_000001	207710382..207712868	0	#NUM!	#NUM!	#NUM!	#NUM!	#NUM!	100422434
MIR29B2	NC_000001	complement(207802443..207802523)	0	#NUM!	#NUM!	#NUM!	#NUM!	#NUM!	407025	HGNC:31620
LOC148696	NC_000001	207818379..207822596	0	#NUM!	#NUM!	#NUM!	#NUM!	#NUM!	148696
LOC107985460	NC_000001	208467225..208487631	0	#NUM!	#NUM!	#NUM!	#NUM!	#NUM!	107985460
LOC107985254	NC_000001	complement(208606425..208613420)	0	#NUM!	#NUM!	#NUM!	#NUM!	#NUM!	107985254
LOC105372891	NC_000001	complement(208626741..208644481)	0	#NUM!	#NUM!	#NUM!	#NUM!	#NUM!	105372891
LOC105372893	NC_000001	208728668..208736774	0	#NUM!	#NUM!	#NUM!	#NUM!	#NUM!	105372893
LOC105372894	NC_000001	208972453..208975307	0	#NUM!	#NUM!	#NUM!	#NUM!	#NUM!	105372894
LOC105372895	NC_000001	209103314..209114455	0	#NUM!	#NUM!	#NUM!	#NUM!	#NUM!	105372895
LOC100652908	NC_000001	209173009..209173372	0	#NUM!	#NUM!	#NUM!	#NUM!	#NUM!	100652908
LOC105372896	NC_000001	complement(209211434..209266726)	0	#NUM!	#NUM!	#NUM!	#NUM!	#NUM!	105372896
ATP5G2P1	NC_000001	complement(209267650..209268283)	0	#NUM!	#NUM!	#NUM!	#NUM!	#NUM!	520	HGNC:844
LOC105372897	NC_000001	209325456..209328532	0	#NUM!	#NUM!	#NUM!	#NUM!	#NUM!	105372897
LOC101929476	NC_000001	209372044..209379690	0	#NUM!	#NUM!	#NUM!	#NUM!	#NUM!	101929476
MIR205HG	NC_000001	209428820..209432552	0	#NUM!	#NUM!	#NUM!	#NUM!	#NUM!	642587	HGNC:43562
MIR205	NC_000001	209432133..209432242	0	#NUM!	#NUM!	#NUM!	#NUM!	#NUM!	406988	HGNC:31583
LOC105372898	NC_000001	complement(209515870..209542918)	0	#NUM!	#NUM!	#NUM!	#NUM!	#NUM!	105372898
LOC105372899	NC_000001	complement(209566948..209567802)	0	#NUM!	#NUM!	#NUM!	#NUM!	#NUM!	105372899
CAMK1G	NC_000001	209583700..209613939	0	#NUM!	#NUM!	#NUM!	#NUM!	#NUM!	57172	HGNC:14585
MIR4260	NC_000001	complement(209623444..209623510)	0	#NUM!	#NUM!	#NUM!	#NUM!	#NUM!	100422894	HGNC:38179
ADORA2BP1	NC_000001	209744350..209745676	0	#NUM!	#NUM!	#NUM!	#NUM!	#NUM!	137	HGNC:265
TRAF3IP3	NC_000001	209756032..209782323	0	#NUM!	#NUM!	#NUM!	#NUM!	#NUM!	80342	HGNC:30766
RNASEH1P3	NC_000001	210303676..210304818	0	#NUM!	#NUM!	#NUM!	#NUM!	#NUM!	199827	HGNC:18716
RNU5A-8P	NC_000001	complement(210374154..210374267)	0	#NUM!	#NUM!	#NUM!	#NUM!	#NUM!	100873838	HGNC:42530
LOC100421537	NC_000001	complement(210462345..210463012)	0	#NUM!	#NUM!	#NUM!	#NUM!	#NUM!	100421537
RPS25P2	NC_000001	211173418..211173898	0	#NUM!	#NUM!	#NUM!	#NUM!	#NUM!	100271100	HGNC:36701
RD3	NC_000001	complement(211476522..211492917)	0	#NUM!	#NUM!	#NUM!	#NUM!	#NUM!	343035	HGNC:19689
LOC107985261	NC_000001	complement(211529052..211548280)	0	#NUM!	#NUM!	#NUM!	#NUM!	#NUM!	107985261
LOC107985260	NC_000001	complement(211530783..211544545)	0	#NUM!	#NUM!	#NUM!	#NUM!	#NUM!	107985260
LOC105372903	NC_000001	complement(211605399..211609570)	0	#NUM!	#NUM!	#NUM!	#NUM!	#NUM!	105372903
RN7SL344P	NC_000001	complement(211792111..211792406)	0	#NUM!	#NUM!	#NUM!	#NUM!	#NUM!	106480503	HGNC:46360
MIR3122	NC_000001	212077613..212077685	0	#NUM!	#NUM!	#NUM!	#NUM!	#NUM!	100422947	HGNC:38320
SNORA16B	NC_000001	212352818..212352950	0	#NUM!	#NUM!	#NUM!	#NUM!	#NUM!	692157	HGNC:32606
LOC105372907	NC_000001	complement(212466816..212472867)	0	#NUM!	#NUM!	#NUM!	#NUM!	#NUM!	105372907
LOC101929565	NC_000001	212545694..212556066	0	#NUM!	#NUM!	#NUM!	#NUM!	#NUM!	101929565
FAM71A	NC_000001	212624447..212626778	0	#NUM!	#NUM!	#NUM!	#NUM!	#NUM!	149647	HGNC:26541
LOC105372909	NC_000001	complement(212634181..212638538)	0	#NUM!	#NUM!	#NUM!	#NUM!	#NUM!	105372909
RNU6-423P	NC_000001	212692264..212692367	0	#NUM!	#NUM!	#NUM!	#NUM!	#NUM!	106479752	HGNC:47386
RPL31P13	NC_000001	complement(213428717..213429064)	0	#NUM!	#NUM!	#NUM!	#NUM!	#NUM!	100270983	HGNC:35598
LINC00538	NC_000001	213924749..213926654	0	#NUM!	#NUM!	#NUM!	#NUM!	#NUM!	100861504	HGNC:43655
LOC105372916	NC_000001	214814450..214826135	0	#NUM!	#NUM!	#NUM!	#NUM!	#NUM!	105372916
GAPDHP24	NC_000001	214870546..214871922	0	#NUM!	#NUM!	#NUM!	#NUM!	#NUM!	391162	HGNC:37776
LOC105372915	NC_000001	214900601..214905479	0	#NUM!	#NUM!	#NUM!	#NUM!	#NUM!	105372915
VDAC1P10	NC_000001	215376498..215378238	0	#NUM!	#NUM!	#NUM!	#NUM!	#NUM!	643536	HGNC:37479
LOC102723833	NC_000001	216072465..216086917	0	#NUM!	#NUM!	#NUM!	#NUM!	#NUM!	102723833
MRPS18BP1	NC_000001	complement(216201058..216201826)	0	#NUM!	#NUM!	#NUM!	#NUM!	#NUM!	359762	HGNC:29741
ESRRG	NC_000001	complement(216503246..217137757)	0	#NUM!	#NUM!	#NUM!	#NUM!	#NUM!	2104	HGNC:3474
LOC107985461	NC_000001	complement(217163180..217167801)	0	#NUM!	#NUM!	#NUM!	#NUM!	#NUM!	107985461
LOC105372920	NC_000001	complement(217179838..217190918)	0	#NUM!	#NUM!	#NUM!	#NUM!	#NUM!	105372920
SPATA17-AS1	NC_000001	complement(217781198..217785120)	0	#NUM!	#NUM!	#NUM!	#NUM!	#NUM!	103752555	HGNC:41086
LINC00210	NC_000001	217892900..217920804	0	#NUM!	#NUM!	#NUM!	#NUM!	#NUM!	100885798	HGNC:37458
LOC101929631	NC_000001	218043505..218059140	0	#NUM!	#NUM!	#NUM!	#NUM!	#NUM!	101929631
RNU1-141P	NC_000001	218129795..218129952	0	#NUM!	#NUM!	#NUM!	#NUM!	#NUM!	106481633	HGNC:48483
LOC105372923	NC_000001	218165057..218168594	0	#NUM!	#NUM!	#NUM!	#NUM!	#NUM!	105372923
RPS26P17	NC_000001	218338546..218338831	0	#NUM!	#NUM!	#NUM!	#NUM!	#NUM!	391165	HGNC:36681
TGFB2-OT1	NC_000001	218442626..218443995	0	#NUM!	#NUM!	#NUM!	#NUM!	#NUM!	103611157	HGNC:50629
LOC105372924	NC_000001	complement(218698564..218720622)	0	#NUM!	#NUM!	#NUM!	#NUM!	#NUM!	105372924
NXNP1	NC_000001	complement(218843762..218882551)	0	#NUM!	#NUM!	#NUM!	#NUM!	#NUM!	100130251	HGNC:50561
LOC105372925	NC_000001	complement(218912757..218916617)	0	#NUM!	#NUM!	#NUM!	#NUM!	#NUM!	105372925
LOC107985272	NC_000001	219469726..219508405	0	#NUM!	#NUM!	#NUM!	#NUM!	#NUM!	107985272
RNA5SP76	NC_000001	219761789..219761875	0	#NUM!	#NUM!	#NUM!	#NUM!	#NUM!	100873310	HGNC:42853
MIR215	NC_000001	complement(220117853..220117962)	0	#NUM!	#NUM!	#NUM!	#NUM!	#NUM!	406997	HGNC:31592
MIR194-1	NC_000001	complement(220118157..220118241)	0	#NUM!	#NUM!	#NUM!	#NUM!	#NUM!	406969	HGNC:31564
MIR664A	NC_000001	complement(220200538..220200619)	0	#NUM!	#NUM!	#NUM!	#NUM!	#NUM!	100302234	HGNC:35370
SNORA36B	NC_000001	complement(220200546..220200676)	0	#NUM!	#NUM!	#NUM!	#NUM!	#NUM!	677818	HGNC:32629
XRCC6P3	NC_000001	complement(220313709..220315730)	0	#NUM!	#NUM!	#NUM!	#NUM!	#NUM!	127086	HGNC:45185
PRELID3BP1	NC_000001	220467859..220468462	0	#NUM!	#NUM!	#NUM!	#NUM!	#NUM!	100129664	HGNC:49063
LOC105372929	NC_000001	complement(220483165..220487584)	0	#NUM!	#NUM!	#NUM!	#NUM!	#NUM!	105372929
LOC105372928	NC_000001	220487738..220494506	0	#NUM!	#NUM!	#NUM!	#NUM!	#NUM!	105372928
RN7SL464P	NC_000001	complement(220571739..220572035)	0	#NUM!	#NUM!	#NUM!	#NUM!	#NUM!	106481049	HGNC:46480
HDAC1P2	NC_000001	220625706..220627642	0	#NUM!	#NUM!	#NUM!	#NUM!	#NUM!	100419489	HGNC:45191
RNU6ATAC35P	NC_000001	220825620..220826063	0	#NUM!	#NUM!	#NUM!	#NUM!	#NUM!	106481171	HGNC:46934
LOC105372930	NC_000001	220974373..220982414	0	#NUM!	#NUM!	#NUM!	#NUM!	#NUM!	105372930
LOC107985296	NC_000001	complement(221062199..221073648)	0	#NUM!	#NUM!	#NUM!	#NUM!	#NUM!	107985296
LOC100132626	NC_000001	complement(221133669..221134417)	0	#NUM!	#NUM!	#NUM!	#NUM!	#NUM!	100132626
LOC107985462	NC_000001	221549251..221554314	0	#NUM!	#NUM!	#NUM!	#NUM!	#NUM!	107985462
LOC100132179	NC_000001	complement(221549692..221550660)	0	#NUM!	#NUM!	#NUM!	#NUM!	#NUM!	100132179
LOC105372937	NC_000001	complement(221555435..221563633)	0	#NUM!	#NUM!	#NUM!	#NUM!	#NUM!	105372937
LOC105372945	NC_000001	221706474..221712800	0	#NUM!	#NUM!	#NUM!	#NUM!	#NUM!	105372945
LOC101929771	NC_000001	complement(221827666..221840666)	0	#NUM!	#NUM!	#NUM!	#NUM!	#NUM!	101929771
RNU6-403P	NC_000001	complement(221837334..221837437)	0	#NUM!	#NUM!	#NUM!	#NUM!	#NUM!	106480578	HGNC:47366
FAM183EP	NC_000001	complement(222202707..222203646)	0	#NUM!	#NUM!	#NUM!	#NUM!	#NUM!	107403081	HGNC:51332
QRSL1P2	NC_000001	complement(222261833..222262795)	0	#NUM!	#NUM!	#NUM!	#NUM!	#NUM!	100422330	HGNC:43668
TRT-TGT2-1	NC_000001	222465005..222465077	0	#NUM!	#NUM!	#NUM!	#NUM!	#NUM!	100189378	HGNC:34946
LOC105373476	NC_000001	222500710..222501571	0	#NUM!	#NUM!	#NUM!	#NUM!	#NUM!	105373476
RNU6-791P	NC_000001	complement(222503632..222503735)	0	#NUM!	#NUM!	#NUM!	#NUM!	#NUM!	106479916	HGNC:47754
LOC105372984	NC_000001	complement(222751241..222773192)	0	#NUM!	#NUM!	#NUM!	#NUM!	#NUM!	105372984
NDUFB1P2	NC_000001	222945725..222945900	0	#NUM!	#NUM!	#NUM!	#NUM!	#NUM!	100380272	HGNC:37815
LOC102724046	NC_000001	complement(223092928..223095885)	0	#NUM!	#NUM!	#NUM!	#NUM!	#NUM!	102724046
RNU4-57P	NC_000001	223373822..223373956	0	#NUM!	#NUM!	#NUM!	#NUM!	#NUM!	106479584	HGNC:46993
LOC105373034	NC_000001	223506301..223508572	0	#NUM!	#NUM!	#NUM!	#NUM!	#NUM!	105373034
CAPN8	NC_000001	complement(223541609..223665734)	0	#NUM!	#NUM!	#NUM!	#NUM!	#NUM!	388743	HGNC:1485
SNRPEP10	NC_000001	complement(223643954..223644394)	0	#NUM!	#NUM!	#NUM!	#NUM!	#NUM!	100874424	HGNC:43575
RNU6-1248P	NC_000001	223690051..223690114	0	#NUM!	#NUM!	#NUM!	#NUM!	#NUM!	106480111	HGNC:48211
PHBP11	NC_000001	complement(223856582..223857387)	0	#NUM!	#NUM!	#NUM!	#NUM!	#NUM!	644214	HGNC:39290
CICP5	NC_000001	223947558..223949393	0	#NUM!	#NUM!	#NUM!	#NUM!	#NUM!	730978	HGNC:37754
RNU6-1319P	NC_000001	complement(223976146..223976249)	0	#NUM!	#NUM!	#NUM!	#NUM!	#NUM!	106480142	HGNC:48282
RN7SKP49	NC_000001	complement(224107282..224107541)	0	#NUM!	#NUM!	#NUM!	#NUM!	#NUM!	106480848	HGNC:45773
LOC724084	NC_000001	complement(224175147..224175910)	0	#NUM!	#NUM!	#NUM!	#NUM!	#NUM!	724084
MIR320B2	NC_000001	complement(224257004..224257141)	0	#NUM!	#NUM!	#NUM!	#NUM!	#NUM!	100313769	HGNC:35256
RNU6-1008P	NC_000001	224305380..224305483	0	#NUM!	#NUM!	#NUM!	#NUM!	#NUM!	106481498	HGNC:47971
MIR4742	NC_000001	complement(224398227..224398311)	0	#NUM!	#NUM!	#NUM!	#NUM!	#NUM!	100616468	HGNC:41565
AKR1B1P1	NC_000001	224574401..224575588	0	#NUM!	#NUM!	#NUM!	#NUM!	#NUM!	401982	HGNC:420
LOC102723817	NC_000001	complement(224607821..224616279)	0	#NUM!	#NUM!	#NUM!	#NUM!	#NUM!	102723817
LOC107985099	NC_000001	complement(224660491..224661887)	0	#NUM!	#NUM!	#NUM!	#NUM!	#NUM!	107985099
LEFTY3	NC_000001	225803157..225803453	0	#NUM!	#NUM!	#NUM!	#NUM!	#NUM!	286754
LEFTY1	NC_000001	complement(225886282..225889146)	0	#NUM!	#NUM!	#NUM!	#NUM!	#NUM!	10637	HGNC:6552
MIR6741	NC_000001	complement(225922080..225922142)	0	#NUM!	#NUM!	#NUM!	#NUM!	#NUM!	102466270	HGNC:50004
LEFTY2	NC_000001	complement(225936598..225941383)	0	#NUM!	#NUM!	#NUM!	#NUM!	#NUM!	7044	HGNC:3122
NDUFA3P3	NC_000001	225964169..225964494	0	#NUM!	#NUM!	#NUM!	#NUM!	#NUM!	644482	HGNC:45052
YBX1P9	NC_000001	complement(226318014..226318703)	0	#NUM!	#NUM!	#NUM!	#NUM!	#NUM!	100861470	HGNC:42430
LOC101060016	NC_000001	complement(226331985..226333655)	0	#NUM!	#NUM!	#NUM!	#NUM!	#NUM!	101060016
RPS3AP7	NC_000001	226438532..226439394	0	#NUM!	#NUM!	#NUM!	#NUM!	#NUM!	391168	HGNC:36376
RN7SKP165	NC_000001	226445938..226446171	0	#NUM!	#NUM!	#NUM!	#NUM!	#NUM!	106480367	HGNC:45889
CDKN2AIPNLP1	NC_000001	complement(226492438..226493494)	0	#NUM!	#NUM!	#NUM!	#NUM!	#NUM!	391169	HGNC:39854
LOC105373115	NC_000001	complement(226516144..226520800)	0	#NUM!	#NUM!	#NUM!	#NUM!	#NUM!	105373115
LOC105373116	NC_000001	complement(226535551..226543233)	0	#NUM!	#NUM!	#NUM!	#NUM!	#NUM!	105373116
STUM	NC_000001	226548238..226609214	0	#NUM!	#NUM!	#NUM!	#NUM!	#NUM!	375057	HGNC:30491
RPS27P5	NC_000001	226781501..226781745	0	#NUM!	#NUM!	#NUM!	#NUM!	#NUM!	100271116	HGNC:36734
LOC100126822	NC_000001	complement(227263326..227265190)	0	#NUM!	#NUM!	#NUM!	#NUM!	#NUM!	100126822
LOC100271842	NC_000001	227278450..227279517	0	#NUM!	#NUM!	#NUM!	#NUM!	#NUM!	100271842
LOC105373122	NC_000001	complement(227508286..227521056)	0	#NUM!	#NUM!	#NUM!	#NUM!	#NUM!	105373122
RNA5SP77	NC_000001	227561181..227561300	0	#NUM!	#NUM!	#NUM!	#NUM!	#NUM!	100873311	HGNC:42854
MRPL57P2	NC_000001	complement(227572240..227572447)	0	#NUM!	#NUM!	#NUM!	#NUM!	#NUM!	359729	HGNC:29687
LOC100421606	NC_000001	complement(227598430..227599133)	0	#NUM!	#NUM!	#NUM!	#NUM!	#NUM!	100421606
LOC105373289	NC_000001	227786801..227790470	0	#NUM!	#NUM!	#NUM!	#NUM!	#NUM!	105373289
PRSS38	NC_000001	227815708..227846470	0	#NUM!	#NUM!	#NUM!	#NUM!	#NUM!	339501	HGNC:29625
MIR5008	NC_000001	complement(227941590..227941683)	0	#NUM!	#NUM!	#NUM!	#NUM!	#NUM!	100847072	HGNC:43546
CICP26	NC_000001	complement(227976373..227978204)	0	#NUM!	#NUM!	#NUM!	#NUM!	#NUM!	648262	HGNC:48834
SEPT14P17	NC_000001	227980051..227980227	0	#NUM!	#NUM!	#NUM!	#NUM!	#NUM!	106480344	HGNC:51703
MIR3620	NC_000001	228097263..228097341	0	#NUM!	#NUM!	#NUM!	#NUM!	#NUM!	100500810	HGNC:38917
C1orf145	NC_000001	complement(228203506..228213664)	0	#NUM!	#NUM!	#NUM!	#NUM!	#NUM!	574407	HGNC:32047
MIR6742	NC_000001	complement(228397048..228397109)	0	#NUM!	#NUM!	#NUM!	#NUM!	#NUM!	102465444	HGNC:50090
HIST3H3	NC_000001	complement(228424845..228425325)	0	#NUM!	#NUM!	#NUM!	#NUM!	#NUM!	8290	HGNC:4778
RPL23AP15	NC_000001	complement(228449168..228449621)	0	#NUM!	#NUM!	#NUM!	#NUM!	#NUM!	391175	HGNC:36486
HIST3H2BB	NC_000001	228458107..228458558	0	#NUM!	#NUM!	#NUM!	#NUM!	#NUM!	128312	HGNC:20514
MIR4666A	NC_000001	228462074..228462152	0	#NUM!	#NUM!	#NUM!	#NUM!	#NUM!	100616308	HGNC:41750
BTNL10	NC_000001	complement(228508026..228514040)	0	#NUM!	#NUM!	#NUM!	#NUM!	#NUM!	100129094	HGNC:42540
RNA5SP19	NC_000001	228555793..228555901	0	#NUM!	#NUM!	#NUM!	#NUM!	#NUM!	100873274	HGNC:42587
RNA5S1	NC_000001	complement(228610266..228610386)	0	#NUM!	#NUM!	#NUM!	#NUM!	#NUM!	100169751	HGNC:34362
RNA5S2	NC_000001	complement(228612507..228612627)	0	#NUM!	#NUM!	#NUM!	#NUM!	#NUM!	100169753	HGNC:34363
RNA5S3	NC_000001	complement(228614748..228614868)	0	#NUM!	#NUM!	#NUM!	#NUM!	#NUM!	100169754	HGNC:34364
RNA5S4	NC_000001	complement(228616989..228617109)	0	#NUM!	#NUM!	#NUM!	#NUM!	#NUM!	100169755	HGNC:34365
RNA5S5	NC_000001	complement(228619230..228619350)	0	#NUM!	#NUM!	#NUM!	#NUM!	#NUM!	100169756	HGNC:34366
RNA5S6	NC_000001	complement(228621445..228621565)	0	#NUM!	#NUM!	#NUM!	#NUM!	#NUM!	100169757	HGNC:34367
RNA5S7	NC_000001	complement(228623665..228623785)	0	#NUM!	#NUM!	#NUM!	#NUM!	#NUM!	100169758	HGNC:34368
RNA5S8	NC_000001	complement(228625907..228626027)	0	#NUM!	#NUM!	#NUM!	#NUM!	#NUM!	100169759	HGNC:34369
RNA5S9	NC_000001	complement(228628146..228628266)	0	#NUM!	#NUM!	#NUM!	#NUM!	#NUM!	100169760	HGNC:34370
RNA5S10	NC_000001	complement(228630388..228630508)	0	#NUM!	#NUM!	#NUM!	#NUM!	#NUM!	100169761	HGNC:34371
RNA5S11	NC_000001	complement(228632629..228632749)	0	#NUM!	#NUM!	#NUM!	#NUM!	#NUM!	100169762	HGNC:34372
RNA5S12	NC_000001	complement(228634869..228634989)	0	#NUM!	#NUM!	#NUM!	#NUM!	#NUM!	100169763	HGNC:34373
RNA5S13	NC_000001	complement(228637094..228637214)	0	#NUM!	#NUM!	#NUM!	#NUM!	#NUM!	100169764	HGNC:34374
RNA5S14	NC_000001	complement(228639335..228639455)	0	#NUM!	#NUM!	#NUM!	#NUM!	#NUM!	100169765	HGNC:34375
RNA5S15	NC_000001	complement(228641566..228641686)	0	#NUM!	#NUM!	#NUM!	#NUM!	#NUM!	100169766	HGNC:34376
RNA5S16	NC_000001	complement(228643807..228643927)	0	#NUM!	#NUM!	#NUM!	#NUM!	#NUM!	100169767	HGNC:34377
RNA5S17	NC_000001	complement(228646038..228646158)	0	#NUM!	#NUM!	#NUM!	#NUM!	#NUM!	100169768	HGNC:34378
LOC100421842	NC_000001	228776312..228776865	0	#NUM!	#NUM!	#NUM!	#NUM!	#NUM!	100421842
LOC105373143	NC_000001	228948712..228965297	0	#NUM!	#NUM!	#NUM!	#NUM!	#NUM!	105373143
ISCA1P2	NC_000001	229042092..229042589	0	#NUM!	#NUM!	#NUM!	#NUM!	#NUM!	100288517	HGNC:38023
SPHAR	NC_000001	229304382..229305504	0	#NUM!	#NUM!	#NUM!	#NUM!	#NUM!	10638	HGNC:16957
RNU6-180P	NC_000001	229383128..229383188	0	#NUM!	#NUM!	#NUM!	#NUM!	#NUM!	106481233	HGNC:47143
RN7SKP276	NC_000001	complement(229410500..229410767)	0	#NUM!	#NUM!	#NUM!	#NUM!	#NUM!	106479218	HGNC:46000
RNU4-21P	NC_000001	complement(229535064..229535189)	0	#NUM!	#NUM!	#NUM!	#NUM!	#NUM!	106481178	HGNC:46957
RNA5SP78	NC_000001	229549905..229550022	0	#NUM!	#NUM!	#NUM!	#NUM!	#NUM!	100873312	HGNC:42855
LOC100131918	NC_000001	complement(229689000..229689904)	0	#NUM!	#NUM!	#NUM!	#NUM!	#NUM!	100131918
LOC105373161	NC_000001	complement(229778614..229807848)	0	#NUM!	#NUM!	#NUM!	#NUM!	#NUM!	105373161
LOC107985464	NC_000001	complement(229814067..229820597)	0	#NUM!	#NUM!	#NUM!	#NUM!	#NUM!	107985464
LOC101927504	NC_000001	complement(229870019..229894087)	0	#NUM!	#NUM!	#NUM!	#NUM!	#NUM!	101927504
LOC105373163	NC_000001	complement(229896720..229900680)	0	#NUM!	#NUM!	#NUM!	#NUM!	#NUM!	105373163
LOC101927532	NC_000001	230002717..230007162	0	#NUM!	#NUM!	#NUM!	#NUM!	#NUM!	101927532
LOC105373164	NC_000001	230496066..230499076	0	#NUM!	#NUM!	#NUM!	#NUM!	#NUM!	105373164
LOC105373165	NC_000001	complement(230549802..230551176)	0	#NUM!	#NUM!	#NUM!	#NUM!	#NUM!	105373165
RPS24P4	NC_000001	complement(230611943..230612448)	0	#NUM!	#NUM!	#NUM!	#NUM!	#NUM!	729257	HGNC:35852
AGT	NC_000001	complement(230702523..230714590)	0	#NUM!	#NUM!	#NUM!	#NUM!	#NUM!	183	HGNC:333
RNA5SP79	NC_000001	230820250..230820358	0	#NUM!	#NUM!	#NUM!	#NUM!	#NUM!	100873313	HGNC:42856
RN7SL837P	NC_000001	230894141..230894427	0	#NUM!	#NUM!	#NUM!	#NUM!	#NUM!	106480536	HGNC:46853
LOC100288703	NC_000001	complement(231117640..231118372)	0	#NUM!	#NUM!	#NUM!	#NUM!	#NUM!	100288703
LOC149373	NC_000001	complement(231184099..231187627)	0	#NUM!	#NUM!	#NUM!	#NUM!	#NUM!	149373
RNA5SP80	NC_000001	complement(231281414..231281524)	0	#NUM!	#NUM!	#NUM!	#NUM!	#NUM!	100873314	HGNC:42857
SNRPD2P2	NC_000001	complement(231475762..231476525)	0	#NUM!	#NUM!	#NUM!	#NUM!	#NUM!	645339	HGNC:38598
RNU5A-5P	NC_000001	231670635..231670750	0	#NUM!	#NUM!	#NUM!	#NUM!	#NUM!	100873835	HGNC:42525
DISC2	NC_000001	complement(231814626..231818517)	0	#NUM!	#NUM!	#NUM!	#NUM!	#NUM!	27184	HGNC:2889
DISC1-IT1	NC_000001	231925834..231945205	0	#NUM!	#NUM!	#NUM!	#NUM!	#NUM!	104472714	HGNC:41325
LOC105373172	NC_000001	232042641..232058744	0	#NUM!	#NUM!	#NUM!	#NUM!	#NUM!	105373172
RN7SL299P	NC_000001	232222866..232223145	0	#NUM!	#NUM!	#NUM!	#NUM!	#NUM!	106479331	HGNC:46315
LOC105373198	NC_000001	complement(232374578..232378110)	0	#NUM!	#NUM!	#NUM!	#NUM!	#NUM!	105373198
RNU6-1211P	NC_000001	232700204..232700308	0	#NUM!	#NUM!	#NUM!	#NUM!	#NUM!	106480096	HGNC:48174
LOC105373199	NC_000001	232718052..232722315	0	#NUM!	#NUM!	#NUM!	#NUM!	#NUM!	105373199
LOC107983960	NC_000001	232733617..232762405	0	#NUM!	#NUM!	#NUM!	#NUM!	#NUM!	107983960
RNU1-74P	NC_000001	complement(232832017..232832187)	0	#NUM!	#NUM!	#NUM!	#NUM!	#NUM!	106480171	HGNC:48416
LOC105373201	NC_000001	232909300..232918469	0	#NUM!	#NUM!	#NUM!	#NUM!	#NUM!	105373201
RNU4-77P	NC_000001	complement(233448626..233448781)	0	#NUM!	#NUM!	#NUM!	#NUM!	#NUM!	106481196	HGNC:47013
MIR4427	NC_000001	233624152..233624219	0	#NUM!	#NUM!	#NUM!	#NUM!	#NUM!	100616390	HGNC:41678
SLC35F3	NC_000001	233904712..234324518	0	#NUM!	#NUM!	#NUM!	#NUM!	#NUM!	148641	HGNC:23616
RAC1P7	NC_000001	complement(234026873..234027227)	0	#NUM!	#NUM!	#NUM!	#NUM!	#NUM!	100874390	HGNC:42007
LOC102724100	NC_000001	complement(234270403..234273038)	0	#NUM!	#NUM!	#NUM!	#NUM!	#NUM!	102724100
LOC105373206	NC_000001	234273134..234275220	0	#NUM!	#NUM!	#NUM!	#NUM!	#NUM!	105373206
RPL9P10	NC_000001	234284951..234285656	0	#NUM!	#NUM!	#NUM!	#NUM!	#NUM!	100270855	HGNC:35686
MIR4671	NC_000001	234306467..234306539	0	#NUM!	#NUM!	#NUM!	#NUM!	#NUM!	100616380	HGNC:41598
LOC107985465	NC_000001	complement(234565438..234570341)	0	#NUM!	#NUM!	#NUM!	#NUM!	#NUM!	107985465
LOC105373207	NC_000001	234646850..234649462	0	#NUM!	#NUM!	#NUM!	#NUM!	#NUM!	105373207
LOC105373209	NC_000001	234675405..234684509	0	#NUM!	#NUM!	#NUM!	#NUM!	#NUM!	105373209
LOC105373208	NC_000001	complement(234678213..234688832)	0	#NUM!	#NUM!	#NUM!	#NUM!	#NUM!	105373208
LOC105373210	NC_000001	complement(234745710..234748987)	0	#NUM!	#NUM!	#NUM!	#NUM!	#NUM!	105373210
PP2672	NC_000001	complement(234757619..234760758)	0	#NUM!	#NUM!	#NUM!	#NUM!	#NUM!	100130249
RNY4P16	NC_000001	234837973..234838070	0	#NUM!	#NUM!	#NUM!	#NUM!	#NUM!	100431173	HGNC:34066
RN7SL668P	NC_000001	234904186..234904488	0	#NUM!	#NUM!	#NUM!	#NUM!	#NUM!	106479466	HGNC:46684
LOC105373211	NC_000001	234954578..234957397	0	#NUM!	#NUM!	#NUM!	#NUM!	#NUM!	105373211
MIR4753	NC_000001	complement(235190034..235190116)	0	#NUM!	#NUM!	#NUM!	#NUM!	#NUM!	100616224	HGNC:41527
RPL23AP23	NC_000001	235295867..235296337	0	#NUM!	#NUM!	#NUM!	#NUM!	#NUM!	100271292	HGNC:36272
LOC100418822	NC_000001	235360365..235362564	0	#NUM!	#NUM!	#NUM!	#NUM!	#NUM!	100418822
MTCYBP14	NC_000001	235519971..235520685	0	#NUM!	#NUM!	#NUM!	#NUM!	#NUM!	107075120	HGNC:51960
MTND6P14	NC_000001	235537520..235538041	0	#NUM!	#NUM!	#NUM!	#NUM!	#NUM!	106478948	HGNC:39477
MTND3P8	NC_000001	complement(235541757..235542092)	0	#NUM!	#NUM!	#NUM!	#NUM!	#NUM!	100873185	HGNC:42153
MTCO3P46	NC_000001	complement(235542159..235542390)	0	#NUM!	#NUM!	#NUM!	#NUM!	#NUM!	107075293	HGNC:52165
LOC100131725	NC_000001	235615400..235616594	0	#NUM!	#NUM!	#NUM!	#NUM!	#NUM!	100131725
MIR1537	NC_000001	complement(235853000..235853060)	0	#NUM!	#NUM!	#NUM!	#NUM!	#NUM!	100302139	HGNC:35381
RNU5E-2P	NC_000001	complement(235863388..235863437)	0	#NUM!	#NUM!	#NUM!	#NUM!	#NUM!	100873827	HGNC:42511
RNU6-968P	NC_000001	235915415..235915521	0	#NUM!	#NUM!	#NUM!	#NUM!	#NUM!	106481485	HGNC:47931
LOC343508	NC_000001	236111020..236112369	0	#NUM!	#NUM!	#NUM!	#NUM!	#NUM!	343508
RNU2-70P	NC_000001	236267780..236267955	0	#NUM!	#NUM!	#NUM!	#NUM!	#NUM!	106480227	HGNC:48563
LOC100130485	NC_000001	complement(236285474..236287003)	0	#NUM!	#NUM!	#NUM!	#NUM!	#NUM!	100130485
RPSAP21	NC_000001	236819556..236820590	0	#NUM!	#NUM!	#NUM!	#NUM!	#NUM!	729079	HGNC:36928
MT1HL1	NC_000001	complement(237004103..237004418)	0	#NUM!	#NUM!	#NUM!	#NUM!	#NUM!	645745	HGNC:31864
RYR2	NC_000001	237042208..237833988	0	#NUM!	#NUM!	#NUM!	#NUM!	#NUM!	6262	HGNC:10484
RN7SKP195	NC_000001	237120807..237121109	0	#NUM!	#NUM!	#NUM!	#NUM!	#NUM!	106481816	HGNC:45919
MIR4428	NC_000001	237471119..237471191	0	#NUM!	#NUM!	#NUM!	#NUM!	#NUM!	100616141	HGNC:41667
ZP4	NC_000001	complement(237877864..237890922)	0	#NUM!	#NUM!	#NUM!	#NUM!	#NUM!	57829	HGNC:15770
MTCO1P38	NC_000001	237940763..237941061	0	#NUM!	#NUM!	#NUM!	#NUM!	#NUM!	107105274	HGNC:52103
NMTRP-TGG1-1	NC_000001	237942562..237942633	0	#NUM!	#NUM!	#NUM!	#NUM!	#NUM!	100189463	HGNC:35035
MTND6P15	NC_000001	237949214..237949734	0	#NUM!	#NUM!	#NUM!	#NUM!	#NUM!	106478949	HGNC:39478
MTND5P18	NC_000001	complement(237949742..237951503)	0	#NUM!	#NUM!	#NUM!	#NUM!	#NUM!	100873271	HGNC:42302
YWHAQP9	NC_000001	complement(238106454..238108590)	0	#NUM!	#NUM!	#NUM!	#NUM!	#NUM!	101290508	HGNC:37688
RNU6-725P	NC_000001	complement(238325687..238325788)	0	#NUM!	#NUM!	#NUM!	#NUM!	#NUM!	106481408	HGNC:47688
LINC01139	NC_000001	complement(238480384..238486017)	0	#NUM!	#NUM!	#NUM!	#NUM!	#NUM!	339535	HGNC:27924
KRT18P32	NC_000001	238491305..238492701	0	#NUM!	#NUM!	#NUM!	#NUM!	#NUM!	391179	HGNC:33401
MIPEPP2	NC_000001	complement(238777125..238778729)	0	#NUM!	#NUM!	#NUM!	#NUM!	#NUM!	100130099	HGNC:39457
LOC107983951	NC_000001	239386512..239387227	0	#NUM!	#NUM!	#NUM!	#NUM!	#NUM!	107983951
CHRM3	NC_000001	239386565..239915450	0	#NUM!	#NUM!	#NUM!	#NUM!	#NUM!	1131	HGNC:1952
CHRM3-AS2	NC_000001	complement(239707126..239719119)	0	#NUM!	#NUM!	#NUM!	#NUM!	#NUM!	100506915	HGNC:43725
CHRM3-AS1	NC_000001	complement(239898019..239899872)	0	#NUM!	#NUM!	#NUM!	#NUM!	#NUM!	100873984	HGNC:40150
LOC105373224	NC_000001	complement(239915442..239952987)	0	#NUM!	#NUM!	#NUM!	#NUM!	#NUM!	105373224
LOC128136	NC_000001	239972787..239974244	0	#NUM!	#NUM!	#NUM!	#NUM!	#NUM!	128136
GREM2	NC_000001	complement(240489573..240612372)	0	#NUM!	#NUM!	#NUM!	#NUM!	#NUM!	64388	HGNC:17655
LOC107985369	NC_000001	complement(240570431..240578111)	0	#NUM!	#NUM!	#NUM!	#NUM!	#NUM!	107985369
RPS11P2	NC_000001	complement(240636534..240637073)	0	#NUM!	#NUM!	#NUM!	#NUM!	#NUM!	645916	HGNC:37007
RNU5F-8P	NC_000001	240653367..240653477	0	#NUM!	#NUM!	#NUM!	#NUM!	#NUM!	100873839	HGNC:42531
LOC100128958	NC_000001	240654114..240654624	0	#NUM!	#NUM!	#NUM!	#NUM!	#NUM!	100128958
RFKP1	NC_000001	complement(240822242..240823670)	0	#NUM!	#NUM!	#NUM!	#NUM!	#NUM!	100313962	HGNC:39181
MIR3123	NC_000001	241132272..241132346	0	#NUM!	#NUM!	#NUM!	#NUM!	#NUM!	100422856	HGNC:38330
RPL36P6	NC_000001	complement(241305603..241305889)	0	#NUM!	#NUM!	#NUM!	#NUM!	#NUM!	100271008	HGNC:36046
WDR64	NC_000001	241652278..241802767	0	#NUM!	#NUM!	#NUM!	#NUM!	#NUM!	128025	HGNC:26570
LOC105373231	NC_000001	241817696..241818767	0	#NUM!	#NUM!	#NUM!	#NUM!	#NUM!	105373231
BECN2	NC_000001	241957767..241959062	0	#NUM!	#NUM!	#NUM!	#NUM!	#NUM!	441925	HGNC:38606
TUBB8P6	NC_000001	242057085..242060446	0	#NUM!	#NUM!	#NUM!	#NUM!	#NUM!	200149	HGNC:42343
PLD5	NC_000001	complement(242085051..242530546)	0	#NUM!	#NUM!	#NUM!	#NUM!	#NUM!	200150	HGNC:26879
RNA5SP81	NC_000001	242134272..242134381	0	#NUM!	#NUM!	#NUM!	#NUM!	#NUM!	100873315	HGNC:42858
LOC100420420	NC_000001	complement(242138594..242139882)	0	#NUM!	#NUM!	#NUM!	#NUM!	#NUM!	100420420
RN7SKP12	NC_000001	complement(242188647..242188789)	0	#NUM!	#NUM!	#NUM!	#NUM!	#NUM!	106480836	HGNC:45736
LOC105373235	NC_000001	242266562..242271225	0	#NUM!	#NUM!	#NUM!	#NUM!	#NUM!	105373235
RPL10AP5	NC_000001	242365160..242365848	0	#NUM!	#NUM!	#NUM!	#NUM!	#NUM!	645998	HGNC:36770
LOC100419801	NC_000001	complement(242376725..242377467)	0	#NUM!	#NUM!	#NUM!	#NUM!	#NUM!	100419801
LOC100421344	NC_000001	complement(242383345..242384796)	0	#NUM!	#NUM!	#NUM!	#NUM!	#NUM!	100421344
LOC105373234	NC_000001	complement(242489553..242502812)	0	#NUM!	#NUM!	#NUM!	#NUM!	#NUM!	105373234
LOC107985466	NC_000001	complement(242553358..242554993)	0	#NUM!	#NUM!	#NUM!	#NUM!	#NUM!	107985466
RSL24D1P4	NC_000001	242772568..242775305	0	#NUM!	#NUM!	#NUM!	#NUM!	#NUM!	391183	HGNC:37884
LOC100129949	NC_000001	complement(242882054..242883531)	0	#NUM!	#NUM!	#NUM!	#NUM!	#NUM!	100129949
LOC100420879	NC_000001	242890191..242890803	0	#NUM!	#NUM!	#NUM!	#NUM!	#NUM!	100420879
SEPT14P21	NC_000001	complement(243047698..243047875)	0	#NUM!	#NUM!	#NUM!	#NUM!	#NUM!	107075107	HGNC:51712
CICP21	NC_000001	243049737..243051569	0	#NUM!	#NUM!	#NUM!	#NUM!	#NUM!	100420263	HGNC:48836
RNU6-747P	NC_000001	complement(243081156..243081259)	0	#NUM!	#NUM!	#NUM!	#NUM!	#NUM!	106480399	HGNC:47710
MIR4677	NC_000001	243346176..243346255	0	#NUM!	#NUM!	#NUM!	#NUM!	#NUM!	100616343	HGNC:41844
LOC105373258	NC_000001	complement(243960117..243979514)	0	#NUM!	#NUM!	#NUM!	#NUM!	#NUM!	105373258
LOC440742	NC_000001	244064330..244067903	0	#NUM!	#NUM!	#NUM!	#NUM!	#NUM!	440742
RN7SL148P	NC_000001	244103932..244104210	0	#NUM!	#NUM!	#NUM!	#NUM!	#NUM!	106479275	HGNC:46164
LOC105373260	NC_000001	244117990..244126166	0	#NUM!	#NUM!	#NUM!	#NUM!	#NUM!	105373260
CYCSP5	NC_000001	complement(244598390..244598687)	0	#NUM!	#NUM!	#NUM!	#NUM!	#NUM!	360158	HGNC:24416
SNORA100	NC_000001	complement(244854087..244854217)	0	#NUM!	#NUM!	#NUM!	#NUM!	#NUM!	106635532	HGNC:50404
RN7SKP55	NC_000001	244943902..244944215	0	#NUM!	#NUM!	#NUM!	#NUM!	#NUM!	106479119	HGNC:45779
RNU6-947P	NC_000001	244954858..244954963	0	#NUM!	#NUM!	#NUM!	#NUM!	#NUM!	106479985	HGNC:47910
RNU6-1089P	NC_000001	245023015..245023118	0	#NUM!	#NUM!	#NUM!	#NUM!	#NUM!	106481523	HGNC:48052
RNU6-999P	NC_000001	245043928..245044032	0	#NUM!	#NUM!	#NUM!	#NUM!	#NUM!	106480008	HGNC:47962
RNU1-132P	NC_000001	complement(245133928..245134090)	0	#NUM!	#NUM!	#NUM!	#NUM!	#NUM!	106481958	HGNC:48474
LOC105373266	NC_000001	complement(245448829..245450843)	0	#NUM!	#NUM!	#NUM!	#NUM!	#NUM!	105373266
CHCHD4P5	NC_000001	246178778..246179204	0	#NUM!	#NUM!	#NUM!	#NUM!	#NUM!	106479039	HGNC:44493
RNU6-1283P	NC_000001	complement(246189014..246189118)	0	#NUM!	#NUM!	#NUM!	#NUM!	#NUM!	106481782	HGNC:48246
LOC107985599	NC_000001	complement(246290911..246294672)	0	#NUM!	#NUM!	#NUM!	#NUM!	#NUM!	107985599
LOC107985726	NC_000001	complement(246386642..246390133)	0	#NUM!	#NUM!	#NUM!	#NUM!	#NUM!	107985726
LOC255654	NC_000001	complement(246516039..246524287)	0	#NUM!	#NUM!	#NUM!	#NUM!	#NUM!	255654
LOC100420880	NC_000001	247042758..247044167	0	#NUM!	#NUM!	#NUM!	#NUM!	#NUM!	100420880
FGFR3P6	NC_000001	247119734..247120282	0	#NUM!	#NUM!	#NUM!	#NUM!	#NUM!	100420881	HGNC:37951
LOC343165	NC_000001	247229852..247231335	0	#NUM!	#NUM!	#NUM!	#NUM!	#NUM!	343165
VN1R17P	NC_000001	complement(247237224..247237850)	0	#NUM!	#NUM!	#NUM!	#NUM!	#NUM!	441931	HGNC:37331
VN1R5	NC_000001	247256072..247257145	0	#NUM!	#NUM!	#NUM!	#NUM!	#NUM!	317705	HGNC:19870
LOC107985375	NC_000001	247389776..247393862	0	#NUM!	#NUM!	#NUM!	#NUM!	#NUM!	107985375
OR2B11	NC_000001	complement(247451029..247451982)	0	#NUM!	#NUM!	#NUM!	#NUM!	#NUM!	127623	HGNC:31249
OR2W5	NC_000001	247491068..247492409	0	#NUM!	#NUM!	#NUM!	#NUM!	#NUM!	441932	HGNC:15424
GCSAML	NC_000001	247507058..247577690	0	#NUM!	#NUM!	#NUM!	#NUM!	#NUM!	148823	HGNC:29583
OR2G2	NC_000001	247588360..247589313	0	#NUM!	#NUM!	#NUM!	#NUM!	#NUM!	81470	HGNC:15007
OR2G3	NC_000001	247605586..247606515	0	#NUM!	#NUM!	#NUM!	#NUM!	#NUM!	81469	HGNC:15008
OR14L1P	NC_000001	247619681..247620559	0	#NUM!	#NUM!	#NUM!	#NUM!	#NUM!	127617	HGNC:15023
OR3D1P	NC_000001	247666882..247667817	0	#NUM!	#NUM!	#NUM!	#NUM!	#NUM!	504175	HGNC:25339
OR13G1	NC_000001	complement(247672118..247673041)	0	#NUM!	#NUM!	#NUM!	#NUM!	#NUM!	441933	HGNC:14999
OR6F1	NC_000001	complement(247711829..247712755)	0	#NUM!	#NUM!	#NUM!	#NUM!	#NUM!	343169	HGNC:15027
OR14A2	NC_000001	complement(247722899..247724243)	0	#NUM!	#NUM!	#NUM!	#NUM!	#NUM!	388761	HGNC:15024
OR14K1	NC_000001	247738615..247739559	0	#NUM!	#NUM!	#NUM!	#NUM!	#NUM!	343170	HGNC:15025
OR1C1	NC_000001	complement(247757462..247758406)	0	#NUM!	#NUM!	#NUM!	#NUM!	#NUM!	26188	HGNC:8182
OR9H1P	NC_000001	247774911..247775834	0	#NUM!	#NUM!	#NUM!	#NUM!	#NUM!	81439	HGNC:15038
OR14A16	NC_000001	complement(247814800..247815729)	0	#NUM!	#NUM!	#NUM!	#NUM!	#NUM!	284532	HGNC:15022
HSD17B7P1	NC_000001	247827464..247828745	0	#NUM!	#NUM!	#NUM!	#NUM!	#NUM!	148818	HGNC:18689
OR6R1P	NC_000001	complement(247833317..247834245)	0	#NUM!	#NUM!	#NUM!	#NUM!	#NUM!	81440	HGNC:15037
OR11L1	NC_000001	complement(247840928..247841896)	0	#NUM!	#NUM!	#NUM!	#NUM!	#NUM!	391189	HGNC:14998
OR2T8	NC_000001	247914138..247923152	0	#NUM!	#NUM!	#NUM!	#NUM!	#NUM!	343172	HGNC:15020
OR2AJ1	NC_000001	247933877..247934819	0	#NUM!	#NUM!	#NUM!	#NUM!	#NUM!	127608	HGNC:15001
CLK3P2	NC_000001	complement(247935814..247937128)	0	#NUM!	#NUM!	#NUM!	#NUM!	#NUM!	100128834	HGNC:49786
OR2L13	NC_000001	247937029..248100922	0	#NUM!	#NUM!	#NUM!	#NUM!	#NUM!	284521	HGNC:19578
OR2X1P	NC_000001	247939072..247939816	0	#NUM!	#NUM!	#NUM!	#NUM!	#NUM!	403245	HGNC:31258
OR2L8	NC_000001	247948858..247949796	0	#NUM!	#NUM!	#NUM!	#NUM!	#NUM!	391190	HGNC:15014
OR2AK2	NC_000001	247965332..247966339	0	#NUM!	#NUM!	#NUM!	#NUM!	#NUM!	391191	HGNC:19569
OR2L9P	NC_000001	247974743..247975676	0	#NUM!	#NUM!	#NUM!	#NUM!	#NUM!	81462	HGNC:15015
OR2L6P	NC_000001	248003131..248004069	0	#NUM!	#NUM!	#NUM!	#NUM!	#NUM!	81465	HGNC:15012
OR2L2	NC_000001	248035420..248039332	0	#NUM!	#NUM!	#NUM!	#NUM!	#NUM!	26246	HGNC:8266
OR2L3	NC_000001	248060682..248061620	0	#NUM!	#NUM!	#NUM!	#NUM!	#NUM!	391192	HGNC:15009
OR2T32P	NC_000001	complement(248083633..248084596)	0	#NUM!	#NUM!	#NUM!	#NUM!	#NUM!	403241	HGNC:31254
OR2M1P	NC_000001	248122136..248122780	0	#NUM!	#NUM!	#NUM!	#NUM!	#NUM!	388762	HGNC:8267
OR2M5	NC_000001	248145148..248146086	0	#NUM!	#NUM!	#NUM!	#NUM!	#NUM!	127059	HGNC:19576
OR2M2	NC_000001	248179986..248181029	0	#NUM!	#NUM!	#NUM!	#NUM!	#NUM!	391194	HGNC:8268
OR2M3	NC_000001	248203068..248204006	0	#NUM!	#NUM!	#NUM!	#NUM!	#NUM!	127062	HGNC:8269
[truncated: 51,817 more rows]
