# Supplementary material for: Cell-Crossing Functional Network Driven by microRNA-125a Regulates Endothelial Permeability and Monocyte Trafficking in Acute Inflammation
Source: Front Immunol. 2022 Mar 24;13:826047. doi: 10.3389/fimmu.2022.826047 (PMC8986987; doi:10.3389/fimmu.2022.826047)
Supplement: Supplementary file 1 [file DataSheet_1.zip › Supplementary Material/Supplementary Table S5.XLSX]

## Sheet: Tabelle1
Overlap Results
Collection(s):	GO:BP
# overlaps shown:	100
# genesets in collections:	7658
# genes in comparison (n):	455
# genes in universe (N):	40786
Gene Set Name	# Genes in Gene Set (K)	Description	# Genes in Overlap (k)	k/K	p-value	FDR q-value
GOBP_SMALL_MOLECULE_METABOLIC_PROCESS	1771	The chemical reactions and pathways involving small molecules, any low molecular weight, monomeric, non-encoded molecule. [GOC:curators, GOC:pde, GOC:vw]	76	0.0429	5.1E-24	3.91E-20
GOBP_CELL_CYCLE	1779	The progression of biochemical and morphological phases and events that occur in a cell during successive cell replication or nuclear replication events. Canonically, the cell cycle comprises the replication and segregation of genetic material followed by the division of the cell, but in endocycles or syncytial cells nuclear replication or nuclear division may not be followed by cell division. [G…	66	0.0371	1.21E-17	4.63E-14
GOBP_PROGRAMMED_CELL_DEATH	1950	A process which begins when a cell receives an internal or external signal and activates a series of biochemical events (signaling pathway). The process ends with the death of the cell. [GOC:lr, GOC:mtg_apoptosis]	69	0.0354	2.29E-17	5.77E-14
GOBP_LIPID_METABOLIC_PROCESS	1388	The chemical reactions and pathways involving lipids, compounds soluble in an organic solvent but not, or sparingly, in an aqueous solvent. Includes fatty acids; neutral fats, other fatty-acid esters, and soaps; long-chain (fatty) alcohols and waxes; sphingoids and other long-chain bases; glycolipids, phospholipids and sphingolipids; and carotenes, polyprenols, sterols, terpenes and other isopren…	57	0.0411	3.02E-17	5.77E-14
GOBP_STEROL_BIOSYNTHETIC_PROCESS	66	The chemical reactions and pathways resulting in the formation of sterols, steroids with one or more hydroxyl groups and a hydrocarbon side-chain in the molecule. [GOC:go_curators]	15	0.2273	6.55E-16	1e-12
GOBP_PHOSPHORYLATION	1855	The process of introducing a phosphate group into a molecule, usually with the formation of a phosphoric ester, a phosphoric anhydride or a phosphoric amide. [ISBN:0198506732]	64	0.0345	1.26E-15	1.61E-12
GOBP_VESICLE_MEDIATED_TRANSPORT	1575	A cellular transport process in which transported substances are moved in membrane-bounded vesicles; transported substances are enclosed in the vesicle lumen or located in the vesicle membrane. The process begins with a step that directs a substance to the forming vesicle, and includes vesicle budding and coating. Vesicles are then targeted to, and fuse with, an acceptor membrane. [GOC:ai, GOC:ma…	58	0.0368	1.94E-15	2.12E-12
GOBP_CARBOHYDRATE_DERIVATIVE_METABOLIC_PROCESS	1026	The chemical reactions and pathways involving carbohydrate derivative. [GOC:TermGenie]	45	0.0439	8.23E-15	7.88E-12
GOBP_LIPID_BIOSYNTHETIC_PROCESS	706	The chemical reactions and pathways resulting in the formation of lipids, compounds soluble in an organic solvent but not, or sparingly, in an aqueous solvent. [GOC:go_curators]	37	0.0524	1.07E-14	9.1E-12
GOBP_SMALL_MOLECULE_BIOSYNTHETIC_PROCESS	565	The chemical reactions and pathways resulting in the formation of small molecules, any low molecular weight, monomeric, non-encoded molecule. [GOC:curators, GOC:pde, GOC:vw]	33	0.0584	1.51E-14	1.16E-11
GOBP_CELLULAR_RESPONSE_TO_STRESS	1869	Any process that results in a change in state or activity of a cell (in terms of movement, secretion, enzyme production, gene expression, etc.) as a result of a stimulus indicating the organism is under stress. The stress is usually, but not necessarily, exogenous (e.g. temperature, humidity, ionizing radiation). [GOC:mah]	62	0.0332	2.16E-14	1.5E-11
GOBP_REGULATION_OF_RESPONSE_TO_EXTERNAL_STIMULUS	978	Any process that modulates the frequency, rate or extent of a response to an external stimulus. [GOC:mah]	43	0.0440	3.1E-14	1.98E-11
GOBP_REGULATION_OF_CELL_CYCLE	1068	Any process that modulates the rate or extent of progression through the cell cycle. [GOC:ai, GOC:dph, GOC:tb]	44	0.0412	1.44E-13	8.5E-11
GOBP_INTRACELLULAR_TRANSPORT	1546	The directed movement of substances within a cell. [GOC:ai]	54	0.0349	1.64E-13	8.96E-11
GOBP_STEROL_METABOLIC_PROCESS	155	The chemical reactions and pathways involving sterols, steroids with one or more hydroxyl groups and a hydrocarbon side-chain in the molecule. [ISBN:0198547684]	18	0.1161	1.89E-13	9.63E-11
GOBP_CELLULAR_LIPID_METABOLIC_PROCESS	1007	The chemical reactions and pathways involving lipids, as carried out by individual cells. [GOC:jl]	42	0.0417	3.58E-13	1.71E-10
GOBP_REGULATION_OF_PROTEIN_MODIFICATION_PROCESS	1539	Any process that modulates the frequency, rate or extent of the covalent alteration of one or more amino acid residues within a protein. [GOC:mah, GOC:tb]	53	0.0344	4.85E-13	2.17E-10
GOBP_REGULATION_OF_CELL_POPULATION_PROLIFERATION	1745	Any process that modulates the frequency, rate or extent of cell proliferation. [GOC:jl]	57	0.0327	5.09E-13	2.17E-10
GOBP_ALCOHOL_BIOSYNTHETIC_PROCESS	143	The chemical reactions and pathways resulting in the formation of alcohols, any of a class of compounds containing one or more hydroxyl groups attached to a saturated carbon atom. [GOC:ai]	17	0.1189	6.02E-13	2.38E-10
GOBP_REGULATION_OF_PHOSPHORUS_METABOLIC_PROCESS	1400	Any process that modulates the frequency, rate or extent of the chemical reactions and pathways involving phosphorus or compounds containing phosphorus. [GOC:ai]	50	0.0357	6.21E-13	2.38E-10
GOBP_REGULATION_OF_RESPONSE_TO_STRESS	1364	Any process that modulates the frequency, rate or extent of a response to stress. Response to stress is a change in state or activity of a cell or an organism (in terms of movement, secretion, enzyme production, gene expression, etc.) as a result of a disturbance in organismal or cellular homeostasis, usually, but not necessarily, exogenous (e.g. temperature, humidity, ionizing radiation). [GOC:d…	49	0.0359	8.72E-13	3.18E-10
GOBP_CELL_CYCLE_PROCESS	1224	The cellular process that ensures successive accurate and complete genome replication and chromosome segregation. [GOC:isa_complete, GOC:mtg_cell_cycle]	46	0.0376	9.8E-13	3.41E-10
GOBP_SECONDARY_ALCOHOL_METABOLIC_PROCESS	150	The chemical reactions and pathways involving secondary alcohol. [GO_REF:0000068, GOC:mengo_curators, GOC:TermGenie, PMID:11288200]	17	0.1133	1.33E-12	4.24E-10
GOBP_MITOTIC_CELL_CYCLE_PROCESS	745	A process that is part of the mitotic cell cycle. [GO_REF:0000060, GOC:mtg_cell_cycle, GOC:TermGenie]	35	0.0470	1.33E-12	4.24E-10
GOBP_NUCLEOBASE_CONTAINING_SMALL_MOLECULE_METABOLIC_PROCESS	566	The cellular chemical reactions and pathways involving a nucleobase-containing small molecule: a nucleobase, a nucleoside, or a nucleotide. [GOC:vw]	30	0.0530	2.87E-12	8.79E-10
GOBP_MITOTIC_CELL_CYCLE	900	Progression through the phases of the mitotic cell cycle, the most common eukaryotic cell cycle, which canonically comprises four successive phases called G1, S, G2, and M and includes replication of the genome and the subsequent segregation of chromosomes into daughter cells. In some variant cell cycles nuclear replication or nuclear division may not be followed by cell division, or G1 and G2 ph…	38	0.0422	3.49E-12	1.01E-9
GOBP_REGULATION_OF_PROTEIN_KINASE_ACTIVITY	649	Any process that modulates the frequency, rate or extent of protein kinase activity. [GOC:go_curators]	32	0.0493	3.57E-12	1.01E-9
GOBP_PROTEOLYSIS	1790	The hydrolysis of proteins into smaller polypeptides and/or amino acids by cleavage of their peptide bonds. [GOC:bf, GOC:mah]	56	0.0313	4.56E-12	1.25E-9
GOBP_POSITIVE_REGULATION_OF_PROTEIN_METABOLIC_PROCESS	1488	Any process that activates or increases the frequency, rate or extent of the chemical reactions and pathways involving a protein. [GOC:ai]	50	0.0336	5.69E-12	1.48E-9
GOBP_REGULATION_OF_CELL_DEATH	1643	Any process that modulates the rate or frequency of cell death. Cell death is the specific activation or halting of processes within a cell so that its vital functions markedly cease, rather than simply deteriorating gradually over time, which culminates in cell death. [GOC:dph, GOC:tb]	53	0.0323	5.79E-12	1.48E-9
GOBP_REGULATION_OF_HYDROLASE_ACTIVITY	1009	Any process that modulates the frequency, rate or extent of hydrolase activity, the catalysis of the hydrolysis of various bonds, e.g. C-O, C-N, C-C, phosphoric anhydride bonds, etc. Hydrolase is the systematic name for any enzyme of EC class 3. [GOC:ai]	40	0.0396	6.42E-12	1.56E-9
GOBP_ORGANIC_ACID_METABOLIC_PROCESS	964	The chemical reactions and pathways involving organic acids, any acidic compound containing carbon in covalent linkage. [ISBN:0198506732]	39	0.0405	6.51E-12	1.56E-9
GOBP_ESTABLISHMENT_OF_PROTEIN_LOCALIZATION	1652	The directed movement of a protein to a specific location. [GOC:bf]	53	0.0321	7.1E-12	1.65E-9
GOBP_NITROGEN_COMPOUND_TRANSPORT	1993	The directed movement of nitrogen-containing compounds into, out of or within a cell, or between cells, by means of some agent such as a transporter or pore. [GOC:mah]	59	0.0296	1.07E-11	2.37E-9
GOBP_ORGANOPHOSPHATE_METABOLIC_PROCESS	936	The chemical reactions and pathways involving organophosphates, any phosphate-containing organic compound. [ISBN:0198506732]	38	0.0406	1.11E-11	2.37E-9
GOBP_REGULATION_OF_INTRACELLULAR_SIGNAL_TRANSDUCTION	1725	Any process that modulates the frequency, rate or extent of intracellular signal transduction. [GOC:dph, GOC:signaling, GOC:tb, GOC:TermGenie]	54	0.0313	1.11E-11	2.37E-9
GOBP_POSITIVE_REGULATION_OF_MOLECULAR_FUNCTION	1523	Any process that activates or increases the rate or extent of a molecular function, an elemental biological activity occurring at the molecular level, such as catalysis or binding. [GO:jl]	50	0.0328	1.31E-11	2.7E-9
GOBP_NEGATIVE_REGULATION_OF_PROTEIN_METABOLIC_PROCESS	1128	Any process that stops, prevents, or reduces the frequency, rate or extent of chemical reactions and pathways involving a protein. [GOC:ai]	42	0.0372	1.35E-11	2.73E-9
GOBP_STEROID_BIOSYNTHETIC_PROCESS	176	The chemical reactions and pathways resulting in the formation of steroids, compounds with a 1,2,cyclopentanoperhydrophenanthrene nucleus; includes de novo formation and steroid interconversion by modification. [GOC:go_curators]	17	0.0966	1.78E-11	3.49E-9
GOBP_REGULATION_OF_PROTEIN_PHOSPHORYLATION	1104	Any process that modulates the frequency, rate or extent of addition of phosphate groups into an amino acid in a protein. [GOC:hjd]	41	0.0371	2.6E-11	4.99E-9
GOBP_ALCOHOL_METABOLIC_PROCESS	361	The chemical reactions and pathways involving alcohols, any of a class of compounds containing one or more hydroxyl groups attached to a saturated carbon atom. [ISBN:0198506732]	23	0.0637	2.81E-11	5.26E-9
GOBP_POSITIVE_REGULATION_OF_CELLULAR_COMPONENT_ORGANIZATION	1023	Any process that activates or increases the frequency, rate or extent of a process involved in the formation, arrangement of constituent parts, or disassembly of cell structures, including the plasma membrane and any external encapsulating structures such as the cell wall and cell envelope. [GOC:ai]	39	0.0381	3.8E-11	6.92E-9
GOBP_NEGATIVE_REGULATION_OF_MOLECULAR_FUNCTION	1172	Any process that stops or reduces the rate or extent of a molecular function, an elemental biological activity occurring at the molecular level, such as catalysis or binding. [GO:jl]	42	0.0358	4.46E-11	7.94E-9
GOBP_NEGATIVE_REGULATION_OF_PHOSPHORUS_METABOLIC_PROCESS	442	Any process that decreases the frequency, rate or extent of the chemical reactions and pathways involving phosphorus or compounds containing phosphorus. [GOC:dph, GOC:tb]	25	0.0566	4.95E-11	8.62E-9
GOBP_SULFUR_COMPOUND_METABOLIC_PROCESS	339	The chemical reactions and pathways involving the nonmetallic element sulfur or compounds that contain sulfur, such as the amino acids methionine and cysteine or the tripeptide glutathione. [GOC:ai]	22	0.0649	5.35E-11	9.1E-9
GOBP_POSITIVE_REGULATION_OF_CATALYTIC_ACTIVITY	1139	Any process that activates or increases the activity of an enzyme. [GOC:ebc, GOC:jl, GOC:tb, GOC:vw]	41	0.0360	6.72E-11	1.09E-8
GOBP_LOCOMOTION	1921	Self-propelled movement of a cell or organism from one location to another. [GOC:dgh]	56	0.0292	6.79E-11	1.09E-8
GOBP_ORGANONITROGEN_COMPOUND_CATABOLIC_PROCESS	1338	The chemical reactions and pathways resulting in the breakdown of organonitrogen compound. [GOC:pr, GOC:TermGenie]	45	0.0336	6.86E-11	1.09E-8
GOBP_PURINE_CONTAINING_COMPOUND_METABOLIC_PROCESS	414	The chemical reactions and pathways involving a purine-containing compound, i.e. any compound that contains purine or a formal derivative thereof. [GOC:mah]	24	0.0580	7.33E-11	1.15E-8
GOBP_NEGATIVE_REGULATION_OF_RESPONSE_TO_STIMULUS	1664	Any process that stops, prevents, or reduces the frequency, rate or extent of a response to a stimulus. Response to stimulus is a change in state or activity of a cell or an organism (in terms of movement, secretion, enzyme production, gene expression, etc.) as a result of a stimulus. [GOC:jid]	51	0.0306	9.25E-11	1.42E-8
GOBP_NEGATIVE_REGULATION_OF_CELL_DEATH	1015	Any process that decreases the rate or frequency of cell death. Cell death is the specific activation or halting of processes within a cell so that its vital functions markedly cease, rather than simply deteriorating gradually over time, which culminates in cell death. [GOC:BHF, GOC:dph, GOC:tb]	38	0.0374	1.15E-10	1.68E-8
GOBP_BIOLOGICAL_ADHESION	1515	The attachment of a cell or organism to a substrate, another cell, or other organism. Biological adhesion includes intracellular attachment between membrane regions. [GOC:isa_complete]	48	0.0317	1.15E-10	1.68E-8
GOBP_CARBOHYDRATE_DERIVATIVE_BIOSYNTHETIC_PROCESS	617	The chemical reactions and pathways resulting in the formation of carbohydrate derivative. [GOC:TermGenie]	29	0.0470	1.16E-10	1.68E-8
GOBP_STEROID_METABOLIC_PROCESS	323	The chemical reactions and pathways involving steroids, compounds with a 1,2,cyclopentanoperhydrophenanthrene nucleus. [ISBN:0198547684]	21	0.0650	1.42E-10	2.02E-8
GOBP_NUCLEOSIDE_BISPHOSPHATE_METABOLIC_PROCESS	125	The chemical reactions and pathways involving a nucleoside bisphosphate, a compound consisting of a nucleobase linked to a deoxyribose or ribose sugar esterified with one phosphate group attached to each of two different hydroxyl groups on the sugar. [GOC:mah, GOC:pde]	14	0.1120	1.51E-10	2.1E-8
GOBP_APOPTOTIC_SIGNALING_PATHWAY	588	A series of molecular signals which triggers the apoptotic death of a cell. The pathway starts with reception of a signal, and ends when the execution phase of apoptosis is triggered. [GOC:mtg_apoptosis]	28	0.0476	1.82E-10	2.48E-8
GOBP_PEPTIDYL_AMINO_ACID_MODIFICATION	1278	The alteration of an amino acid residue in a peptide. [GOC:mah]	43	0.0336	1.84E-10	2.48E-8
GOBP_RESPONSE_TO_OXYGEN_CONTAINING_COMPOUND	1653	Any process that results in a change in state or activity of a cell or an organism (in terms of movement, secretion, enzyme production, gene expression, etc.) as a result of an oxygen-containing compound stimulus. [GOC:pr, GOC:TermGenie]	50	0.0302	2.25E-10	2.98E-8
GOBP_NEGATIVE_REGULATION_OF_KINASE_ACTIVITY	237	Any process that stops, prevents, or reduces the frequency, rate or extent of kinase activity, the catalysis of the transfer of a phosphate group, usually from ATP, to a substrate molecule. [GOC:mah]	18	0.0759	2.46E-10	3.19E-8
GOBP_REGULATION_OF_ORGANELLE_ORGANIZATION	1148	Any process that modulates the frequency, rate or extent of a process involved in the formation, arrangement of constituent parts, or disassembly of an organelle. [GOC:mah]	40	0.0348	3.01E-10	3.84E-8
GOBP_CIRCULATORY_SYSTEM_DEVELOPMENT	1199	The process whose specific outcome is the progression of the circulatory system over time, from its formation to the mature structure. The circulatory system is the organ system that passes nutrients (such as amino acids and electrolytes), gases, hormones, blood cells, etc. to and from cells in the body to help fight diseases and help stabilize body temperature and pH to maintain homeostasis. [GO…	41	0.0342	3.11E-10	3.91E-8
GOBP_RESPONSE_TO_CYTOKINE	914	Any process that results in a change in state or activity of a cell or an organism (in terms of movement, secretion, enzyme production, gene expression, etc.) as a result of a cytokine stimulus. [GOC:sl]	35	0.0383	3.54E-10	4.38E-8
GOBP_ORGANIC_HYDROXY_COMPOUND_BIOSYNTHETIC_PROCESS	243	The chemical reactions and pathways resulting in the formation of organic hydroxy compound. [GOC:pr, GOC:TermGenie]	18	0.0741	3.69E-10	4.48E-8
GOBP_RESPONSE_TO_NITROGEN_COMPOUND	1108	Any process that results in a change in state or activity of a cell or an organism (in terms of movement, secretion, enzyme production, gene expression, etc.) as a result of a nitrogen compound stimulus. [GOC:pr, GOC:TermGenie]	39	0.0352	3.81E-10	4.56E-8
GOBP_POSITIVE_REGULATION_OF_MULTICELLULAR_ORGANISMAL_PROCESS	1470	Any process that activates or increases the frequency, rate or extent of an organismal process, any of the processes pertinent to the function of an organism above the cellular level; includes the integrated processes of tissues and organs. [GOC:ai]	46	0.0313	4.29E-10	5.06E-8
GOBP_FATTY_ACID_BIOSYNTHETIC_PROCESS	162	The chemical reactions and pathways resulting in the formation of a fatty acid, any of the aliphatic monocarboxylic acids that can be liberated by hydrolysis from naturally occurring fats and oils. Fatty acids are predominantly straight-chain acids of 4 to 24 carbon atoms, which may be saturated or unsaturated; branched fatty acids and hydroxy fatty acids also occur, and very long chain acids of …	15	0.0926	5.01E-10	5.82E-8
GOBP_REGULATION_OF_IMMUNE_SYSTEM_PROCESS	1435	Any process that modulates the frequency, rate, or extent of an immune system process. [GOC:add]	45	0.0314	6.3E-10	7.21E-8
GOBP_REGULATION_OF_TRANSFERASE_ACTIVITY	888	Any process that modulates the frequency, rate or extent of transferase activity, the catalysis of the transfer of a group, e.g. a methyl group, glycosyl group, acyl group, phosphorus-containing, or other groups, from one compound (generally regarded as the donor) to another compound (generally regarded as the acceptor). Transferase is the systematic name for any enzyme of EC class 2. [GOC:ai]	34	0.0383	6.41E-10	7.21E-8
GOBP_CELL_MIGRATION	1556	The controlled self-propelled movement of a cell from one site to a destination guided by molecular cues. Cell migration is a central process in the development and maintenance of multicellular organisms. [GOC:cjm, GOC:dph, GOC:ems, GOC:pf, Wikipedia:Cell_migration]	47	0.0302	8.55E-10	9.48E-8
GOBP_CELLULAR_MACROMOLECULE_BIOSYNTHETIC_PROCESS	1557	The chemical reactions and pathways resulting in the formation of a macromolecule, any molecule of high relative molecular mass, the structure of which essentially comprises the multiple repetition of units derived, actually or conceptually, from molecules of low relative molecular mass, carried out by individual cells. [GOC:mah]	47	0.0302	8.72E-10	9.54E-8
GOBP_CELL_ACTIVATION	1095	A change in the morphology or behavior of a cell resulting from exposure to an activating factor such as a cellular or soluble ligand. [GOC:mgi_curators]	38	0.0347	9.56E-10	1.03E-7
GOBP_FATTY_ACID_METABOLIC_PROCESS	395	The chemical reactions and pathways involving fatty acids, aliphatic monocarboxylic acids liberated from naturally occurring fats and oils by hydrolysis. [ISBN:0198547684]	22	0.0557	9.64E-10	1.03E-7
GOBP_RESPONSE_TO_ABIOTIC_STIMULUS	1102	Any process that results in a change in state or activity of a cell or an organism (in terms of movement, secretion, enzyme production, gene expression, etc.) as a result of an abiotic (not derived from living organisms) stimulus. [GOC:hb]	38	0.0345	1.14E-9	1.19E-7
GOBP_POSITIVE_REGULATION_OF_LOCOMOTION	598	Any process that activates or increases the frequency, rate or extent of locomotion of a cell or organism. [GOC:go_curators]	27	0.0452	1.23E-9	1.27E-7
GOBP_CYTOSKELETON_ORGANIZATION	1468	A process that is carried out at the cellular level which results in the assembly, arrangement of constituent parts, or disassembly of cytoskeletal structures. [GOC:dph, GOC:jl, GOC:mah]	45	0.0307	1.28E-9	1.3E-7
GOBP_NEGATIVE_REGULATION_OF_PROTEIN_MODIFICATION_PROCESS	520	Any process that stops, prevents, or reduces the frequency, rate or extent of the covalent alteration of one or more amino acid residues within a protein. [GOC:mah, GOC:tb]	25	0.0481	1.44E-9	1.45E-7
GOBP_REGULATION_OF_TRANSPORT	1749	Any process that modulates the frequency, rate or extent of the directed movement of substances (such as macromolecules, small molecules, ions) into, out of or within a cell, or between cells, by means of some agent such as a transporter or pore. [GOC:ai]	50	0.0286	1.5E-9	1.49E-7
GOBP_ORGANONITROGEN_COMPOUND_BIOSYNTHETIC_PROCESS	1703	The chemical reactions and pathways resulting in the formation of organonitrogen compound. [GOC:pr, GOC:TermGenie]	49	0.0288	1.8E-9	1.77E-7
GOBP_NEGATIVE_REGULATION_OF_TRANSFERASE_ACTIVITY	272	Any process that stops or reduces the rate of transferase activity, the catalysis of the transfer of a group, e.g. a methyl group, glycosyl group, acyl group, phosphorus-containing, or other groups, from a donor compound to an acceptor. [GOC:ai]	18	0.0662	2.24E-9	2.17E-7
GOBP_NEGATIVE_REGULATION_OF_PHOSPHORYLATION	383	Any process that stops, prevents or decreases the rate of addition of phosphate groups to a molecule. [GOC:jl]	21	0.0548	3.07E-9	2.94E-7
GOBP_MONOCARBOXYLIC_ACID_BIOSYNTHETIC_PROCESS	215	The chemical reactions and pathways resulting in the formation of monocarboxylic acids, any organic acid containing one carboxyl (-COOH) group. [GOC:mah]	16	0.0744	3.28E-9	3.1E-7
GOBP_CELLULAR_RESPONSE_TO_OXYGEN_CONTAINING_COMPOUND	1199	Any process that results in a change in state or activity of a cell (in terms of movement, secretion, enzyme production, gene expression, etc.) as a result of an oxygen-containing compound stimulus. [GOC:pr, GOC:TermGenie]	39	0.0325	3.45E-9	3.22E-7
GOBP_CELLULAR_MACROMOLECULE_LOCALIZATION	1683	Any process in which a macromolecule is transported to, and/or maintained in, a specific location at the level of a cell. Localization at the cellular level encompasses movement within the cell, from within the cell to the cell surface, or from one location to another at the surface of a cell. [GOC:mah]	48	0.0285	3.53E-9	3.26E-7
GOBP_ORGANIC_ACID_BIOSYNTHETIC_PROCESS	318	The chemical reactions and pathways resulting in the formation of organic acids, any acidic compound containing carbon in covalent linkage. [ISBN:0198506732]	19	0.0597	4.33E-9	3.92E-7
GOBP_INFLAMMATORY_RESPONSE	815	The immediate defensive reaction (by vertebrate tissue) to infection or injury caused by chemical or physical agents. The process is characterized by local vasodilation, extravasation of plasma into intercellular spaces and accumulation of white blood cells and macrophages. [GO_REF:0000022, ISBN:0198506732]	31	0.0380	4.35E-9	3.92E-7
GOBP_HOMEOSTATIC_PROCESS	1810	Any biological process involved in the maintenance of an internal steady state. [GOC:jl, ISBN:0395825172]	50	0.0276	4.6E-9	4.09E-7
GOBP_VASCULATURE_DEVELOPMENT	819	The process whose specific outcome is the progression of the vasculature over time, from its formation to the mature structure. The vasculature is an interconnected tubular multi-tissue structure that contains fluid that is actively transported around the organism. [GOC:dph, UBERON:0002409]	31	0.0379	4.87E-9	4.29E-7
GOBP_ORGANOPHOSPHATE_BIOSYNTHETIC_PROCESS	554	The chemical reactions and pathways resulting in the biosynthesis of deoxyribose phosphate, the phosphorylated sugar 2-deoxy-erythro-pentose. [GOC:chem_mtg]	25	0.0451	5.15E-9	4.48E-7
GOBP_RIBOSE_PHOSPHATE_METABOLIC_PROCESS	395	The chemical reactions and pathways involving ribose phosphate, any phosphorylated ribose sugar. [GOC:ai]	21	0.0532	5.28E-9	4.54E-7
GOBP_MONOCARBOXYLIC_ACID_METABOLIC_PROCESS	602	The chemical reactions and pathways involving monocarboxylic acids, any organic acid containing one carboxyl (COOH) group or anion (COO-). [GOC:vk]	26	0.0432	6.23E-9	5.3E-7
GOBP_CELL_CELL_ADHESION	924	The attachment of one cell to another cell via adhesion molecules. [GOC:dos]	33	0.0357	6.34E-9	5.34E-7
GOBP_NEGATIVE_REGULATION_OF_CATALYTIC_ACTIVITY	785	Any process that stops or reduces the activity of an enzyme. [GOC:ebc, GOC:jl, GOC:tb, GOC:vw]	30	0.0382	6.99E-9	5.81E-7
GOBP_PROTEIN_CATABOLIC_PROCESS	977	The chemical reactions and pathways resulting in the breakdown of a protein by the destruction of the native, active configuration, with or without the hydrolysis of peptide bonds. [GOC:mah]	34	0.0348	7.05E-9	5.81E-7
GOBP_REGULATION_OF_DEFENSE_RESPONSE	650	Any process that modulates the frequency, rate or extent of a defense response. [GOC:mah]	27	0.0415	7.21E-9	5.87E-7
GOBP_CELLULAR_RESPONSE_TO_NITROGEN_COMPOUND	698	Any process that results in a change in state or activity of a cell (in terms of movement, secretion, enzyme production, gene expression, etc.) as a result of a nitrogen compound stimulus. [GOC:pr, GOC:TermGenie]	28	0.0401	8.01E-9	6.46E-7
GOBP_CYTOKINE_MEDIATED_SIGNALING_PATHWAY	485	A series of molecular signals initiated by the binding of a cytokine to a receptor on the surface of a cell, and ending with regulation of a downstream cellular process, e.g. transcription. [GOC:mah, GOC:signaling, PMID:19295629]	23	0.0474	8.5E-9	6.78E-7
GOBP_CELL_DIVISION	622	The process resulting in division and partitioning of components of a cell to form more cells; may or may not be accompanied by the physical separation of a cell into distinct, individually membrane-bounded daughter cells. [GOC:di, GOC:go_curators, GOC:pr]	26	0.0418	1.21E-8	9.55E-7
GOBP_POSITIVE_REGULATION_OF_SIGNALING	1713	Any process that activates, maintains or increases the frequency, rate or extent of a signaling process. [GOC:mtg_signal]	47	0.0274	1.7E-8	1.33E-6
GOBP_INTRINSIC_APOPTOTIC_SIGNALING_PATHWAY_IN_RESPONSE_TO_DNA_DAMAGE	101	A series of molecular signals in which an intracellular signal is conveyed to trigger the apoptotic death of a cell. The pathway is induced by the detection of DNA damage, and ends when the execution phase of apoptosis is triggered. [GOC:go_curators, GOC:mtg_apoptosis]	11	0.1089	1.91E-8	1.46E-6
GOBP_MACROMOLECULE_CATABOLIC_PROCESS	1331	The chemical reactions and pathways resulting in the breakdown of a macromolecule, any molecule of high relative molecular mass, the structure of which essentially comprises the multiple repetition of units derived, actually or conceptually, from molecules of low relative molecular mass. [GOC:mah]	40	0.0301	1.91E-8	1.46E-6
Gene/Gene Set Overlap Matrix
Entrez Gene Id	Gene Symbol	Gene Description	GOBP_SMALL_MOLECULE_METABOLIC_PROCESS	GOBP_CELL_CYCLE	GOBP_PROGRAMMED_CELL_DEATH	GOBP_LIPID_METABOLIC_PROCESS	GOBP_STEROL_BIOSYNTHETIC_PROCESS	GOBP_PHOSPHORYLATION	GOBP_VESICLE_MEDIATED_TRANSPORT	GOBP_CARBOHYDRATE_DERIVATIVE_METABOLIC_PROCESS	GOBP_LIPID_BIOSYNTHETIC_PROCESS	GOBP_SMALL_MOLECULE_BIOSYNTHETIC_PROCESS	GOBP_CELLULAR_RESPONSE_TO_STRESS	GOBP_REGULATION_OF_RESPONSE_TO_EXTERNAL_STIMULUS	GOBP_REGULATION_OF_CELL_CYCLE	GOBP_INTRACELLULAR_TRANSPORT	GOBP_STEROL_METABOLIC_PROCESS	GOBP_CELLULAR_LIPID_METABOLIC_PROCESS	GOBP_REGULATION_OF_PROTEIN_MODIFICATION_PROCESS	GOBP_REGULATION_OF_CELL_POPULATION_PROLIFERATION	GOBP_ALCOHOL_BIOSYNTHETIC_PROCESS	GOBP_REGULATION_OF_PHOSPHORUS_METABOLIC_PROCESS	GOBP_REGULATION_OF_RESPONSE_TO_STRESS	GOBP_CELL_CYCLE_PROCESS	GOBP_SECONDARY_ALCOHOL_METABOLIC_PROCESS	GOBP_MITOTIC_CELL_CYCLE_PROCESS	GOBP_NUCLEOBASE_CONTAINING_SMALL_MOLECULE_METABOLIC_PROCESS	GOBP_MITOTIC_CELL_CYCLE	GOBP_REGULATION_OF_PROTEIN_KINASE_ACTIVITY	GOBP_PROTEOLYSIS	GOBP_POSITIVE_REGULATION_OF_PROTEIN_METABOLIC_PROCESS	GOBP_REGULATION_OF_CELL_DEATH	GOBP_REGULATION_OF_HYDROLASE_ACTIVITY	GOBP_ORGANIC_ACID_METABOLIC_PROCESS	GOBP_ESTABLISHMENT_OF_PROTEIN_LOCALIZATION	GOBP_NITROGEN_COMPOUND_TRANSPORT	GOBP_ORGANOPHOSPHATE_METABOLIC_PROCESS	GOBP_REGULATION_OF_INTRACELLULAR_SIGNAL_TRANSDUCTION	GOBP_POSITIVE_REGULATION_OF_MOLECULAR_FUNCTION	GOBP_NEGATIVE_REGULATION_OF_PROTEIN_METABOLIC_PROCESS	GOBP_STEROID_BIOSYNTHETIC_PROCESS	GOBP_REGULATION_OF_PROTEIN_PHOSPHORYLATION	GOBP_ALCOHOL_METABOLIC_PROCESS	GOBP_POSITIVE_REGULATION_OF_CELLULAR_COMPONENT_ORGANIZATION	GOBP_NEGATIVE_REGULATION_OF_MOLECULAR_FUNCTION	GOBP_NEGATIVE_REGULATION_OF_PHOSPHORUS_METABOLIC_PROCESS	GOBP_SULFUR_COMPOUND_METABOLIC_PROCESS	GOBP_POSITIVE_REGULATION_OF_CATALYTIC_ACTIVITY	GOBP_LOCOMOTION
1718	DHCR24	24-dehydrocholesterol reductase [Source:HGNC Symbol;Acc:HGNC:2859]	GOBP_SMALL_MOLECULE_METABOLIC_PROCESS	GOBP_CELL_CYCLE	GOBP_PROGRAMMED_CELL_DEATH	GOBP_LIPID_METABOLIC_PROCESS	GOBP_STEROL_BIOSYNTHETIC_PROCESS				GOBP_LIPID_BIOSYNTHETIC_PROCESS	GOBP_SMALL_MOLECULE_BIOSYNTHETIC_PROCESS			GOBP_REGULATION_OF_CELL_CYCLE		GOBP_STEROL_METABOLIC_PROCESS			GOBP_REGULATION_OF_CELL_POPULATION_PROLIFERATION	GOBP_ALCOHOL_BIOSYNTHETIC_PROCESS				GOBP_SECONDARY_ALCOHOL_METABOLIC_PROCESS					GOBP_PROTEOLYSIS		GOBP_REGULATION_OF_CELL_DEATH	GOBP_REGULATION_OF_HYDROLASE_ACTIVITY							GOBP_NEGATIVE_REGULATION_OF_PROTEIN_METABOLIC_PROCESS	GOBP_STEROID_BIOSYNTHETIC_PROCESS		GOBP_ALCOHOL_METABOLIC_PROCESS		GOBP_NEGATIVE_REGULATION_OF_MOLECULAR_FUNCTION
3553	IL1B	interleukin 1 beta [Source:HGNC Symbol;Acc:HGNC:5992]	GOBP_SMALL_MOLECULE_METABOLIC_PROCESS	GOBP_CELL_CYCLE	GOBP_PROGRAMMED_CELL_DEATH	GOBP_LIPID_METABOLIC_PROCESS		GOBP_PHOSPHORYLATION	GOBP_VESICLE_MEDIATED_TRANSPORT	GOBP_CARBOHYDRATE_DERIVATIVE_METABOLIC_PROCESS	GOBP_LIPID_BIOSYNTHETIC_PROCESS	GOBP_SMALL_MOLECULE_BIOSYNTHETIC_PROCESS	GOBP_CELLULAR_RESPONSE_TO_STRESS	GOBP_REGULATION_OF_RESPONSE_TO_EXTERNAL_STIMULUS	GOBP_REGULATION_OF_CELL_CYCLE	GOBP_INTRACELLULAR_TRANSPORT		GOBP_CELLULAR_LIPID_METABOLIC_PROCESS	GOBP_REGULATION_OF_PROTEIN_MODIFICATION_PROCESS	GOBP_REGULATION_OF_CELL_POPULATION_PROLIFERATION		GOBP_REGULATION_OF_PHOSPHORUS_METABOLIC_PROCESS	GOBP_REGULATION_OF_RESPONSE_TO_STRESS	GOBP_CELL_CYCLE_PROCESS		GOBP_MITOTIC_CELL_CYCLE_PROCESS		GOBP_MITOTIC_CELL_CYCLE	GOBP_REGULATION_OF_PROTEIN_KINASE_ACTIVITY	GOBP_PROTEOLYSIS	GOBP_POSITIVE_REGULATION_OF_PROTEIN_METABOLIC_PROCESS	GOBP_REGULATION_OF_CELL_DEATH		GOBP_ORGANIC_ACID_METABOLIC_PROCESS	GOBP_ESTABLISHMENT_OF_PROTEIN_LOCALIZATION	GOBP_NITROGEN_COMPOUND_TRANSPORT		GOBP_REGULATION_OF_INTRACELLULAR_SIGNAL_TRANSDUCTION	GOBP_POSITIVE_REGULATION_OF_MOLECULAR_FUNCTION	GOBP_NEGATIVE_REGULATION_OF_PROTEIN_METABOLIC_PROCESS		GOBP_REGULATION_OF_PROTEIN_PHOSPHORYLATION		GOBP_POSITIVE_REGULATION_OF_CELLULAR_COMPONENT_ORGANIZATION	GOBP_NEGATIVE_REGULATION_OF_MOLECULAR_FUNCTION	GOBP_NEGATIVE_REGULATION_OF_PHOSPHORUS_METABOLIC_PROCESS		GOBP_POSITIVE_REGULATION_OF_CATALYTIC_ACTIVITY	GOBP_LOCOMOTION
50484	RRM2B	ribonucleotide reductase regulatory TP53 inducible subunit M2B [Source:HGNC Symbol;Acc:HGNC:17296]	GOBP_SMALL_MOLECULE_METABOLIC_PROCESS	GOBP_CELL_CYCLE	GOBP_PROGRAMMED_CELL_DEATH					GOBP_CARBOHYDRATE_DERIVATIVE_METABOLIC_PROCESS			GOBP_CELLULAR_RESPONSE_TO_STRESS		GOBP_REGULATION_OF_CELL_CYCLE									GOBP_CELL_CYCLE_PROCESS		GOBP_MITOTIC_CELL_CYCLE_PROCESS	GOBP_NUCLEOBASE_CONTAINING_SMALL_MOLECULE_METABOLIC_PROCESS	GOBP_MITOTIC_CELL_CYCLE				GOBP_REGULATION_OF_CELL_DEATH					GOBP_ORGANOPHOSPHATE_METABOLIC_PROCESS	GOBP_REGULATION_OF_INTRACELLULAR_SIGNAL_TRANSDUCTION
5499	PPP1CA	protein phosphatase 1 catalytic subunit alpha [Source:HGNC Symbol;Acc:HGNC:9281]	GOBP_SMALL_MOLECULE_METABOLIC_PROCESS	GOBP_CELL_CYCLE	GOBP_PROGRAMMED_CELL_DEATH								GOBP_CELLULAR_RESPONSE_TO_STRESS																			GOBP_REGULATION_OF_CELL_DEATH													GOBP_NEGATIVE_REGULATION_OF_MOLECULAR_FUNCTION
23175	LPIN1	lipin 1 [Source:HGNC Symbol;Acc:HGNC:13345]	GOBP_SMALL_MOLECULE_METABOLIC_PROCESS	GOBP_CELL_CYCLE		GOBP_LIPID_METABOLIC_PROCESS					GOBP_LIPID_BIOSYNTHETIC_PROCESS							GOBP_CELLULAR_LIPID_METABOLIC_PROCESS				GOBP_REGULATION_OF_PHOSPHORUS_METABOLIC_PROCESS		GOBP_CELL_CYCLE_PROCESS		GOBP_MITOTIC_CELL_CYCLE_PROCESS		GOBP_MITOTIC_CELL_CYCLE					GOBP_REGULATION_OF_HYDROLASE_ACTIVITY	GOBP_ORGANIC_ACID_METABOLIC_PROCESS			GOBP_ORGANOPHOSPHATE_METABOLIC_PROCESS								GOBP_NEGATIVE_REGULATION_OF_MOLECULAR_FUNCTION	GOBP_NEGATIVE_REGULATION_OF_PHOSPHORUS_METABOLIC_PROCESS
6774	STAT3	signal transducer and activator of transcription 3 [Source:HGNC Symbol;Acc:HGNC:11364]	GOBP_SMALL_MOLECULE_METABOLIC_PROCESS	GOBP_CELL_CYCLE				GOBP_PHOSPHORYLATION		GOBP_CARBOHYDRATE_DERIVATIVE_METABOLIC_PROCESS					GOBP_REGULATION_OF_CELL_CYCLE	GOBP_INTRACELLULAR_TRANSPORT				GOBP_REGULATION_OF_CELL_POPULATION_PROLIFERATION		GOBP_REGULATION_OF_PHOSPHORUS_METABOLIC_PROCESS					GOBP_NUCLEOBASE_CONTAINING_SMALL_MOLECULE_METABOLIC_PROCESS			GOBP_PROTEOLYSIS	GOBP_POSITIVE_REGULATION_OF_PROTEIN_METABOLIC_PROCESS		GOBP_REGULATION_OF_HYDROLASE_ACTIVITY	GOBP_ORGANIC_ACID_METABOLIC_PROCESS	GOBP_ESTABLISHMENT_OF_PROTEIN_LOCALIZATION	GOBP_NITROGEN_COMPOUND_TRANSPORT	GOBP_ORGANOPHOSPHATE_METABOLIC_PROCESS		GOBP_POSITIVE_REGULATION_OF_MOLECULAR_FUNCTION	GOBP_NEGATIVE_REGULATION_OF_PROTEIN_METABOLIC_PROCESS						GOBP_NEGATIVE_REGULATION_OF_PHOSPHORUS_METABOLIC_PROCESS		GOBP_POSITIVE_REGULATION_OF_CATALYTIC_ACTIVITY	GOBP_LOCOMOTION
6241	RRM2	ribonucleotide reductase regulatory subunit M2 [Source:HGNC Symbol;Acc:HGNC:10452]	GOBP_SMALL_MOLECULE_METABOLIC_PROCESS	GOBP_CELL_CYCLE						GOBP_CARBOHYDRATE_DERIVATIVE_METABOLIC_PROCESS					GOBP_REGULATION_OF_CELL_CYCLE									GOBP_CELL_CYCLE_PROCESS		GOBP_MITOTIC_CELL_CYCLE_PROCESS	GOBP_NUCLEOBASE_CONTAINING_SMALL_MOLECULE_METABOLIC_PROCESS	GOBP_MITOTIC_CELL_CYCLE									GOBP_ORGANOPHOSPHATE_METABOLIC_PROCESS
1958	EGR1	early growth response 1 [Source:HGNC Symbol;Acc:HGNC:3238]	GOBP_SMALL_MOLECULE_METABOLIC_PROCESS		GOBP_PROGRAMMED_CELL_DEATH	GOBP_LIPID_METABOLIC_PROCESS		GOBP_PHOSPHORYLATION			GOBP_LIPID_BIOSYNTHETIC_PROCESS	GOBP_SMALL_MOLECULE_BIOSYNTHETIC_PROCESS	GOBP_CELLULAR_RESPONSE_TO_STRESS						GOBP_REGULATION_OF_PROTEIN_MODIFICATION_PROCESS	GOBP_REGULATION_OF_CELL_POPULATION_PROLIFERATION		GOBP_REGULATION_OF_PHOSPHORUS_METABOLIC_PROCESS							GOBP_REGULATION_OF_PROTEIN_KINASE_ACTIVITY		GOBP_POSITIVE_REGULATION_OF_PROTEIN_METABOLIC_PROCESS	GOBP_REGULATION_OF_CELL_DEATH							GOBP_POSITIVE_REGULATION_OF_MOLECULAR_FUNCTION		GOBP_STEROID_BIOSYNTHETIC_PROCESS	GOBP_REGULATION_OF_PROTEIN_PHOSPHORYLATION						GOBP_POSITIVE_REGULATION_OF_CATALYTIC_ACTIVITY
5538	PPT1	palmitoyl-protein thioesterase 1 [Source:HGNC Symbol;Acc:HGNC:9325]	GOBP_SMALL_MOLECULE_METABOLIC_PROCESS		GOBP_PROGRAMMED_CELL_DEATH	GOBP_LIPID_METABOLIC_PROCESS			GOBP_VESICLE_MEDIATED_TRANSPORT	GOBP_CARBOHYDRATE_DERIVATIVE_METABOLIC_PROCESS								GOBP_CELLULAR_LIPID_METABOLIC_PROCESS									GOBP_NUCLEOBASE_CONTAINING_SMALL_MOLECULE_METABOLIC_PROCESS					GOBP_REGULATION_OF_CELL_DEATH	GOBP_REGULATION_OF_HYDROLASE_ACTIVITY		GOBP_ESTABLISHMENT_OF_PROTEIN_LOCALIZATION	GOBP_NITROGEN_COMPOUND_TRANSPORT	GOBP_ORGANOPHOSPHATE_METABOLIC_PROCESS							GOBP_POSITIVE_REGULATION_OF_CELLULAR_COMPONENT_ORGANIZATION			GOBP_SULFUR_COMPOUND_METABOLIC_PROCESS
8445	DYRK2	dual specificity tyrosine phosphorylation regulated kinase 2 [Source:HGNC Symbol;Acc:HGNC:3093]	GOBP_SMALL_MOLECULE_METABOLIC_PROCESS		GOBP_PROGRAMMED_CELL_DEATH			GOBP_PHOSPHORYLATION					GOBP_CELLULAR_RESPONSE_TO_STRESS																									GOBP_REGULATION_OF_INTRACELLULAR_SIGNAL_TRANSDUCTION
2739	GLO1	glyoxalase I [Source:HGNC Symbol;Acc:HGNC:4323]	GOBP_SMALL_MOLECULE_METABOLIC_PROCESS		GOBP_PROGRAMMED_CELL_DEATH																											GOBP_REGULATION_OF_CELL_DEATH															GOBP_SULFUR_COMPOUND_METABOLIC_PROCESS
3156	HMGCR	3-hydroxy-3-methylglutaryl-CoA reductase [Source:HGNC Symbol;Acc:HGNC:5006]	GOBP_SMALL_MOLECULE_METABOLIC_PROCESS			GOBP_LIPID_METABOLIC_PROCESS	GOBP_STEROL_BIOSYNTHETIC_PROCESS	GOBP_PHOSPHORYLATION		GOBP_CARBOHYDRATE_DERIVATIVE_METABOLIC_PROCESS	GOBP_LIPID_BIOSYNTHETIC_PROCESS	GOBP_SMALL_MOLECULE_BIOSYNTHETIC_PROCESS					GOBP_STEROL_METABOLIC_PROCESS	GOBP_CELLULAR_LIPID_METABOLIC_PROCESS	GOBP_REGULATION_OF_PROTEIN_MODIFICATION_PROCESS		GOBP_ALCOHOL_BIOSYNTHETIC_PROCESS	GOBP_REGULATION_OF_PHOSPHORUS_METABOLIC_PROCESS			GOBP_SECONDARY_ALCOHOL_METABOLIC_PROCESS		GOBP_NUCLEOBASE_CONTAINING_SMALL_MOLECULE_METABOLIC_PROCESS		GOBP_REGULATION_OF_PROTEIN_KINASE_ACTIVITY						GOBP_ESTABLISHMENT_OF_PROTEIN_LOCALIZATION	GOBP_NITROGEN_COMPOUND_TRANSPORT	GOBP_ORGANOPHOSPHATE_METABOLIC_PROCESS	GOBP_REGULATION_OF_INTRACELLULAR_SIGNAL_TRANSDUCTION		GOBP_NEGATIVE_REGULATION_OF_PROTEIN_METABOLIC_PROCESS	GOBP_STEROID_BIOSYNTHETIC_PROCESS	GOBP_REGULATION_OF_PROTEIN_PHOSPHORYLATION	GOBP_ALCOHOL_METABOLIC_PROCESS		GOBP_NEGATIVE_REGULATION_OF_MOLECULAR_FUNCTION	GOBP_NEGATIVE_REGULATION_OF_PHOSPHORUS_METABOLIC_PROCESS
3638	INSIG1	insulin induced gene 1 [Source:HGNC Symbol;Acc:HGNC:6083]	GOBP_SMALL_MOLECULE_METABOLIC_PROCESS			GOBP_LIPID_METABOLIC_PROCESS	GOBP_STEROL_BIOSYNTHETIC_PROCESS		GOBP_VESICLE_MEDIATED_TRANSPORT		GOBP_LIPID_BIOSYNTHETIC_PROCESS	GOBP_SMALL_MOLECULE_BIOSYNTHETIC_PROCESS	GOBP_CELLULAR_RESPONSE_TO_STRESS			GOBP_INTRACELLULAR_TRANSPORT	GOBP_STEROL_METABOLIC_PROCESS	GOBP_CELLULAR_LIPID_METABOLIC_PROCESS			GOBP_ALCOHOL_BIOSYNTHETIC_PROCESS		GOBP_REGULATION_OF_RESPONSE_TO_STRESS		GOBP_SECONDARY_ALCOHOL_METABOLIC_PROCESS									GOBP_ORGANIC_ACID_METABOLIC_PROCESS	GOBP_ESTABLISHMENT_OF_PROTEIN_LOCALIZATION	GOBP_NITROGEN_COMPOUND_TRANSPORT					GOBP_STEROID_BIOSYNTHETIC_PROCESS		GOBP_ALCOHOL_METABOLIC_PROCESS
4597	MVD	mevalonate diphosphate decarboxylase [Source:HGNC Symbol;Acc:HGNC:7529]	GOBP_SMALL_MOLECULE_METABOLIC_PROCESS			GOBP_LIPID_METABOLIC_PROCESS	GOBP_STEROL_BIOSYNTHETIC_PROCESS			GOBP_CARBOHYDRATE_DERIVATIVE_METABOLIC_PROCESS	GOBP_LIPID_BIOSYNTHETIC_PROCESS	GOBP_SMALL_MOLECULE_BIOSYNTHETIC_PROCESS					GOBP_STEROL_METABOLIC_PROCESS	GOBP_CELLULAR_LIPID_METABOLIC_PROCESS		GOBP_REGULATION_OF_CELL_POPULATION_PROLIFERATION	GOBP_ALCOHOL_BIOSYNTHETIC_PROCESS				GOBP_SECONDARY_ALCOHOL_METABOLIC_PROCESS		GOBP_NUCLEOBASE_CONTAINING_SMALL_MOLECULE_METABOLIC_PROCESS										GOBP_ORGANOPHOSPHATE_METABOLIC_PROCESS				GOBP_STEROID_BIOSYNTHETIC_PROCESS		GOBP_ALCOHOL_METABOLIC_PROCESS				GOBP_SULFUR_COMPOUND_METABOLIC_PROCESS
47	ACLY	ATP citrate lyase [Source:HGNC Symbol;Acc:HGNC:115]	GOBP_SMALL_MOLECULE_METABOLIC_PROCESS			GOBP_LIPID_METABOLIC_PROCESS	GOBP_STEROL_BIOSYNTHETIC_PROCESS			GOBP_CARBOHYDRATE_DERIVATIVE_METABOLIC_PROCESS	GOBP_LIPID_BIOSYNTHETIC_PROCESS	GOBP_SMALL_MOLECULE_BIOSYNTHETIC_PROCESS					GOBP_STEROL_METABOLIC_PROCESS	GOBP_CELLULAR_LIPID_METABOLIC_PROCESS			GOBP_ALCOHOL_BIOSYNTHETIC_PROCESS				GOBP_SECONDARY_ALCOHOL_METABOLIC_PROCESS		GOBP_NUCLEOBASE_CONTAINING_SMALL_MOLECULE_METABOLIC_PROCESS							GOBP_ORGANIC_ACID_METABOLIC_PROCESS			GOBP_ORGANOPHOSPHATE_METABOLIC_PROCESS				GOBP_STEROID_BIOSYNTHETIC_PROCESS		GOBP_ALCOHOL_METABOLIC_PROCESS				GOBP_SULFUR_COMPOUND_METABOLIC_PROCESS
3157	HMGCS1	3-hydroxy-3-methylglutaryl-CoA synthase 1 [Source:HGNC Symbol;Acc:HGNC:5007]	GOBP_SMALL_MOLECULE_METABOLIC_PROCESS			GOBP_LIPID_METABOLIC_PROCESS	GOBP_STEROL_BIOSYNTHETIC_PROCESS			GOBP_CARBOHYDRATE_DERIVATIVE_METABOLIC_PROCESS	GOBP_LIPID_BIOSYNTHETIC_PROCESS	GOBP_SMALL_MOLECULE_BIOSYNTHETIC_PROCESS					GOBP_STEROL_METABOLIC_PROCESS	GOBP_CELLULAR_LIPID_METABOLIC_PROCESS			GOBP_ALCOHOL_BIOSYNTHETIC_PROCESS				GOBP_SECONDARY_ALCOHOL_METABOLIC_PROCESS		GOBP_NUCLEOBASE_CONTAINING_SMALL_MOLECULE_METABOLIC_PROCESS										GOBP_ORGANOPHOSPHATE_METABOLIC_PROCESS				GOBP_STEROID_BIOSYNTHETIC_PROCESS		GOBP_ALCOHOL_METABOLIC_PROCESS				GOBP_SULFUR_COMPOUND_METABOLIC_PROCESS
10613	ERLIN1	ER lipid raft associated 1 [Source:HGNC Symbol;Acc:HGNC:16947]	GOBP_SMALL_MOLECULE_METABOLIC_PROCESS			GOBP_LIPID_METABOLIC_PROCESS	GOBP_STEROL_BIOSYNTHETIC_PROCESS				GOBP_LIPID_BIOSYNTHETIC_PROCESS	GOBP_SMALL_MOLECULE_BIOSYNTHETIC_PROCESS	GOBP_CELLULAR_RESPONSE_TO_STRESS				GOBP_STEROL_METABOLIC_PROCESS	GOBP_CELLULAR_LIPID_METABOLIC_PROCESS			GOBP_ALCOHOL_BIOSYNTHETIC_PROCESS				GOBP_SECONDARY_ALCOHOL_METABOLIC_PROCESS					GOBP_PROTEOLYSIS				GOBP_ORGANIC_ACID_METABOLIC_PROCESS							GOBP_STEROID_BIOSYNTHETIC_PROCESS		GOBP_ALCOHOL_METABOLIC_PROCESS
11160	ERLIN2	ER lipid raft associated 2 [Source:HGNC Symbol;Acc:HGNC:1356]	GOBP_SMALL_MOLECULE_METABOLIC_PROCESS			GOBP_LIPID_METABOLIC_PROCESS	GOBP_STEROL_BIOSYNTHETIC_PROCESS				GOBP_LIPID_BIOSYNTHETIC_PROCESS	GOBP_SMALL_MOLECULE_BIOSYNTHETIC_PROCESS	GOBP_CELLULAR_RESPONSE_TO_STRESS				GOBP_STEROL_METABOLIC_PROCESS	GOBP_CELLULAR_LIPID_METABOLIC_PROCESS			GOBP_ALCOHOL_BIOSYNTHETIC_PROCESS				GOBP_SECONDARY_ALCOHOL_METABOLIC_PROCESS					GOBP_PROTEOLYSIS				GOBP_ORGANIC_ACID_METABOLIC_PROCESS							GOBP_STEROID_BIOSYNTHETIC_PROCESS		GOBP_ALCOHOL_METABOLIC_PROCESS
6307	MSMO1	methylsterol monooxygenase 1 [Source:HGNC Symbol;Acc:HGNC:10545]	GOBP_SMALL_MOLECULE_METABOLIC_PROCESS			GOBP_LIPID_METABOLIC_PROCESS	GOBP_STEROL_BIOSYNTHETIC_PROCESS				GOBP_LIPID_BIOSYNTHETIC_PROCESS	GOBP_SMALL_MOLECULE_BIOSYNTHETIC_PROCESS					GOBP_STEROL_METABOLIC_PROCESS	GOBP_CELLULAR_LIPID_METABOLIC_PROCESS			GOBP_ALCOHOL_BIOSYNTHETIC_PROCESS				GOBP_SECONDARY_ALCOHOL_METABOLIC_PROCESS									GOBP_ORGANIC_ACID_METABOLIC_PROCESS							GOBP_STEROID_BIOSYNTHETIC_PROCESS		GOBP_ALCOHOL_METABOLIC_PROCESS
3422	IDI1	isopentenyl-diphosphate delta isomerase 1 [Source:HGNC Symbol;Acc:HGNC:5387]	GOBP_SMALL_MOLECULE_METABOLIC_PROCESS			GOBP_LIPID_METABOLIC_PROCESS	GOBP_STEROL_BIOSYNTHETIC_PROCESS				GOBP_LIPID_BIOSYNTHETIC_PROCESS	GOBP_SMALL_MOLECULE_BIOSYNTHETIC_PROCESS					GOBP_STEROL_METABOLIC_PROCESS	GOBP_CELLULAR_LIPID_METABOLIC_PROCESS			GOBP_ALCOHOL_BIOSYNTHETIC_PROCESS				GOBP_SECONDARY_ALCOHOL_METABOLIC_PROCESS												GOBP_ORGANOPHOSPHATE_METABOLIC_PROCESS				GOBP_STEROID_BIOSYNTHETIC_PROCESS		GOBP_ALCOHOL_METABOLIC_PROCESS
2222	FDFT1	farnesyl-diphosphate farnesyltransferase 1 [Source:HGNC Symbol;Acc:HGNC:3629]	GOBP_SMALL_MOLECULE_METABOLIC_PROCESS			GOBP_LIPID_METABOLIC_PROCESS	GOBP_STEROL_BIOSYNTHETIC_PROCESS				GOBP_LIPID_BIOSYNTHETIC_PROCESS	GOBP_SMALL_MOLECULE_BIOSYNTHETIC_PROCESS					GOBP_STEROL_METABOLIC_PROCESS	GOBP_CELLULAR_LIPID_METABOLIC_PROCESS			GOBP_ALCOHOL_BIOSYNTHETIC_PROCESS				GOBP_SECONDARY_ALCOHOL_METABOLIC_PROCESS												GOBP_ORGANOPHOSPHATE_METABOLIC_PROCESS				GOBP_STEROID_BIOSYNTHETIC_PROCESS		GOBP_ALCOHOL_METABOLIC_PROCESS
1595	CYP51A1	cytochrome P450 family 51 subfamily A member 1 [Source:HGNC Symbol;Acc:HGNC:2649]	GOBP_SMALL_MOLECULE_METABOLIC_PROCESS			GOBP_LIPID_METABOLIC_PROCESS	GOBP_STEROL_BIOSYNTHETIC_PROCESS				GOBP_LIPID_BIOSYNTHETIC_PROCESS	GOBP_SMALL_MOLECULE_BIOSYNTHETIC_PROCESS					GOBP_STEROL_METABOLIC_PROCESS				GOBP_ALCOHOL_BIOSYNTHETIC_PROCESS				GOBP_SECONDARY_ALCOHOL_METABOLIC_PROCESS										GOBP_ESTABLISHMENT_OF_PROTEIN_LOCALIZATION	GOBP_NITROGEN_COMPOUND_TRANSPORT				GOBP_NEGATIVE_REGULATION_OF_PROTEIN_METABOLIC_PROCESS	GOBP_STEROID_BIOSYNTHETIC_PROCESS		GOBP_ALCOHOL_METABOLIC_PROCESS
1717	DHCR7	7-dehydrocholesterol reductase [Source:HGNC Symbol;Acc:HGNC:2860]	GOBP_SMALL_MOLECULE_METABOLIC_PROCESS			GOBP_LIPID_METABOLIC_PROCESS	GOBP_STEROL_BIOSYNTHETIC_PROCESS				GOBP_LIPID_BIOSYNTHETIC_PROCESS	GOBP_SMALL_MOLECULE_BIOSYNTHETIC_PROCESS					GOBP_STEROL_METABOLIC_PROCESS				GOBP_ALCOHOL_BIOSYNTHETIC_PROCESS				GOBP_SECONDARY_ALCOHOL_METABOLIC_PROCESS																GOBP_STEROID_BIOSYNTHETIC_PROCESS		GOBP_ALCOHOL_METABOLIC_PROCESS
6309	SC5D	sterol-C5-desaturase [Source:HGNC Symbol;Acc:HGNC:10547]	GOBP_SMALL_MOLECULE_METABOLIC_PROCESS			GOBP_LIPID_METABOLIC_PROCESS	GOBP_STEROL_BIOSYNTHETIC_PROCESS				GOBP_LIPID_BIOSYNTHETIC_PROCESS	GOBP_SMALL_MOLECULE_BIOSYNTHETIC_PROCESS					GOBP_STEROL_METABOLIC_PROCESS				GOBP_ALCOHOL_BIOSYNTHETIC_PROCESS				GOBP_SECONDARY_ALCOHOL_METABOLIC_PROCESS																GOBP_STEROID_BIOSYNTHETIC_PROCESS		GOBP_ALCOHOL_METABOLIC_PROCESS
6713	SQLE	squalene epoxidase [Source:HGNC Symbol;Acc:HGNC:11279]	GOBP_SMALL_MOLECULE_METABOLIC_PROCESS			GOBP_LIPID_METABOLIC_PROCESS	GOBP_STEROL_BIOSYNTHETIC_PROCESS				GOBP_LIPID_BIOSYNTHETIC_PROCESS						GOBP_STEROL_METABOLIC_PROCESS			GOBP_REGULATION_OF_CELL_POPULATION_PROLIFERATION					GOBP_SECONDARY_ALCOHOL_METABOLIC_PROCESS																GOBP_STEROID_BIOSYNTHETIC_PROCESS		GOBP_ALCOHOL_METABOLIC_PROCESS
26258	BLOC1S6	biogenesis of lysosomal organelles complex 1 subunit 6 [Source:HGNC Symbol;Acc:HGNC:8549]	GOBP_SMALL_MOLECULE_METABOLIC_PROCESS			GOBP_LIPID_METABOLIC_PROCESS			GOBP_VESICLE_MEDIATED_TRANSPORT	GOBP_CARBOHYDRATE_DERIVATIVE_METABOLIC_PROCESS						GOBP_INTRACELLULAR_TRANSPORT		GOBP_CELLULAR_LIPID_METABOLIC_PROCESS									GOBP_NUCLEOBASE_CONTAINING_SMALL_MOLECULE_METABOLIC_PROCESS							GOBP_ORGANIC_ACID_METABOLIC_PROCESS	GOBP_ESTABLISHMENT_OF_PROTEIN_LOCALIZATION	GOBP_NITROGEN_COMPOUND_TRANSPORT	GOBP_ORGANOPHOSPHATE_METABOLIC_PROCESS
84532	ACSS1	acyl-CoA synthetase short chain family member 1 [Source:HGNC Symbol;Acc:HGNC:16091]	GOBP_SMALL_MOLECULE_METABOLIC_PROCESS			GOBP_LIPID_METABOLIC_PROCESS				GOBP_CARBOHYDRATE_DERIVATIVE_METABOLIC_PROCESS	GOBP_LIPID_BIOSYNTHETIC_PROCESS	GOBP_SMALL_MOLECULE_BIOSYNTHETIC_PROCESS						GOBP_CELLULAR_LIPID_METABOLIC_PROCESS									GOBP_NUCLEOBASE_CONTAINING_SMALL_MOLECULE_METABOLIC_PROCESS							GOBP_ORGANIC_ACID_METABOLIC_PROCESS			GOBP_ORGANOPHOSPHATE_METABOLIC_PROCESS						GOBP_ALCOHOL_METABOLIC_PROCESS				GOBP_SULFUR_COMPOUND_METABOLIC_PROCESS
23417	MLYCD	malonyl-CoA decarboxylase [Source:HGNC Symbol;Acc:HGNC:7150]	GOBP_SMALL_MOLECULE_METABOLIC_PROCESS			GOBP_LIPID_METABOLIC_PROCESS				GOBP_CARBOHYDRATE_DERIVATIVE_METABOLIC_PROCESS	GOBP_LIPID_BIOSYNTHETIC_PROCESS	GOBP_SMALL_MOLECULE_BIOSYNTHETIC_PROCESS						GOBP_CELLULAR_LIPID_METABOLIC_PROCESS									GOBP_NUCLEOBASE_CONTAINING_SMALL_MOLECULE_METABOLIC_PROCESS							GOBP_ORGANIC_ACID_METABOLIC_PROCESS			GOBP_ORGANOPHOSPHATE_METABOLIC_PROCESS										GOBP_SULFUR_COMPOUND_METABOLIC_PROCESS
64834	ELOVL1	ELOVL fatty acid elongase 1 [Source:HGNC Symbol;Acc:HGNC:14418]	GOBP_SMALL_MOLECULE_METABOLIC_PROCESS			GOBP_LIPID_METABOLIC_PROCESS				GOBP_CARBOHYDRATE_DERIVATIVE_METABOLIC_PROCESS	GOBP_LIPID_BIOSYNTHETIC_PROCESS	GOBP_SMALL_MOLECULE_BIOSYNTHETIC_PROCESS						GOBP_CELLULAR_LIPID_METABOLIC_PROCESS									GOBP_NUCLEOBASE_CONTAINING_SMALL_MOLECULE_METABOLIC_PROCESS							GOBP_ORGANIC_ACID_METABOLIC_PROCESS			GOBP_ORGANOPHOSPHATE_METABOLIC_PROCESS										GOBP_SULFUR_COMPOUND_METABOLIC_PROCESS
79993	ELOVL7	ELOVL fatty acid elongase 7 [Source:HGNC Symbol;Acc:HGNC:26292]	GOBP_SMALL_MOLECULE_METABOLIC_PROCESS			GOBP_LIPID_METABOLIC_PROCESS				GOBP_CARBOHYDRATE_DERIVATIVE_METABOLIC_PROCESS	GOBP_LIPID_BIOSYNTHETIC_PROCESS	GOBP_SMALL_MOLECULE_BIOSYNTHETIC_PROCESS						GOBP_CELLULAR_LIPID_METABOLIC_PROCESS									GOBP_NUCLEOBASE_CONTAINING_SMALL_MOLECULE_METABOLIC_PROCESS							GOBP_ORGANIC_ACID_METABOLIC_PROCESS			GOBP_ORGANOPHOSPHATE_METABOLIC_PROCESS										GOBP_SULFUR_COMPOUND_METABOLIC_PROCESS
6901	TAFAZZIN	tafazzin, phospholipid-lysophospholipid transacylase [Source:HGNC Symbol;Acc:HGNC:11577]	GOBP_SMALL_MOLECULE_METABOLIC_PROCESS			GOBP_LIPID_METABOLIC_PROCESS				GOBP_CARBOHYDRATE_DERIVATIVE_METABOLIC_PROCESS	GOBP_LIPID_BIOSYNTHETIC_PROCESS							GOBP_CELLULAR_LIPID_METABOLIC_PROCESS				GOBP_REGULATION_OF_PHOSPHORUS_METABOLIC_PROCESS					GOBP_NUCLEOBASE_CONTAINING_SMALL_MOLECULE_METABOLIC_PROCESS										GOBP_ORGANOPHOSPHATE_METABOLIC_PROCESS
84188	FAR1	fatty acyl-CoA reductase 1 [Source:HGNC Symbol;Acc:HGNC:26222]	GOBP_SMALL_MOLECULE_METABOLIC_PROCESS			GOBP_LIPID_METABOLIC_PROCESS				GOBP_CARBOHYDRATE_DERIVATIVE_METABOLIC_PROCESS	GOBP_LIPID_BIOSYNTHETIC_PROCESS							GOBP_CELLULAR_LIPID_METABOLIC_PROCESS									GOBP_NUCLEOBASE_CONTAINING_SMALL_MOLECULE_METABOLIC_PROCESS										GOBP_ORGANOPHOSPHATE_METABOLIC_PROCESS										GOBP_SULFUR_COMPOUND_METABOLIC_PROCESS
54982	CLN6	CLN6 transmembrane ER protein [Source:HGNC Symbol;Acc:HGNC:2077]	GOBP_SMALL_MOLECULE_METABOLIC_PROCESS			GOBP_LIPID_METABOLIC_PROCESS				GOBP_CARBOHYDRATE_DERIVATIVE_METABOLIC_PROCESS							GOBP_STEROL_METABOLIC_PROCESS	GOBP_CELLULAR_LIPID_METABOLIC_PROCESS							GOBP_SECONDARY_ALCOHOL_METABOLIC_PROCESS					GOBP_PROTEOLYSIS	GOBP_POSITIVE_REGULATION_OF_PROTEIN_METABOLIC_PROCESS												GOBP_ALCOHOL_METABOLIC_PROCESS						GOBP_LOCOMOTION
445329	SULT1A4	sulfotransferase family 1A member 4 [Source:HGNC Symbol;Acc:HGNC:30004]	GOBP_SMALL_MOLECULE_METABOLIC_PROCESS			GOBP_LIPID_METABOLIC_PROCESS				GOBP_CARBOHYDRATE_DERIVATIVE_METABOLIC_PROCESS																	GOBP_NUCLEOBASE_CONTAINING_SMALL_MOLECULE_METABOLIC_PROCESS					GOBP_REGULATION_OF_CELL_DEATH		GOBP_ORGANIC_ACID_METABOLIC_PROCESS			GOBP_ORGANOPHOSPHATE_METABOLIC_PROCESS						GOBP_ALCOHOL_METABOLIC_PROCESS				GOBP_SULFUR_COMPOUND_METABOLIC_PROCESS
6818	SULT1A3	sulfotransferase family 1A member 3 [Source:HGNC Symbol;Acc:HGNC:11455]	GOBP_SMALL_MOLECULE_METABOLIC_PROCESS			GOBP_LIPID_METABOLIC_PROCESS				GOBP_CARBOHYDRATE_DERIVATIVE_METABOLIC_PROCESS																	GOBP_NUCLEOBASE_CONTAINING_SMALL_MOLECULE_METABOLIC_PROCESS					GOBP_REGULATION_OF_CELL_DEATH		GOBP_ORGANIC_ACID_METABOLIC_PROCESS			GOBP_ORGANOPHOSPHATE_METABOLIC_PROCESS						GOBP_ALCOHOL_METABOLIC_PROCESS				GOBP_SULFUR_COMPOUND_METABOLIC_PROCESS
3992	FADS1	fatty acid desaturase 1 [Source:HGNC Symbol;Acc:HGNC:3574]	GOBP_SMALL_MOLECULE_METABOLIC_PROCESS			GOBP_LIPID_METABOLIC_PROCESS					GOBP_LIPID_BIOSYNTHETIC_PROCESS	GOBP_SMALL_MOLECULE_BIOSYNTHETIC_PROCESS	GOBP_CELLULAR_RESPONSE_TO_STRESS					GOBP_CELLULAR_LIPID_METABOLIC_PROCESS																GOBP_ORGANIC_ACID_METABOLIC_PROCESS			GOBP_ORGANOPHOSPHATE_METABOLIC_PROCESS
1593	CYP27A1	cytochrome P450 family 27 subfamily A member 1 [Source:HGNC Symbol;Acc:HGNC:2605]	GOBP_SMALL_MOLECULE_METABOLIC_PROCESS			GOBP_LIPID_METABOLIC_PROCESS					GOBP_LIPID_BIOSYNTHETIC_PROCESS	GOBP_SMALL_MOLECULE_BIOSYNTHETIC_PROCESS					GOBP_STEROL_METABOLIC_PROCESS				GOBP_ALCOHOL_BIOSYNTHETIC_PROCESS				GOBP_SECONDARY_ALCOHOL_METABOLIC_PROCESS									GOBP_ORGANIC_ACID_METABOLIC_PROCESS							GOBP_STEROID_BIOSYNTHETIC_PROCESS		GOBP_ALCOHOL_METABOLIC_PROCESS
3613	IMPA2	inositol monophosphatase 2 [Source:HGNC Symbol;Acc:HGNC:6051]	GOBP_SMALL_MOLECULE_METABOLIC_PROCESS			GOBP_LIPID_METABOLIC_PROCESS					GOBP_LIPID_BIOSYNTHETIC_PROCESS	GOBP_SMALL_MOLECULE_BIOSYNTHETIC_PROCESS						GOBP_CELLULAR_LIPID_METABOLIC_PROCESS			GOBP_ALCOHOL_BIOSYNTHETIC_PROCESS																GOBP_ORGANOPHOSPHATE_METABOLIC_PROCESS						GOBP_ALCOHOL_METABOLIC_PROCESS
9388	LIPG	lipase G, endothelial type [Source:HGNC Symbol;Acc:HGNC:6623]	GOBP_SMALL_MOLECULE_METABOLIC_PROCESS			GOBP_LIPID_METABOLIC_PROCESS					GOBP_LIPID_BIOSYNTHETIC_PROCESS	GOBP_SMALL_MOLECULE_BIOSYNTHETIC_PROCESS						GOBP_CELLULAR_LIPID_METABOLIC_PROCESS																GOBP_ORGANIC_ACID_METABOLIC_PROCESS			GOBP_ORGANOPHOSPHATE_METABOLIC_PROCESS
6319	SCD	stearoyl-CoA desaturase [Source:HGNC Symbol;Acc:HGNC:10571]	GOBP_SMALL_MOLECULE_METABOLIC_PROCESS			GOBP_LIPID_METABOLIC_PROCESS					GOBP_LIPID_BIOSYNTHETIC_PROCESS	GOBP_SMALL_MOLECULE_BIOSYNTHETIC_PROCESS						GOBP_CELLULAR_LIPID_METABOLIC_PROCESS																GOBP_ORGANIC_ACID_METABOLIC_PROCESS
2194	FASN	fatty acid synthase [Source:HGNC Symbol;Acc:HGNC:3594]	GOBP_SMALL_MOLECULE_METABOLIC_PROCESS			GOBP_LIPID_METABOLIC_PROCESS					GOBP_LIPID_BIOSYNTHETIC_PROCESS	GOBP_SMALL_MOLECULE_BIOSYNTHETIC_PROCESS						GOBP_CELLULAR_LIPID_METABOLIC_PROCESS																GOBP_ORGANIC_ACID_METABOLIC_PROCESS
85414	SLC45A3	solute carrier family 45 member 3 [Source:HGNC Symbol;Acc:HGNC:8642]	GOBP_SMALL_MOLECULE_METABOLIC_PROCESS			GOBP_LIPID_METABOLIC_PROCESS					GOBP_LIPID_BIOSYNTHETIC_PROCESS	GOBP_SMALL_MOLECULE_BIOSYNTHETIC_PROCESS						GOBP_CELLULAR_LIPID_METABOLIC_PROCESS																GOBP_ORGANIC_ACID_METABOLIC_PROCESS
9415	FADS2	fatty acid desaturase 2 [Source:HGNC Symbol;Acc:HGNC:3575]	GOBP_SMALL_MOLECULE_METABOLIC_PROCESS			GOBP_LIPID_METABOLIC_PROCESS					GOBP_LIPID_BIOSYNTHETIC_PROCESS	GOBP_SMALL_MOLECULE_BIOSYNTHETIC_PROCESS						GOBP_CELLULAR_LIPID_METABOLIC_PROCESS																GOBP_ORGANIC_ACID_METABOLIC_PROCESS
26090	ABHD12	abhydrolase domain containing 12, lysophospholipase [Source:HGNC Symbol;Acc:HGNC:15868]	GOBP_SMALL_MOLECULE_METABOLIC_PROCESS			GOBP_LIPID_METABOLIC_PROCESS								GOBP_REGULATION_OF_RESPONSE_TO_EXTERNAL_STIMULUS				GOBP_CELLULAR_LIPID_METABOLIC_PROCESS					GOBP_REGULATION_OF_RESPONSE_TO_STRESS											GOBP_ORGANIC_ACID_METABOLIC_PROCESS			GOBP_ORGANOPHOSPHATE_METABOLIC_PROCESS
1376	CPT2	carnitine palmitoyltransferase 2 [Source:HGNC Symbol;Acc:HGNC:2330]	GOBP_SMALL_MOLECULE_METABOLIC_PROCESS			GOBP_LIPID_METABOLIC_PROCESS										GOBP_INTRACELLULAR_TRANSPORT		GOBP_CELLULAR_LIPID_METABOLIC_PROCESS																GOBP_ORGANIC_ACID_METABOLIC_PROCESS
11313	LYPLA2	lysophospholipase 2 [Source:HGNC Symbol;Acc:HGNC:6738]	GOBP_SMALL_MOLECULE_METABOLIC_PROCESS			GOBP_LIPID_METABOLIC_PROCESS												GOBP_CELLULAR_LIPID_METABOLIC_PROCESS																GOBP_ORGANIC_ACID_METABOLIC_PROCESS															GOBP_LOCOMOTION
39	ACAT2	acetyl-CoA acetyltransferase 2 [Source:HGNC Symbol;Acc:HGNC:94]	GOBP_SMALL_MOLECULE_METABOLIC_PROCESS			GOBP_LIPID_METABOLIC_PROCESS												GOBP_CELLULAR_LIPID_METABOLIC_PROCESS																GOBP_ORGANIC_ACID_METABOLIC_PROCESS
29785	CYP2S1	cytochrome P450 family 2 subfamily S member 1 [Source:HGNC Symbol;Acc:HGNC:15654]	GOBP_SMALL_MOLECULE_METABOLIC_PROCESS			GOBP_LIPID_METABOLIC_PROCESS												GOBP_CELLULAR_LIPID_METABOLIC_PROCESS																GOBP_ORGANIC_ACID_METABOLIC_PROCESS
51109	RDH11	retinol dehydrogenase 11 [Source:HGNC Symbol;Acc:HGNC:17964]	GOBP_SMALL_MOLECULE_METABOLIC_PROCESS			GOBP_LIPID_METABOLIC_PROCESS												GOBP_CELLULAR_LIPID_METABOLIC_PROCESS																									GOBP_ALCOHOL_METABOLIC_PROCESS
669	BPGM	bisphosphoglycerate mutase [Source:HGNC Symbol;Acc:HGNC:1093]	GOBP_SMALL_MOLECULE_METABOLIC_PROCESS					GOBP_PHOSPHORYLATION		GOBP_CARBOHYDRATE_DERIVATIVE_METABOLIC_PROCESS																	GOBP_NUCLEOBASE_CONTAINING_SMALL_MOLECULE_METABOLIC_PROCESS							GOBP_ORGANIC_ACID_METABOLIC_PROCESS			GOBP_ORGANOPHOSPHATE_METABOLIC_PROCESS
65220	NADK	NAD kinase [Source:HGNC Symbol;Acc:HGNC:29831]	GOBP_SMALL_MOLECULE_METABOLIC_PROCESS					GOBP_PHOSPHORYLATION																			GOBP_NUCLEOBASE_CONTAINING_SMALL_MOLECULE_METABOLIC_PROCESS										GOBP_ORGANOPHOSPHATE_METABOLIC_PROCESS
283209	PGM2L1	phosphoglucomutase 2 like 1 [Source:HGNC Symbol;Acc:HGNC:20898]	GOBP_SMALL_MOLECULE_METABOLIC_PROCESS					GOBP_PHOSPHORYLATION
4507	MTAP	methylthioadenosine phosphorylase [Source:HGNC Symbol;Acc:HGNC:7413]	GOBP_SMALL_MOLECULE_METABOLIC_PROCESS							GOBP_CARBOHYDRATE_DERIVATIVE_METABOLIC_PROCESS		GOBP_SMALL_MOLECULE_BIOSYNTHETIC_PROCESS															GOBP_NUCLEOBASE_CONTAINING_SMALL_MOLECULE_METABOLIC_PROCESS							GOBP_ORGANIC_ACID_METABOLIC_PROCESS													GOBP_SULFUR_COMPOUND_METABOLIC_PROCESS
7358	UGDH	UDP-glucose 6-dehydrogenase [Source:HGNC Symbol;Acc:HGNC:12525]	GOBP_SMALL_MOLECULE_METABOLIC_PROCESS							GOBP_CARBOHYDRATE_DERIVATIVE_METABOLIC_PROCESS		GOBP_SMALL_MOLECULE_BIOSYNTHETIC_PROCESS															GOBP_NUCLEOBASE_CONTAINING_SMALL_MOLECULE_METABOLIC_PROCESS							GOBP_ORGANIC_ACID_METABOLIC_PROCESS													GOBP_SULFUR_COMPOUND_METABOLIC_PROCESS
5138	PDE2A	phosphodiesterase 2A [Source:HGNC Symbol;Acc:HGNC:8777]	GOBP_SMALL_MOLECULE_METABOLIC_PROCESS							GOBP_CARBOHYDRATE_DERIVATIVE_METABOLIC_PROCESS				GOBP_REGULATION_OF_RESPONSE_TO_EXTERNAL_STIMULUS									GOBP_REGULATION_OF_RESPONSE_TO_STRESS				GOBP_NUCLEOBASE_CONTAINING_SMALL_MOLECULE_METABOLIC_PROCESS										GOBP_ORGANOPHOSPHATE_METABOLIC_PROCESS	GOBP_REGULATION_OF_INTRACELLULAR_SIGNAL_TRANSDUCTION
23463	ICMT	isoprenylcysteine carboxyl methyltransferase [Source:HGNC Symbol;Acc:HGNC:5350]	GOBP_SMALL_MOLECULE_METABOLIC_PROCESS							GOBP_CARBOHYDRATE_DERIVATIVE_METABOLIC_PROCESS						GOBP_INTRACELLULAR_TRANSPORT											GOBP_NUCLEOBASE_CONTAINING_SMALL_MOLECULE_METABOLIC_PROCESS							GOBP_ORGANIC_ACID_METABOLIC_PROCESS	GOBP_ESTABLISHMENT_OF_PROTEIN_LOCALIZATION	GOBP_NITROGEN_COMPOUND_TRANSPORT											GOBP_SULFUR_COMPOUND_METABOLIC_PROCESS
8460	TPST1	tyrosylprotein sulfotransferase 1 [Source:HGNC Symbol;Acc:HGNC:12020]	GOBP_SMALL_MOLECULE_METABOLIC_PROCESS							GOBP_CARBOHYDRATE_DERIVATIVE_METABOLIC_PROCESS																	GOBP_NUCLEOBASE_CONTAINING_SMALL_MOLECULE_METABOLIC_PROCESS							GOBP_ORGANIC_ACID_METABOLIC_PROCESS			GOBP_ORGANOPHOSPHATE_METABOLIC_PROCESS										GOBP_SULFUR_COMPOUND_METABOLIC_PROCESS
9945	GFPT2	glutamine-fructose-6-phosphate transaminase 2 [Source:HGNC Symbol;Acc:HGNC:4242]	GOBP_SMALL_MOLECULE_METABOLIC_PROCESS							GOBP_CARBOHYDRATE_DERIVATIVE_METABOLIC_PROCESS																	GOBP_NUCLEOBASE_CONTAINING_SMALL_MOLECULE_METABOLIC_PROCESS							GOBP_ORGANIC_ACID_METABOLIC_PROCESS			GOBP_ORGANOPHOSPHATE_METABOLIC_PROCESS
9374	PPT2	palmitoyl-protein thioesterase 2 [Source:HGNC Symbol;Acc:HGNC:9326]	GOBP_SMALL_MOLECULE_METABOLIC_PROCESS							GOBP_CARBOHYDRATE_DERIVATIVE_METABOLIC_PROCESS																	GOBP_NUCLEOBASE_CONTAINING_SMALL_MOLECULE_METABOLIC_PROCESS										GOBP_ORGANOPHOSPHATE_METABOLIC_PROCESS										GOBP_SULFUR_COMPOUND_METABOLIC_PROCESS
517	ATP5MC2	ATP synthase membrane subunit c locus 2 [Source:HGNC Symbol;Acc:HGNC:842]	GOBP_SMALL_MOLECULE_METABOLIC_PROCESS							GOBP_CARBOHYDRATE_DERIVATIVE_METABOLIC_PROCESS																	GOBP_NUCLEOBASE_CONTAINING_SMALL_MOLECULE_METABOLIC_PROCESS										GOBP_ORGANOPHOSPHATE_METABOLIC_PROCESS
3614	IMPDH1	inosine monophosphate dehydrogenase 1 [Source:HGNC Symbol;Acc:HGNC:6052]	GOBP_SMALL_MOLECULE_METABOLIC_PROCESS							GOBP_CARBOHYDRATE_DERIVATIVE_METABOLIC_PROCESS																	GOBP_NUCLEOBASE_CONTAINING_SMALL_MOLECULE_METABOLIC_PROCESS										GOBP_ORGANOPHOSPHATE_METABOLIC_PROCESS
196883	ADCY4	adenylate cyclase 4 [Source:HGNC Symbol;Acc:HGNC:235]	GOBP_SMALL_MOLECULE_METABOLIC_PROCESS							GOBP_CARBOHYDRATE_DERIVATIVE_METABOLIC_PROCESS																	GOBP_NUCLEOBASE_CONTAINING_SMALL_MOLECULE_METABOLIC_PROCESS										GOBP_ORGANOPHOSPHATE_METABOLIC_PROCESS
91373	UAP1L1	UDP-N-acetylglucosamine pyrophosphorylase 1 like 1 [Source:HGNC Symbol;Acc:HGNC:28082]	GOBP_SMALL_MOLECULE_METABOLIC_PROCESS							GOBP_CARBOHYDRATE_DERIVATIVE_METABOLIC_PROCESS																	GOBP_NUCLEOBASE_CONTAINING_SMALL_MOLECULE_METABOLIC_PROCESS
80896	NPL	N-acetylneuraminate pyruvate lyase [Source:HGNC Symbol;Acc:HGNC:16781]	GOBP_SMALL_MOLECULE_METABOLIC_PROCESS							GOBP_CARBOHYDRATE_DERIVATIVE_METABOLIC_PROCESS																								GOBP_ORGANIC_ACID_METABOLIC_PROCESS
145173	B3GLCT	beta 3-glucosyltransferase [Source:HGNC Symbol;Acc:HGNC:20207]	GOBP_SMALL_MOLECULE_METABOLIC_PROCESS							GOBP_CARBOHYDRATE_DERIVATIVE_METABOLIC_PROCESS
5860	QDPR	quinoid dihydropteridine reductase [Source:HGNC Symbol;Acc:HGNC:9752]	GOBP_SMALL_MOLECULE_METABOLIC_PROCESS									GOBP_SMALL_MOLECULE_BIOSYNTHETIC_PROCESS									GOBP_ALCOHOL_BIOSYNTHETIC_PROCESS													GOBP_ORGANIC_ACID_METABOLIC_PROCESS									GOBP_ALCOHOL_METABOLIC_PROCESS
58478	ENOPH1	enolase-phosphatase 1 [Source:HGNC Symbol;Acc:HGNC:24599]	GOBP_SMALL_MOLECULE_METABOLIC_PROCESS									GOBP_SMALL_MOLECULE_BIOSYNTHETIC_PROCESS																						GOBP_ORGANIC_ACID_METABOLIC_PROCESS													GOBP_SULFUR_COMPOUND_METABOLIC_PROCESS
10447	FAM3C	FAM3 metabolism regulating signaling molecule C [Source:HGNC Symbol;Acc:HGNC:18664]	GOBP_SMALL_MOLECULE_METABOLIC_PROCESS									GOBP_SMALL_MOLECULE_BIOSYNTHETIC_PROCESS
23576	DDAH1	dimethylarginine dimethylaminohydrolase 1 [Source:HGNC Symbol;Acc:HGNC:2715]	GOBP_SMALL_MOLECULE_METABOLIC_PROCESS										GOBP_CELLULAR_RESPONSE_TO_STRESS							GOBP_REGULATION_OF_CELL_POPULATION_PROLIFERATION			GOBP_REGULATION_OF_RESPONSE_TO_STRESS											GOBP_ORGANIC_ACID_METABOLIC_PROCESS
154807	VKORC1L1	vitamin K epoxide reductase complex subunit 1 like 1 [Source:HGNC Symbol;Acc:HGNC:21492]	GOBP_SMALL_MOLECULE_METABOLIC_PROCESS										GOBP_CELLULAR_RESPONSE_TO_STRESS
114897	C1QTNF1	C1q and TNF related 1 [Source:HGNC Symbol;Acc:HGNC:14324]	GOBP_SMALL_MOLECULE_METABOLIC_PROCESS											GOBP_REGULATION_OF_RESPONSE_TO_EXTERNAL_STIMULUS									GOBP_REGULATION_OF_RESPONSE_TO_STRESS															GOBP_REGULATION_OF_INTRACELLULAR_SIGNAL_TRANSDUCTION
686	BTD	biotinidase [Source:HGNC Symbol;Acc:HGNC:1122]	GOBP_SMALL_MOLECULE_METABOLIC_PROCESS																															GOBP_ORGANIC_ACID_METABOLIC_PROCESS													GOBP_SULFUR_COMPOUND_METABOLIC_PROCESS
10056	FARSB	phenylalanyl-tRNA synthetase subunit beta [Source:HGNC Symbol;Acc:HGNC:17800]	GOBP_SMALL_MOLECULE_METABOLIC_PROCESS																															GOBP_ORGANIC_ACID_METABOLIC_PROCESS
94081	SFXN1	sideroflexin 1 [Source:HGNC Symbol;Acc:HGNC:16085]	GOBP_SMALL_MOLECULE_METABOLIC_PROCESS																																	GOBP_NITROGEN_COMPOUND_TRANSPORT
81855	SFXN3	sideroflexin 3 [Source:HGNC Symbol;Acc:HGNC:16087]	GOBP_SMALL_MOLECULE_METABOLIC_PROCESS																																	GOBP_NITROGEN_COMPOUND_TRANSPORT
2548	GAA	alpha glucosidase [Source:HGNC Symbol;Acc:HGNC:4065]	GOBP_SMALL_MOLECULE_METABOLIC_PROCESS
6347	CCL2	C-C motif chemokine ligand 2 [Source:HGNC Symbol;Acc:HGNC:10618]		GOBP_CELL_CYCLE	GOBP_PROGRAMMED_CELL_DEATH			GOBP_PHOSPHORYLATION	GOBP_VESICLE_MEDIATED_TRANSPORT					GOBP_REGULATION_OF_RESPONSE_TO_EXTERNAL_STIMULUS	GOBP_REGULATION_OF_CELL_CYCLE					GOBP_REGULATION_OF_CELL_POPULATION_PROLIFERATION				GOBP_CELL_CYCLE_PROCESS		GOBP_MITOTIC_CELL_CYCLE_PROCESS		GOBP_MITOTIC_CELL_CYCLE				GOBP_REGULATION_OF_CELL_DEATH	GOBP_REGULATION_OF_HYDROLASE_ACTIVITY					GOBP_REGULATION_OF_INTRACELLULAR_SIGNAL_TRANSDUCTION	GOBP_POSITIVE_REGULATION_OF_MOLECULAR_FUNCTION									GOBP_POSITIVE_REGULATION_OF_CATALYTIC_ACTIVITY	GOBP_LOCOMOTION
3064	HTT	huntingtin [Source:HGNC Symbol;Acc:HGNC:4851]		GOBP_CELL_CYCLE	GOBP_PROGRAMMED_CELL_DEATH			GOBP_PHOSPHORYLATION	GOBP_VESICLE_MEDIATED_TRANSPORT							GOBP_INTRACELLULAR_TRANSPORT			GOBP_REGULATION_OF_PROTEIN_MODIFICATION_PROCESS			GOBP_REGULATION_OF_PHOSPHORUS_METABOLIC_PROCESS		GOBP_CELL_CYCLE_PROCESS		GOBP_MITOTIC_CELL_CYCLE_PROCESS		GOBP_MITOTIC_CELL_CYCLE	GOBP_REGULATION_OF_PROTEIN_KINASE_ACTIVITY			GOBP_REGULATION_OF_CELL_DEATH	GOBP_REGULATION_OF_HYDROLASE_ACTIVITY					GOBP_REGULATION_OF_INTRACELLULAR_SIGNAL_TRANSDUCTION	GOBP_POSITIVE_REGULATION_OF_MOLECULAR_FUNCTION			GOBP_REGULATION_OF_PROTEIN_PHOSPHORYLATION		GOBP_POSITIVE_REGULATION_OF_CELLULAR_COMPONENT_ORGANIZATION
10769	PLK2	polo like kinase 2 [Source:HGNC Symbol;Acc:HGNC:19699]		GOBP_CELL_CYCLE	GOBP_PROGRAMMED_CELL_DEATH			GOBP_PHOSPHORYLATION					GOBP_CELLULAR_RESPONSE_TO_STRESS	GOBP_REGULATION_OF_RESPONSE_TO_EXTERNAL_STIMULUS	GOBP_REGULATION_OF_CELL_CYCLE								GOBP_REGULATION_OF_RESPONSE_TO_STRESS	GOBP_CELL_CYCLE_PROCESS		GOBP_MITOTIC_CELL_CYCLE_PROCESS		GOBP_MITOTIC_CELL_CYCLE			GOBP_POSITIVE_REGULATION_OF_PROTEIN_METABOLIC_PROCESS	GOBP_REGULATION_OF_CELL_DEATH						GOBP_REGULATION_OF_INTRACELLULAR_SIGNAL_TRANSDUCTION											GOBP_LOCOMOTION
578	BAK1	BCL2 antagonist/killer 1 [Source:HGNC Symbol;Acc:HGNC:949]		GOBP_CELL_CYCLE	GOBP_PROGRAMMED_CELL_DEATH			GOBP_PHOSPHORYLATION					GOBP_CELLULAR_RESPONSE_TO_STRESS		GOBP_REGULATION_OF_CELL_CYCLE	GOBP_INTRACELLULAR_TRANSPORT			GOBP_REGULATION_OF_PROTEIN_MODIFICATION_PROCESS	GOBP_REGULATION_OF_CELL_POPULATION_PROLIFERATION		GOBP_REGULATION_OF_PHOSPHORUS_METABOLIC_PROCESS	GOBP_REGULATION_OF_RESPONSE_TO_STRESS							GOBP_PROTEOLYSIS	GOBP_POSITIVE_REGULATION_OF_PROTEIN_METABOLIC_PROCESS	GOBP_REGULATION_OF_CELL_DEATH	GOBP_REGULATION_OF_HYDROLASE_ACTIVITY						GOBP_POSITIVE_REGULATION_OF_MOLECULAR_FUNCTION	GOBP_NEGATIVE_REGULATION_OF_PROTEIN_METABOLIC_PROCESS		GOBP_REGULATION_OF_PROTEIN_PHOSPHORYLATION		GOBP_POSITIVE_REGULATION_OF_CELLULAR_COMPONENT_ORGANIZATION		GOBP_NEGATIVE_REGULATION_OF_PHOSPHORUS_METABOLIC_PROCESS		GOBP_POSITIVE_REGULATION_OF_CATALYTIC_ACTIVITY
1026	CDKN1A	cyclin dependent kinase inhibitor 1A [Source:HGNC Symbol;Acc:HGNC:1784]		GOBP_CELL_CYCLE	GOBP_PROGRAMMED_CELL_DEATH			GOBP_PHOSPHORYLATION					GOBP_CELLULAR_RESPONSE_TO_STRESS		GOBP_REGULATION_OF_CELL_CYCLE	GOBP_INTRACELLULAR_TRANSPORT			GOBP_REGULATION_OF_PROTEIN_MODIFICATION_PROCESS	GOBP_REGULATION_OF_CELL_POPULATION_PROLIFERATION		GOBP_REGULATION_OF_PHOSPHORUS_METABOLIC_PROCESS		GOBP_CELL_CYCLE_PROCESS		GOBP_MITOTIC_CELL_CYCLE_PROCESS		GOBP_MITOTIC_CELL_CYCLE	GOBP_REGULATION_OF_PROTEIN_KINASE_ACTIVITY		GOBP_POSITIVE_REGULATION_OF_PROTEIN_METABOLIC_PROCESS	GOBP_REGULATION_OF_CELL_DEATH			GOBP_ESTABLISHMENT_OF_PROTEIN_LOCALIZATION	GOBP_NITROGEN_COMPOUND_TRANSPORT			GOBP_POSITIVE_REGULATION_OF_MOLECULAR_FUNCTION	GOBP_NEGATIVE_REGULATION_OF_PROTEIN_METABOLIC_PROCESS		GOBP_REGULATION_OF_PROTEIN_PHOSPHORYLATION			GOBP_NEGATIVE_REGULATION_OF_MOLECULAR_FUNCTION	GOBP_NEGATIVE_REGULATION_OF_PHOSPHORUS_METABOLIC_PROCESS		GOBP_POSITIVE_REGULATION_OF_CATALYTIC_ACTIVITY
1647	GADD45A	growth arrest and DNA damage inducible alpha [Source:HGNC Symbol;Acc:HGNC:4095]		GOBP_CELL_CYCLE	GOBP_PROGRAMMED_CELL_DEATH			GOBP_PHOSPHORYLATION					GOBP_CELLULAR_RESPONSE_TO_STRESS		GOBP_REGULATION_OF_CELL_CYCLE				GOBP_REGULATION_OF_PROTEIN_MODIFICATION_PROCESS			GOBP_REGULATION_OF_PHOSPHORUS_METABOLIC_PROCESS	GOBP_REGULATION_OF_RESPONSE_TO_STRESS	GOBP_CELL_CYCLE_PROCESS					GOBP_REGULATION_OF_PROTEIN_KINASE_ACTIVITY			GOBP_REGULATION_OF_CELL_DEATH						GOBP_REGULATION_OF_INTRACELLULAR_SIGNAL_TRANSDUCTION		GOBP_NEGATIVE_REGULATION_OF_PROTEIN_METABOLIC_PROCESS		GOBP_REGULATION_OF_PROTEIN_PHOSPHORYLATION			GOBP_NEGATIVE_REGULATION_OF_MOLECULAR_FUNCTION	GOBP_NEGATIVE_REGULATION_OF_PHOSPHORUS_METABOLIC_PROCESS			GOBP_LOCOMOTION
4296	MAP3K11	mitogen-activated protein kinase kinase kinase 11 [Source:HGNC Symbol;Acc:HGNC:6850]		GOBP_CELL_CYCLE	GOBP_PROGRAMMED_CELL_DEATH			GOBP_PHOSPHORYLATION					GOBP_CELLULAR_RESPONSE_TO_STRESS						GOBP_REGULATION_OF_PROTEIN_MODIFICATION_PROCESS			GOBP_REGULATION_OF_PHOSPHORUS_METABOLIC_PROCESS	GOBP_REGULATION_OF_RESPONSE_TO_STRESS	GOBP_CELL_CYCLE_PROCESS					GOBP_REGULATION_OF_PROTEIN_KINASE_ACTIVITY		GOBP_POSITIVE_REGULATION_OF_PROTEIN_METABOLIC_PROCESS	GOBP_REGULATION_OF_CELL_DEATH						GOBP_REGULATION_OF_INTRACELLULAR_SIGNAL_TRANSDUCTION	GOBP_POSITIVE_REGULATION_OF_MOLECULAR_FUNCTION			GOBP_REGULATION_OF_PROTEIN_PHOSPHORYLATION						GOBP_POSITIVE_REGULATION_OF_CATALYTIC_ACTIVITY
5925	RB1	RB transcriptional corepressor 1 [Source:HGNC Symbol;Acc:HGNC:9884]		GOBP_CELL_CYCLE	GOBP_PROGRAMMED_CELL_DEATH			GOBP_PHOSPHORYLATION						GOBP_REGULATION_OF_RESPONSE_TO_EXTERNAL_STIMULUS	GOBP_REGULATION_OF_CELL_CYCLE				GOBP_REGULATION_OF_PROTEIN_MODIFICATION_PROCESS	GOBP_REGULATION_OF_CELL_POPULATION_PROLIFERATION		GOBP_REGULATION_OF_PHOSPHORUS_METABOLIC_PROCESS	GOBP_REGULATION_OF_RESPONSE_TO_STRESS	GOBP_CELL_CYCLE_PROCESS		GOBP_MITOTIC_CELL_CYCLE_PROCESS		GOBP_MITOTIC_CELL_CYCLE	GOBP_REGULATION_OF_PROTEIN_KINASE_ACTIVITY			GOBP_REGULATION_OF_CELL_DEATH							GOBP_POSITIVE_REGULATION_OF_MOLECULAR_FUNCTION	GOBP_NEGATIVE_REGULATION_OF_PROTEIN_METABOLIC_PROCESS		GOBP_REGULATION_OF_PROTEIN_PHOSPHORYLATION		GOBP_POSITIVE_REGULATION_OF_CELLULAR_COMPONENT_ORGANIZATION	GOBP_NEGATIVE_REGULATION_OF_MOLECULAR_FUNCTION	GOBP_NEGATIVE_REGULATION_OF_PHOSPHORUS_METABOLIC_PROCESS
699	BUB1	BUB1 mitotic checkpoint serine/threonine kinase [Source:HGNC Symbol;Acc:HGNC:1148]		GOBP_CELL_CYCLE	GOBP_PROGRAMMED_CELL_DEATH			GOBP_PHOSPHORYLATION							GOBP_REGULATION_OF_CELL_CYCLE									GOBP_CELL_CYCLE_PROCESS		GOBP_MITOTIC_CELL_CYCLE_PROCESS		GOBP_MITOTIC_CELL_CYCLE
1499	CTNNB1	catenin beta 1 [Source:HGNC Symbol;Acc:HGNC:2514]		GOBP_CELL_CYCLE	GOBP_PROGRAMMED_CELL_DEATH				GOBP_VESICLE_MEDIATED_TRANSPORT	GOBP_CARBOHYDRATE_DERIVATIVE_METABOLIC_PROCESS			GOBP_CELLULAR_RESPONSE_TO_STRESS		GOBP_REGULATION_OF_CELL_CYCLE				GOBP_REGULATION_OF_PROTEIN_MODIFICATION_PROCESS	GOBP_REGULATION_OF_CELL_POPULATION_PROLIFERATION			GOBP_REGULATION_OF_RESPONSE_TO_STRESS	GOBP_CELL_CYCLE_PROCESS				GOBP_MITOTIC_CELL_CYCLE		GOBP_PROTEOLYSIS	GOBP_POSITIVE_REGULATION_OF_PROTEIN_METABOLIC_PROCESS	GOBP_REGULATION_OF_CELL_DEATH						GOBP_REGULATION_OF_INTRACELLULAR_SIGNAL_TRANSDUCTION	GOBP_POSITIVE_REGULATION_OF_MOLECULAR_FUNCTION	GOBP_NEGATIVE_REGULATION_OF_PROTEIN_METABOLIC_PROCESS				GOBP_POSITIVE_REGULATION_OF_CELLULAR_COMPONENT_ORGANIZATION				GOBP_POSITIVE_REGULATION_OF_CATALYTIC_ACTIVITY	GOBP_LOCOMOTION
598	BCL2L1	BCL2 like 1 [Source:HGNC Symbol;Acc:HGNC:992]		GOBP_CELL_CYCLE	GOBP_PROGRAMMED_CELL_DEATH				GOBP_VESICLE_MEDIATED_TRANSPORT				GOBP_CELLULAR_RESPONSE_TO_STRESS		GOBP_REGULATION_OF_CELL_CYCLE	GOBP_INTRACELLULAR_TRANSPORT				GOBP_REGULATION_OF_CELL_POPULATION_PROLIFERATION			GOBP_REGULATION_OF_RESPONSE_TO_STRESS	GOBP_CELL_CYCLE_PROCESS								GOBP_REGULATION_OF_CELL_DEATH						GOBP_REGULATION_OF_INTRACELLULAR_SIGNAL_TRANSDUCTION
1869	E2F1	E2F transcription factor 1 [Source:HGNC Symbol;Acc:HGNC:3113]		GOBP_CELL_CYCLE	GOBP_PROGRAMMED_CELL_DEATH								GOBP_CELLULAR_RESPONSE_TO_STRESS		GOBP_REGULATION_OF_CELL_CYCLE					GOBP_REGULATION_OF_CELL_POPULATION_PROLIFERATION				GOBP_CELL_CYCLE_PROCESS		GOBP_MITOTIC_CELL_CYCLE_PROCESS		GOBP_MITOTIC_CELL_CYCLE				GOBP_REGULATION_OF_CELL_DEATH													GOBP_NEGATIVE_REGULATION_OF_MOLECULAR_FUNCTION
2956	MSH6	mutS homolog 6 [Source:HGNC Symbol;Acc:HGNC:7329]		GOBP_CELL_CYCLE	GOBP_PROGRAMMED_CELL_DEATH								GOBP_CELLULAR_RESPONSE_TO_STRESS											GOBP_CELL_CYCLE_PROCESS															GOBP_POSITIVE_REGULATION_OF_MOLECULAR_FUNCTION									GOBP_POSITIVE_REGULATION_OF_CATALYTIC_ACTIVITY
329	BIRC2	baculoviral IAP repeat containing 2 [Source:HGNC Symbol;Acc:HGNC:590]		GOBP_CELL_CYCLE	GOBP_PROGRAMMED_CELL_DEATH									GOBP_REGULATION_OF_RESPONSE_TO_EXTERNAL_STIMULUS	GOBP_REGULATION_OF_CELL_CYCLE				GOBP_REGULATION_OF_PROTEIN_MODIFICATION_PROCESS	GOBP_REGULATION_OF_CELL_POPULATION_PROLIFERATION			GOBP_REGULATION_OF_RESPONSE_TO_STRESS							GOBP_PROTEOLYSIS	GOBP_POSITIVE_REGULATION_OF_PROTEIN_METABOLIC_PROCESS	GOBP_REGULATION_OF_CELL_DEATH	GOBP_REGULATION_OF_HYDROLASE_ACTIVITY					GOBP_REGULATION_OF_INTRACELLULAR_SIGNAL_TRANSDUCTION		GOBP_NEGATIVE_REGULATION_OF_PROTEIN_METABOLIC_PROCESS					GOBP_NEGATIVE_REGULATION_OF_MOLECULAR_FUNCTION
330	BIRC3	baculoviral IAP repeat containing 3 [Source:HGNC Symbol;Acc:HGNC:591]		GOBP_CELL_CYCLE	GOBP_PROGRAMMED_CELL_DEATH									GOBP_REGULATION_OF_RESPONSE_TO_EXTERNAL_STIMULUS	GOBP_REGULATION_OF_CELL_CYCLE				GOBP_REGULATION_OF_PROTEIN_MODIFICATION_PROCESS				GOBP_REGULATION_OF_RESPONSE_TO_STRESS							GOBP_PROTEOLYSIS	GOBP_POSITIVE_REGULATION_OF_PROTEIN_METABOLIC_PROCESS	GOBP_REGULATION_OF_CELL_DEATH	GOBP_REGULATION_OF_HYDROLASE_ACTIVITY					GOBP_REGULATION_OF_INTRACELLULAR_SIGNAL_TRANSDUCTION		GOBP_NEGATIVE_REGULATION_OF_PROTEIN_METABOLIC_PROCESS					GOBP_NEGATIVE_REGULATION_OF_MOLECULAR_FUNCTION
5524	PTPA	protein phosphatase 2 phosphatase activator [Source:HGNC Symbol;Acc:HGNC:9308]		GOBP_CELL_CYCLE	GOBP_PROGRAMMED_CELL_DEATH														GOBP_REGULATION_OF_PROTEIN_MODIFICATION_PROCESS			GOBP_REGULATION_OF_PHOSPHORUS_METABOLIC_PROCESS		GOBP_CELL_CYCLE_PROCESS		GOBP_MITOTIC_CELL_CYCLE_PROCESS		GOBP_MITOTIC_CELL_CYCLE			GOBP_POSITIVE_REGULATION_OF_PROTEIN_METABOLIC_PROCESS	GOBP_REGULATION_OF_CELL_DEATH	GOBP_REGULATION_OF_HYDROLASE_ACTIVITY						GOBP_POSITIVE_REGULATION_OF_MOLECULAR_FUNCTION	GOBP_NEGATIVE_REGULATION_OF_PROTEIN_METABOLIC_PROCESS					GOBP_NEGATIVE_REGULATION_OF_MOLECULAR_FUNCTION	GOBP_NEGATIVE_REGULATION_OF_PHOSPHORUS_METABOLIC_PROCESS		GOBP_POSITIVE_REGULATION_OF_CATALYTIC_ACTIVITY
26586	CKAP2	cytoskeleton associated protein 2 [Source:HGNC Symbol;Acc:HGNC:1990]		GOBP_CELL_CYCLE	GOBP_PROGRAMMED_CELL_DEATH																			GOBP_CELL_CYCLE_PROCESS		GOBP_MITOTIC_CELL_CYCLE_PROCESS		GOBP_MITOTIC_CELL_CYCLE
1845	DUSP3	dual specificity phosphatase 3 [Source:HGNC Symbol;Acc:HGNC:3069]		GOBP_CELL_CYCLE				GOBP_PHOSPHORYLATION					GOBP_CELLULAR_RESPONSE_TO_STRESS	GOBP_REGULATION_OF_RESPONSE_TO_EXTERNAL_STIMULUS	GOBP_REGULATION_OF_CELL_CYCLE				GOBP_REGULATION_OF_PROTEIN_MODIFICATION_PROCESS			GOBP_REGULATION_OF_PHOSPHORUS_METABOLIC_PROCESS	GOBP_REGULATION_OF_RESPONSE_TO_STRESS					GOBP_MITOTIC_CELL_CYCLE	GOBP_REGULATION_OF_PROTEIN_KINASE_ACTIVITY									GOBP_REGULATION_OF_INTRACELLULAR_SIGNAL_TRANSDUCTION		GOBP_NEGATIVE_REGULATION_OF_PROTEIN_METABOLIC_PROCESS		GOBP_REGULATION_OF_PROTEIN_PHOSPHORYLATION		GOBP_POSITIVE_REGULATION_OF_CELLULAR_COMPONENT_ORGANIZATION	GOBP_NEGATIVE_REGULATION_OF_MOLECULAR_FUNCTION	GOBP_NEGATIVE_REGULATION_OF_PHOSPHORUS_METABOLIC_PROCESS			GOBP_LOCOMOTION
5311	PKD2	polycystin 2, transient receptor potential cation channel [Source:HGNC Symbol;Acc:HGNC:9009]		GOBP_CELL_CYCLE				GOBP_PHOSPHORYLATION					GOBP_CELLULAR_RESPONSE_TO_STRESS		GOBP_REGULATION_OF_CELL_CYCLE				GOBP_REGULATION_OF_PROTEIN_MODIFICATION_PROCESS	GOBP_REGULATION_OF_CELL_POPULATION_PROLIFERATION		GOBP_REGULATION_OF_PHOSPHORUS_METABOLIC_PROCESS		GOBP_CELL_CYCLE_PROCESS		GOBP_MITOTIC_CELL_CYCLE_PROCESS		GOBP_MITOTIC_CELL_CYCLE	GOBP_REGULATION_OF_PROTEIN_KINASE_ACTIVITY		GOBP_POSITIVE_REGULATION_OF_PROTEIN_METABOLIC_PROCESS								GOBP_POSITIVE_REGULATION_OF_MOLECULAR_FUNCTION			GOBP_REGULATION_OF_PROTEIN_PHOSPHORYLATION			GOBP_NEGATIVE_REGULATION_OF_MOLECULAR_FUNCTION			GOBP_POSITIVE_REGULATION_OF_CATALYTIC_ACTIVITY
6300	MAPK12	mitogen-activated protein kinase 12 [Source:HGNC Symbol;Acc:HGNC:6874]		GOBP_CELL_CYCLE				GOBP_PHOSPHORYLATION					GOBP_CELLULAR_RESPONSE_TO_STRESS		GOBP_REGULATION_OF_CELL_CYCLE															GOBP_PROTEOLYSIS	GOBP_POSITIVE_REGULATION_OF_PROTEIN_METABOLIC_PROCESS		GOBP_REGULATION_OF_HYDROLASE_ACTIVITY						GOBP_POSITIVE_REGULATION_OF_MOLECULAR_FUNCTION									GOBP_POSITIVE_REGULATION_OF_CATALYTIC_ACTIVITY
5569	PKIA	cAMP-dependent protein kinase inhibitor alpha [Source:HGNC Symbol;Acc:HGNC:9017]		GOBP_CELL_CYCLE				GOBP_PHOSPHORYLATION							GOBP_REGULATION_OF_CELL_CYCLE	GOBP_INTRACELLULAR_TRANSPORT			GOBP_REGULATION_OF_PROTEIN_MODIFICATION_PROCESS			GOBP_REGULATION_OF_PHOSPHORUS_METABOLIC_PROCESS		GOBP_CELL_CYCLE_PROCESS		GOBP_MITOTIC_CELL_CYCLE_PROCESS		GOBP_MITOTIC_CELL_CYCLE	GOBP_REGULATION_OF_PROTEIN_KINASE_ACTIVITY						GOBP_ESTABLISHMENT_OF_PROTEIN_LOCALIZATION	GOBP_NITROGEN_COMPOUND_TRANSPORT				GOBP_NEGATIVE_REGULATION_OF_PROTEIN_METABOLIC_PROCESS		GOBP_REGULATION_OF_PROTEIN_PHOSPHORYLATION			GOBP_NEGATIVE_REGULATION_OF_MOLECULAR_FUNCTION	GOBP_NEGATIVE_REGULATION_OF_PHOSPHORUS_METABOLIC_PROCESS
3843	IPO5	importin 5 [Source:HGNC Symbol;Acc:HGNC:6402]		GOBP_CELL_CYCLE				GOBP_PHOSPHORYLATION							GOBP_REGULATION_OF_CELL_CYCLE	GOBP_INTRACELLULAR_TRANSPORT			GOBP_REGULATION_OF_PROTEIN_MODIFICATION_PROCESS			GOBP_REGULATION_OF_PHOSPHORUS_METABOLIC_PROCESS							GOBP_REGULATION_OF_PROTEIN_KINASE_ACTIVITY						GOBP_ESTABLISHMENT_OF_PROTEIN_LOCALIZATION	GOBP_NITROGEN_COMPOUND_TRANSPORT				GOBP_NEGATIVE_REGULATION_OF_PROTEIN_METABOLIC_PROCESS		GOBP_REGULATION_OF_PROTEIN_PHOSPHORYLATION			GOBP_NEGATIVE_REGULATION_OF_MOLECULAR_FUNCTION	GOBP_NEGATIVE_REGULATION_OF_PHOSPHORUS_METABOLIC_PROCESS
990	CDC6	cell division cycle 6 [Source:HGNC Symbol;Acc:HGNC:1744]		GOBP_CELL_CYCLE				GOBP_PHOSPHORYLATION							GOBP_REGULATION_OF_CELL_CYCLE				GOBP_REGULATION_OF_PROTEIN_MODIFICATION_PROCESS	GOBP_REGULATION_OF_CELL_POPULATION_PROLIFERATION		GOBP_REGULATION_OF_PHOSPHORUS_METABOLIC_PROCESS		GOBP_CELL_CYCLE_PROCESS		GOBP_MITOTIC_CELL_CYCLE_PROCESS		GOBP_MITOTIC_CELL_CYCLE	GOBP_REGULATION_OF_PROTEIN_KINASE_ACTIVITY		GOBP_POSITIVE_REGULATION_OF_PROTEIN_METABOLIC_PROCESS								GOBP_POSITIVE_REGULATION_OF_MOLECULAR_FUNCTION			GOBP_REGULATION_OF_PROTEIN_PHOSPHORYLATION						GOBP_POSITIVE_REGULATION_OF_CATALYTIC_ACTIVITY
79616	CCNJL	cyclin J like [Source:HGNC Symbol;Acc:HGNC:25876]		GOBP_CELL_CYCLE				GOBP_PHOSPHORYLATION							GOBP_REGULATION_OF_CELL_CYCLE				GOBP_REGULATION_OF_PROTEIN_MODIFICATION_PROCESS			GOBP_REGULATION_OF_PHOSPHORUS_METABOLIC_PROCESS		GOBP_CELL_CYCLE_PROCESS		GOBP_MITOTIC_CELL_CYCLE_PROCESS		GOBP_MITOTIC_CELL_CYCLE	GOBP_REGULATION_OF_PROTEIN_KINASE_ACTIVITY													GOBP_REGULATION_OF_PROTEIN_PHOSPHORYLATION
64061	TSPYL2	TSPY like 2 [Source:HGNC Symbol;Acc:HGNC:24358]		GOBP_CELL_CYCLE				GOBP_PHOSPHORYLATION							GOBP_REGULATION_OF_CELL_CYCLE				GOBP_REGULATION_OF_PROTEIN_MODIFICATION_PROCESS			GOBP_REGULATION_OF_PHOSPHORUS_METABOLIC_PROCESS							GOBP_REGULATION_OF_PROTEIN_KINASE_ACTIVITY													GOBP_REGULATION_OF_PROTEIN_PHOSPHORYLATION
5218	CDK14	cyclin dependent kinase 14 [Source:HGNC Symbol;Acc:HGNC:8883]		GOBP_CELL_CYCLE				GOBP_PHOSPHORYLATION							GOBP_REGULATION_OF_CELL_CYCLE									GOBP_CELL_CYCLE_PROCESS		GOBP_MITOTIC_CELL_CYCLE_PROCESS		GOBP_MITOTIC_CELL_CYCLE
5597	MAPK6	mitogen-activated protein kinase 6 [Source:HGNC Symbol;Acc:HGNC:6879]		GOBP_CELL_CYCLE				GOBP_PHOSPHORYLATION
9525	VPS4B	vacuolar protein sorting 4 homolog B [Source:HGNC Symbol;Acc:HGNC:10895]		GOBP_CELL_CYCLE					GOBP_VESICLE_MEDIATED_TRANSPORT						GOBP_REGULATION_OF_CELL_CYCLE	GOBP_INTRACELLULAR_TRANSPORT								GOBP_CELL_CYCLE_PROCESS		GOBP_MITOTIC_CELL_CYCLE_PROCESS		GOBP_MITOTIC_CELL_CYCLE		GOBP_PROTEOLYSIS		GOBP_REGULATION_OF_CELL_DEATH			GOBP_ESTABLISHMENT_OF_PROTEIN_LOCALIZATION	GOBP_NITROGEN_COMPOUND_TRANSPORT								GOBP_POSITIVE_REGULATION_OF_CELLULAR_COMPONENT_ORGANIZATION
5962	RDX	radixin [Source:HGNC Symbol;Acc:HGNC:9944]		GOBP_CELL_CYCLE					GOBP_VESICLE_MEDIATED_TRANSPORT						GOBP_REGULATION_OF_CELL_CYCLE	GOBP_INTRACELLULAR_TRANSPORT								GOBP_CELL_CYCLE_PROCESS		GOBP_MITOTIC_CELL_CYCLE_PROCESS		GOBP_MITOTIC_CELL_CYCLE			GOBP_POSITIVE_REGULATION_OF_PROTEIN_METABOLIC_PROCESS		GOBP_REGULATION_OF_HYDROLASE_ACTIVITY		GOBP_ESTABLISHMENT_OF_PROTEIN_LOCALIZATION			GOBP_REGULATION_OF_INTRACELLULAR_SIGNAL_TRANSDUCTION							GOBP_NEGATIVE_REGULATION_OF_MOLECULAR_FUNCTION				GOBP_LOCOMOTION
858	CAV2	caveolin 2 [Source:HGNC Symbol;Acc:HGNC:1528]		GOBP_CELL_CYCLE					GOBP_VESICLE_MEDIATED_TRANSPORT						GOBP_REGULATION_OF_CELL_CYCLE					GOBP_REGULATION_OF_CELL_POPULATION_PROLIFERATION				GOBP_CELL_CYCLE_PROCESS		GOBP_MITOTIC_CELL_CYCLE_PROCESS		GOBP_MITOTIC_CELL_CYCLE					GOBP_REGULATION_OF_HYDROLASE_ACTIVITY					GOBP_REGULATION_OF_INTRACELLULAR_SIGNAL_TRANSDUCTION	GOBP_POSITIVE_REGULATION_OF_MOLECULAR_FUNCTION									GOBP_POSITIVE_REGULATION_OF_CATALYTIC_ACTIVITY
55207	ARL8B	ADP ribosylation factor like GTPase 8B [Source:HGNC Symbol;Acc:HGNC:25564]		GOBP_CELL_CYCLE					GOBP_VESICLE_MEDIATED_TRANSPORT							GOBP_INTRACELLULAR_TRANSPORT																			GOBP_ESTABLISHMENT_OF_PROTEIN_LOCALIZATION	GOBP_NITROGEN_COMPOUND_TRANSPORT
311	ANXA11	annexin A11 [Source:HGNC Symbol;Acc:HGNC:535]		GOBP_CELL_CYCLE					GOBP_VESICLE_MEDIATED_TRANSPORT															GOBP_CELL_CYCLE_PROCESS
51514	DTL	denticleless E3 ubiquitin protein ligase homolog [Source:HGNC Symbol;Acc:HGNC:30288]		GOBP_CELL_CYCLE									GOBP_CELLULAR_RESPONSE_TO_STRESS		GOBP_REGULATION_OF_CELL_CYCLE									GOBP_CELL_CYCLE_PROCESS		GOBP_MITOTIC_CELL_CYCLE_PROCESS		GOBP_MITOTIC_CELL_CYCLE		GOBP_PROTEOLYSIS	GOBP_POSITIVE_REGULATION_OF_PROTEIN_METABOLIC_PROCESS
2237	FEN1	flap structure-specific endonuclease 1 [Source:HGNC Symbol;Acc:HGNC:3650]		GOBP_CELL_CYCLE									GOBP_CELLULAR_RESPONSE_TO_STRESS		GOBP_REGULATION_OF_CELL_CYCLE									GOBP_CELL_CYCLE_PROCESS																				GOBP_POSITIVE_REGULATION_OF_CELLULAR_COMPONENT_ORGANIZATION
9126	SMC3	structural maintenance of chromosomes 3 [Source:HGNC Symbol;Acc:HGNC:2468]		GOBP_CELL_CYCLE									GOBP_CELLULAR_RESPONSE_TO_STRESS											GOBP_CELL_CYCLE_PROCESS		GOBP_MITOTIC_CELL_CYCLE_PROCESS		GOBP_MITOTIC_CELL_CYCLE
4175	MCM6	minichromosome maintenance complex component 6 [Source:HGNC Symbol;Acc:HGNC:6949]		GOBP_CELL_CYCLE									GOBP_CELLULAR_RESPONSE_TO_STRESS											GOBP_CELL_CYCLE_PROCESS		GOBP_MITOTIC_CELL_CYCLE_PROCESS		GOBP_MITOTIC_CELL_CYCLE
8314	BAP1	BRCA1 associated protein 1 [Source:HGNC Symbol;Acc:HGNC:950]		GOBP_CELL_CYCLE										GOBP_REGULATION_OF_RESPONSE_TO_EXTERNAL_STIMULUS	GOBP_REGULATION_OF_CELL_CYCLE	GOBP_INTRACELLULAR_TRANSPORT				GOBP_REGULATION_OF_CELL_POPULATION_PROLIFERATION			GOBP_REGULATION_OF_RESPONSE_TO_STRESS							GOBP_PROTEOLYSIS					GOBP_ESTABLISHMENT_OF_PROTEIN_LOCALIZATION	GOBP_NITROGEN_COMPOUND_TRANSPORT
26065	LSM14A	LSM14A mRNA processing body assembly factor [Source:HGNC Symbol;Acc:HGNC:24489]		GOBP_CELL_CYCLE										GOBP_REGULATION_OF_RESPONSE_TO_EXTERNAL_STIMULUS									GOBP_REGULATION_OF_RESPONSE_TO_STRESS	GOBP_CELL_CYCLE_PROCESS		GOBP_MITOTIC_CELL_CYCLE_PROCESS		GOBP_MITOTIC_CELL_CYCLE												GOBP_NEGATIVE_REGULATION_OF_PROTEIN_METABOLIC_PROCESS
10615	SPAG5	sperm associated antigen 5 [Source:HGNC Symbol;Acc:HGNC:13452]		GOBP_CELL_CYCLE											GOBP_REGULATION_OF_CELL_CYCLE	GOBP_INTRACELLULAR_TRANSPORT								GOBP_CELL_CYCLE_PROCESS		GOBP_MITOTIC_CELL_CYCLE_PROCESS		GOBP_MITOTIC_CELL_CYCLE																GOBP_POSITIVE_REGULATION_OF_CELLULAR_COMPONENT_ORGANIZATION
4600	MX2	MX dynamin like GTPase 2 [Source:HGNC Symbol;Acc:HGNC:7533]		GOBP_CELL_CYCLE											GOBP_REGULATION_OF_CELL_CYCLE	GOBP_INTRACELLULAR_TRANSPORT																			GOBP_ESTABLISHMENT_OF_PROTEIN_LOCALIZATION	GOBP_NITROGEN_COMPOUND_TRANSPORT
59343	SENP2	SUMO specific peptidase 2 [Source:HGNC Symbol;Acc:HGNC:23116]		GOBP_CELL_CYCLE											GOBP_REGULATION_OF_CELL_CYCLE				GOBP_REGULATION_OF_PROTEIN_MODIFICATION_PROCESS					GOBP_CELL_CYCLE_PROCESS		GOBP_MITOTIC_CELL_CYCLE_PROCESS		GOBP_MITOTIC_CELL_CYCLE		GOBP_PROTEOLYSIS	GOBP_POSITIVE_REGULATION_OF_PROTEIN_METABOLIC_PROCESS				GOBP_ESTABLISHMENT_OF_PROTEIN_LOCALIZATION	GOBP_NITROGEN_COMPOUND_TRANSPORT				GOBP_NEGATIVE_REGULATION_OF_PROTEIN_METABOLIC_PROCESS					GOBP_NEGATIVE_REGULATION_OF_MOLECULAR_FUNCTION
10950	BTG3	BTG anti-proliferation factor 3 [Source:HGNC Symbol;Acc:HGNC:1132]		GOBP_CELL_CYCLE											GOBP_REGULATION_OF_CELL_CYCLE					GOBP_REGULATION_OF_CELL_POPULATION_PROLIFERATION								GOBP_MITOTIC_CELL_CYCLE
54908	SPDL1	spindle apparatus coiled-coil protein 1 [Source:HGNC Symbol;Acc:HGNC:26010]		GOBP_CELL_CYCLE											GOBP_REGULATION_OF_CELL_CYCLE									GOBP_CELL_CYCLE_PROCESS		GOBP_MITOTIC_CELL_CYCLE_PROCESS		GOBP_MITOTIC_CELL_CYCLE																					GOBP_LOCOMOTION
246184	CDC26	cell division cycle 26 [Source:HGNC Symbol;Acc:HGNC:17839]		GOBP_CELL_CYCLE											GOBP_REGULATION_OF_CELL_CYCLE									GOBP_CELL_CYCLE_PROCESS		GOBP_MITOTIC_CELL_CYCLE_PROCESS		GOBP_MITOTIC_CELL_CYCLE
9493	KIF23	kinesin family member 23 [Source:HGNC Symbol;Acc:HGNC:6392]		GOBP_CELL_CYCLE											GOBP_REGULATION_OF_CELL_CYCLE									GOBP_CELL_CYCLE_PROCESS		GOBP_MITOTIC_CELL_CYCLE_PROCESS		GOBP_MITOTIC_CELL_CYCLE
3832	KIF11	kinesin family member 11 [Source:HGNC Symbol;Acc:HGNC:6388]		GOBP_CELL_CYCLE											GOBP_REGULATION_OF_CELL_CYCLE									GOBP_CELL_CYCLE_PROCESS		GOBP_MITOTIC_CELL_CYCLE_PROCESS		GOBP_MITOTIC_CELL_CYCLE
55787	TXLNG	taxilin gamma [Source:HGNC Symbol;Acc:HGNC:18578]		GOBP_CELL_CYCLE											GOBP_REGULATION_OF_CELL_CYCLE									GOBP_CELL_CYCLE_PROCESS
3955	LFNG	LFNG O-fucosylpeptide 3-beta-N-acetylglucosaminyltransferase [Source:HGNC Symbol;Acc:HGNC:6560]		GOBP_CELL_CYCLE											GOBP_REGULATION_OF_CELL_CYCLE																								GOBP_POSITIVE_REGULATION_OF_MOLECULAR_FUNCTION
81928	CABLES2	Cdk5 and Abl enzyme substrate 2 [Source:HGNC Symbol;Acc:HGNC:16143]		GOBP_CELL_CYCLE											GOBP_REGULATION_OF_CELL_CYCLE
23582	CCNDBP1	cyclin D1 binding protein 1 [Source:HGNC Symbol;Acc:HGNC:1587]		GOBP_CELL_CYCLE											GOBP_REGULATION_OF_CELL_CYCLE
2059	EPS8	epidermal growth factor receptor pathway substrate 8 [Source:HGNC Symbol;Acc:HGNC:3420]		GOBP_CELL_CYCLE																				GOBP_CELL_CYCLE_PROCESS		GOBP_MITOTIC_CELL_CYCLE_PROCESS		GOBP_MITOTIC_CELL_CYCLE										GOBP_REGULATION_OF_INTRACELLULAR_SIGNAL_TRANSDUCTION						GOBP_POSITIVE_REGULATION_OF_CELLULAR_COMPONENT_ORGANIZATION					GOBP_LOCOMOTION
10051	SMC4	structural maintenance of chromosomes 4 [Source:HGNC Symbol;Acc:HGNC:14013]		GOBP_CELL_CYCLE																				GOBP_CELL_CYCLE_PROCESS		GOBP_MITOTIC_CELL_CYCLE_PROCESS		GOBP_MITOTIC_CELL_CYCLE																GOBP_POSITIVE_REGULATION_OF_CELLULAR_COMPONENT_ORGANIZATION
64151	NCAPG	non-SMC condensin I complex subunit G [Source:HGNC Symbol;Acc:HGNC:24304]		GOBP_CELL_CYCLE																				GOBP_CELL_CYCLE_PROCESS		GOBP_MITOTIC_CELL_CYCLE_PROCESS		GOBP_MITOTIC_CELL_CYCLE																GOBP_POSITIVE_REGULATION_OF_CELLULAR_COMPONENT_ORGANIZATION
146909	KIF18B	kinesin family member 18B [Source:HGNC Symbol;Acc:HGNC:27102]		GOBP_CELL_CYCLE																				GOBP_CELL_CYCLE_PROCESS		GOBP_MITOTIC_CELL_CYCLE_PROCESS		GOBP_MITOTIC_CELL_CYCLE
55706	NDC1	NDC1 transmembrane nucleoporin [Source:HGNC Symbol;Acc:HGNC:25525]		GOBP_CELL_CYCLE																				GOBP_CELL_CYCLE_PROCESS											GOBP_ESTABLISHMENT_OF_PROTEIN_LOCALIZATION	GOBP_NITROGEN_COMPOUND_TRANSPORT
54801	HAUS6	HAUS augmin like complex subunit 6 [Source:HGNC Symbol;Acc:HGNC:25948]		GOBP_CELL_CYCLE																				GOBP_CELL_CYCLE_PROCESS
29893	PSMC3IP	PSMC3 interacting protein [Source:HGNC Symbol;Acc:HGNC:17928]		GOBP_CELL_CYCLE																				GOBP_CELL_CYCLE_PROCESS
23384	SPECC1L	sperm antigen with calponin homology and coiled-coil domains 1 like [Source:HGNC Symbol;Acc:HGNC:29022]		GOBP_CELL_CYCLE
55544	RBM38	RNA binding motif protein 38 [Source:HGNC Symbol;Acc:HGNC:15818]		GOBP_CELL_CYCLE
5770	PTPN1	protein tyrosine phosphatase non-receptor type 1 [Source:HGNC Symbol;Acc:HGNC:9642]			GOBP_PROGRAMMED_CELL_DEATH			GOBP_PHOSPHORYLATION	GOBP_VESICLE_MEDIATED_TRANSPORT				GOBP_CELLULAR_RESPONSE_TO_STRESS	GOBP_REGULATION_OF_RESPONSE_TO_EXTERNAL_STIMULUS		GOBP_INTRACELLULAR_TRANSPORT			GOBP_REGULATION_OF_PROTEIN_MODIFICATION_PROCESS			GOBP_REGULATION_OF_PHOSPHORUS_METABOLIC_PROCESS	GOBP_REGULATION_OF_RESPONSE_TO_STRESS						GOBP_REGULATION_OF_PROTEIN_KINASE_ACTIVITY		GOBP_POSITIVE_REGULATION_OF_PROTEIN_METABOLIC_PROCESS	GOBP_REGULATION_OF_CELL_DEATH			GOBP_ESTABLISHMENT_OF_PROTEIN_LOCALIZATION	GOBP_NITROGEN_COMPOUND_TRANSPORT		GOBP_REGULATION_OF_INTRACELLULAR_SIGNAL_TRANSDUCTION	GOBP_POSITIVE_REGULATION_OF_MOLECULAR_FUNCTION	GOBP_NEGATIVE_REGULATION_OF_PROTEIN_METABOLIC_PROCESS		GOBP_REGULATION_OF_PROTEIN_PHOSPHORYLATION			GOBP_NEGATIVE_REGULATION_OF_MOLECULAR_FUNCTION	GOBP_NEGATIVE_REGULATION_OF_PHOSPHORUS_METABOLIC_PROCESS		GOBP_POSITIVE_REGULATION_OF_CATALYTIC_ACTIVITY
29108	PYCARD	PYD and CARD domain containing [Source:HGNC Symbol;Acc:HGNC:16608]			GOBP_PROGRAMMED_CELL_DEATH			GOBP_PHOSPHORYLATION	GOBP_VESICLE_MEDIATED_TRANSPORT				GOBP_CELLULAR_RESPONSE_TO_STRESS	GOBP_REGULATION_OF_RESPONSE_TO_EXTERNAL_STIMULUS					GOBP_REGULATION_OF_PROTEIN_MODIFICATION_PROCESS	GOBP_REGULATION_OF_CELL_POPULATION_PROLIFERATION		GOBP_REGULATION_OF_PHOSPHORUS_METABOLIC_PROCESS	GOBP_REGULATION_OF_RESPONSE_TO_STRESS						GOBP_REGULATION_OF_PROTEIN_KINASE_ACTIVITY	GOBP_PROTEOLYSIS	GOBP_POSITIVE_REGULATION_OF_PROTEIN_METABOLIC_PROCESS	GOBP_REGULATION_OF_CELL_DEATH	GOBP_REGULATION_OF_HYDROLASE_ACTIVITY					GOBP_REGULATION_OF_INTRACELLULAR_SIGNAL_TRANSDUCTION	GOBP_POSITIVE_REGULATION_OF_MOLECULAR_FUNCTION	GOBP_NEGATIVE_REGULATION_OF_PROTEIN_METABOLIC_PROCESS		GOBP_REGULATION_OF_PROTEIN_PHOSPHORYLATION		GOBP_POSITIVE_REGULATION_OF_CELLULAR_COMPONENT_ORGANIZATION	GOBP_NEGATIVE_REGULATION_OF_MOLECULAR_FUNCTION	GOBP_NEGATIVE_REGULATION_OF_PHOSPHORUS_METABOLIC_PROCESS		GOBP_POSITIVE_REGULATION_OF_CATALYTIC_ACTIVITY	GOBP_LOCOMOTION
7048	TGFBR2	transforming growth factor beta receptor 2 [Source:HGNC Symbol;Acc:HGNC:11773]			GOBP_PROGRAMMED_CELL_DEATH			GOBP_PHOSPHORYLATION	GOBP_VESICLE_MEDIATED_TRANSPORT					GOBP_REGULATION_OF_RESPONSE_TO_EXTERNAL_STIMULUS					GOBP_REGULATION_OF_PROTEIN_MODIFICATION_PROCESS	GOBP_REGULATION_OF_CELL_POPULATION_PROLIFERATION		GOBP_REGULATION_OF_PHOSPHORUS_METABOLIC_PROCESS							GOBP_REGULATION_OF_PROTEIN_KINASE_ACTIVITY		GOBP_POSITIVE_REGULATION_OF_PROTEIN_METABOLIC_PROCESS					GOBP_NITROGEN_COMPOUND_TRANSPORT			GOBP_POSITIVE_REGULATION_OF_MOLECULAR_FUNCTION			GOBP_REGULATION_OF_PROTEIN_PHOSPHORYLATION						GOBP_POSITIVE_REGULATION_OF_CATALYTIC_ACTIVITY	GOBP_LOCOMOTION
5170	PDPK1	3-phosphoinositide dependent protein kinase 1 [Source:HGNC Symbol;Acc:HGNC:8816]			GOBP_PROGRAMMED_CELL_DEATH			GOBP_PHOSPHORYLATION	GOBP_VESICLE_MEDIATED_TRANSPORT										GOBP_REGULATION_OF_PROTEIN_MODIFICATION_PROCESS	GOBP_REGULATION_OF_CELL_POPULATION_PROLIFERATION		GOBP_REGULATION_OF_PHOSPHORUS_METABOLIC_PROCESS							GOBP_REGULATION_OF_PROTEIN_KINASE_ACTIVITY		GOBP_POSITIVE_REGULATION_OF_PROTEIN_METABOLIC_PROCESS	GOBP_REGULATION_OF_CELL_DEATH	GOBP_REGULATION_OF_HYDROLASE_ACTIVITY					GOBP_REGULATION_OF_INTRACELLULAR_SIGNAL_TRANSDUCTION	GOBP_POSITIVE_REGULATION_OF_MOLECULAR_FUNCTION	GOBP_NEGATIVE_REGULATION_OF_PROTEIN_METABOLIC_PROCESS		GOBP_REGULATION_OF_PROTEIN_PHOSPHORYLATION			GOBP_NEGATIVE_REGULATION_OF_MOLECULAR_FUNCTION	GOBP_NEGATIVE_REGULATION_OF_PHOSPHORUS_METABOLIC_PROCESS		GOBP_POSITIVE_REGULATION_OF_CATALYTIC_ACTIVITY	GOBP_LOCOMOTION
64780	MICAL1	microtubule associated monooxygenase, calponin and LIM domain containing 1 [Source:HGNC Symbol;Acc:HGNC:20619]			GOBP_PROGRAMMED_CELL_DEATH			GOBP_PHOSPHORYLATION	GOBP_VESICLE_MEDIATED_TRANSPORT										GOBP_REGULATION_OF_PROTEIN_MODIFICATION_PROCESS			GOBP_REGULATION_OF_PHOSPHORUS_METABOLIC_PROCESS								GOBP_PROTEOLYSIS		GOBP_REGULATION_OF_CELL_DEATH	GOBP_REGULATION_OF_HYDROLASE_ACTIVITY							GOBP_NEGATIVE_REGULATION_OF_PROTEIN_METABOLIC_PROCESS		GOBP_REGULATION_OF_PROTEIN_PHOSPHORYLATION			GOBP_NEGATIVE_REGULATION_OF_MOLECULAR_FUNCTION	GOBP_NEGATIVE_REGULATION_OF_PHOSPHORUS_METABOLIC_PROCESS	GOBP_SULFUR_COMPOUND_METABOLIC_PROCESS
3320	HSP90AA1	heat shock protein 90 alpha family class A member 1 [Source:HGNC Symbol;Acc:HGNC:5253]			GOBP_PROGRAMMED_CELL_DEATH			GOBP_PHOSPHORYLATION					GOBP_CELLULAR_RESPONSE_TO_STRESS	GOBP_REGULATION_OF_RESPONSE_TO_EXTERNAL_STIMULUS		GOBP_INTRACELLULAR_TRANSPORT			GOBP_REGULATION_OF_PROTEIN_MODIFICATION_PROCESS			GOBP_REGULATION_OF_PHOSPHORUS_METABOLIC_PROCESS	GOBP_REGULATION_OF_RESPONSE_TO_STRESS						GOBP_REGULATION_OF_PROTEIN_KINASE_ACTIVITY		GOBP_POSITIVE_REGULATION_OF_PROTEIN_METABOLIC_PROCESS	GOBP_REGULATION_OF_CELL_DEATH			GOBP_ESTABLISHMENT_OF_PROTEIN_LOCALIZATION	GOBP_NITROGEN_COMPOUND_TRANSPORT		GOBP_REGULATION_OF_INTRACELLULAR_SIGNAL_TRANSDUCTION	GOBP_POSITIVE_REGULATION_OF_MOLECULAR_FUNCTION			GOBP_REGULATION_OF_PROTEIN_PHOSPHORYLATION		GOBP_POSITIVE_REGULATION_OF_CELLULAR_COMPONENT_ORGANIZATION				GOBP_POSITIVE_REGULATION_OF_CATALYTIC_ACTIVITY
57600	FNIP2	folliculin interacting protein 2 [Source:HGNC Symbol;Acc:HGNC:29280]			GOBP_PROGRAMMED_CELL_DEATH			GOBP_PHOSPHORYLATION					GOBP_CELLULAR_RESPONSE_TO_STRESS						GOBP_REGULATION_OF_PROTEIN_MODIFICATION_PROCESS			GOBP_REGULATION_OF_PHOSPHORUS_METABOLIC_PROCESS									GOBP_POSITIVE_REGULATION_OF_PROTEIN_METABOLIC_PROCESS											GOBP_REGULATION_OF_PROTEIN_PHOSPHORYLATION		GOBP_POSITIVE_REGULATION_OF_CELLULAR_COMPONENT_ORGANIZATION
1612	DAPK1	death associated protein kinase 1 [Source:HGNC Symbol;Acc:HGNC:2674]			GOBP_PROGRAMMED_CELL_DEATH			GOBP_PHOSPHORYLATION					GOBP_CELLULAR_RESPONSE_TO_STRESS																	GOBP_PROTEOLYSIS	GOBP_POSITIVE_REGULATION_OF_PROTEIN_METABOLIC_PROCESS	GOBP_REGULATION_OF_CELL_DEATH	GOBP_REGULATION_OF_HYDROLASE_ACTIVITY						GOBP_POSITIVE_REGULATION_OF_MOLECULAR_FUNCTION	GOBP_NEGATIVE_REGULATION_OF_PROTEIN_METABOLIC_PROCESS								GOBP_POSITIVE_REGULATION_OF_CATALYTIC_ACTIVITY
1965	EIF2S1	eukaryotic translation initiation factor 2 subunit alpha [Source:HGNC Symbol;Acc:HGNC:3265]			GOBP_PROGRAMMED_CELL_DEATH			GOBP_PHOSPHORYLATION					GOBP_CELLULAR_RESPONSE_TO_STRESS																			GOBP_REGULATION_OF_CELL_DEATH	GOBP_REGULATION_OF_HYDROLASE_ACTIVITY						GOBP_POSITIVE_REGULATION_OF_MOLECULAR_FUNCTION	GOBP_NEGATIVE_REGULATION_OF_PROTEIN_METABOLIC_PROCESS					GOBP_NEGATIVE_REGULATION_OF_MOLECULAR_FUNCTION
1003	CDH5	cadherin 5 [Source:HGNC Symbol;Acc:HGNC:1764]			GOBP_PROGRAMMED_CELL_DEATH			GOBP_PHOSPHORYLATION						GOBP_REGULATION_OF_RESPONSE_TO_EXTERNAL_STIMULUS					GOBP_REGULATION_OF_PROTEIN_MODIFICATION_PROCESS	GOBP_REGULATION_OF_CELL_POPULATION_PROLIFERATION		GOBP_REGULATION_OF_PHOSPHORUS_METABOLIC_PROCESS	GOBP_REGULATION_OF_RESPONSE_TO_STRESS								GOBP_POSITIVE_REGULATION_OF_PROTEIN_METABOLIC_PROCESS	GOBP_REGULATION_OF_CELL_DEATH										GOBP_REGULATION_OF_PROTEIN_PHOSPHORYLATION		GOBP_POSITIVE_REGULATION_OF_CELLULAR_COMPONENT_ORGANIZATION					GOBP_LOCOMOTION
9647	PPM1F	protein phosphatase, Mg2+/Mn2+ dependent 1F [Source:HGNC Symbol;Acc:HGNC:19388]			GOBP_PROGRAMMED_CELL_DEATH			GOBP_PHOSPHORYLATION						GOBP_REGULATION_OF_RESPONSE_TO_EXTERNAL_STIMULUS					GOBP_REGULATION_OF_PROTEIN_MODIFICATION_PROCESS			GOBP_REGULATION_OF_PHOSPHORUS_METABOLIC_PROCESS							GOBP_REGULATION_OF_PROTEIN_KINASE_ACTIVITY	GOBP_PROTEOLYSIS	GOBP_POSITIVE_REGULATION_OF_PROTEIN_METABOLIC_PROCESS		GOBP_REGULATION_OF_HYDROLASE_ACTIVITY		GOBP_ESTABLISHMENT_OF_PROTEIN_LOCALIZATION	GOBP_NITROGEN_COMPOUND_TRANSPORT			GOBP_POSITIVE_REGULATION_OF_MOLECULAR_FUNCTION	GOBP_NEGATIVE_REGULATION_OF_PROTEIN_METABOLIC_PROCESS		GOBP_REGULATION_OF_PROTEIN_PHOSPHORYLATION		GOBP_POSITIVE_REGULATION_OF_CELLULAR_COMPONENT_ORGANIZATION	GOBP_NEGATIVE_REGULATION_OF_MOLECULAR_FUNCTION	GOBP_NEGATIVE_REGULATION_OF_PHOSPHORUS_METABOLIC_PROCESS		GOBP_POSITIVE_REGULATION_OF_CATALYTIC_ACTIVITY	GOBP_LOCOMOTION
10553	HTATIP2	HIV-1 Tat interactive protein 2 [Source:HGNC Symbol;Acc:HGNC:16637]			GOBP_PROGRAMMED_CELL_DEATH			GOBP_PHOSPHORYLATION								GOBP_INTRACELLULAR_TRANSPORT																GOBP_REGULATION_OF_CELL_DEATH
1437	CSF2	colony stimulating factor 2 [Source:HGNC Symbol;Acc:HGNC:2434]			GOBP_PROGRAMMED_CELL_DEATH			GOBP_PHOSPHORYLATION											GOBP_REGULATION_OF_PROTEIN_MODIFICATION_PROCESS	GOBP_REGULATION_OF_CELL_POPULATION_PROLIFERATION		GOBP_REGULATION_OF_PHOSPHORUS_METABOLIC_PROCESS									GOBP_POSITIVE_REGULATION_OF_PROTEIN_METABOLIC_PROCESS	GOBP_REGULATION_OF_CELL_DEATH				GOBP_NITROGEN_COMPOUND_TRANSPORT						GOBP_REGULATION_OF_PROTEIN_PHOSPHORYLATION		GOBP_POSITIVE_REGULATION_OF_CELLULAR_COMPONENT_ORGANIZATION
3655	ITGA6	integrin subunit alpha 6 [Source:HGNC Symbol;Acc:HGNC:6142]			GOBP_PROGRAMMED_CELL_DEATH			GOBP_PHOSPHORYLATION														GOBP_REGULATION_OF_PHOSPHORUS_METABOLIC_PROCESS										GOBP_REGULATION_OF_CELL_DEATH	GOBP_REGULATION_OF_HYDROLASE_ACTIVITY						GOBP_POSITIVE_REGULATION_OF_MOLECULAR_FUNCTION					GOBP_POSITIVE_REGULATION_OF_CELLULAR_COMPONENT_ORGANIZATION				GOBP_POSITIVE_REGULATION_OF_CATALYTIC_ACTIVITY	GOBP_LOCOMOTION
2872	MKNK2	MAPK interacting serine/threonine kinase 2 [Source:HGNC Symbol;Acc:HGNC:7111]			GOBP_PROGRAMMED_CELL_DEATH			GOBP_PHOSPHORYLATION
57007	ACKR3	atypical chemokine receptor 3 [Source:HGNC Symbol;Acc:HGNC:23692]			GOBP_PROGRAMMED_CELL_DEATH				GOBP_VESICLE_MEDIATED_TRANSPORT				GOBP_CELLULAR_RESPONSE_TO_STRESS							GOBP_REGULATION_OF_CELL_POPULATION_PROLIFERATION			GOBP_REGULATION_OF_RESPONSE_TO_STRESS									GOBP_REGULATION_OF_CELL_DEATH						GOBP_REGULATION_OF_INTRACELLULAR_SIGNAL_TRANSDUCTION											GOBP_LOCOMOTION
51124	IER3IP1	immediate early response 3 interacting protein 1 [Source:HGNC Symbol;Acc:HGNC:18550]			GOBP_PROGRAMMED_CELL_DEATH				GOBP_VESICLE_MEDIATED_TRANSPORT							GOBP_INTRACELLULAR_TRANSPORT																GOBP_REGULATION_OF_CELL_DEATH			GOBP_ESTABLISHMENT_OF_PROTEIN_LOCALIZATION	GOBP_NITROGEN_COMPOUND_TRANSPORT								GOBP_POSITIVE_REGULATION_OF_CELLULAR_COMPONENT_ORGANIZATION
3482	IGF2R	insulin like growth factor 2 receptor [Source:HGNC Symbol;Acc:HGNC:5467]			GOBP_PROGRAMMED_CELL_DEATH				GOBP_VESICLE_MEDIATED_TRANSPORT							GOBP_INTRACELLULAR_TRANSPORT																GOBP_REGULATION_OF_CELL_DEATH
55973	BCAP29	B cell receptor associated protein 29 [Source:HGNC Symbol;Acc:HGNC:24131]			GOBP_PROGRAMMED_CELL_DEATH				GOBP_VESICLE_MEDIATED_TRANSPORT							GOBP_INTRACELLULAR_TRANSPORT																			GOBP_ESTABLISHMENT_OF_PROTEIN_LOCALIZATION	GOBP_NITROGEN_COMPOUND_TRANSPORT
81567	TXNDC5	thioredoxin domain containing 5 [Source:HGNC Symbol;Acc:HGNC:21073]			GOBP_PROGRAMMED_CELL_DEATH				GOBP_VESICLE_MEDIATED_TRANSPORT																							GOBP_REGULATION_OF_CELL_DEATH
23089	PEG10	paternally expressed 10 [Source:HGNC Symbol;Acc:HGNC:14005]			GOBP_PROGRAMMED_CELL_DEATH				GOBP_VESICLE_MEDIATED_TRANSPORT																											GOBP_NITROGEN_COMPOUND_TRANSPORT
2896	GRN	granulin precursor [Source:HGNC Symbol;Acc:HGNC:4601]			GOBP_PROGRAMMED_CELL_DEATH								GOBP_CELLULAR_RESPONSE_TO_STRESS	GOBP_REGULATION_OF_RESPONSE_TO_EXTERNAL_STIMULUS		GOBP_INTRACELLULAR_TRANSPORT				GOBP_REGULATION_OF_CELL_POPULATION_PROLIFERATION			GOBP_REGULATION_OF_RESPONSE_TO_STRESS							GOBP_PROTEOLYSIS	GOBP_POSITIVE_REGULATION_OF_PROTEIN_METABOLIC_PROCESS	GOBP_REGULATION_OF_CELL_DEATH	GOBP_REGULATION_OF_HYDROLASE_ACTIVITY						GOBP_POSITIVE_REGULATION_OF_MOLECULAR_FUNCTION					GOBP_POSITIVE_REGULATION_OF_CELLULAR_COMPONENT_ORGANIZATION				GOBP_POSITIVE_REGULATION_OF_CATALYTIC_ACTIVITY	GOBP_LOCOMOTION
7133	TNFRSF1B	TNF receptor superfamily member 1B [Source:HGNC Symbol;Acc:HGNC:11917]			GOBP_PROGRAMMED_CELL_DEATH								GOBP_CELLULAR_RESPONSE_TO_STRESS	GOBP_REGULATION_OF_RESPONSE_TO_EXTERNAL_STIMULUS						GOBP_REGULATION_OF_CELL_POPULATION_PROLIFERATION			GOBP_REGULATION_OF_RESPONSE_TO_STRESS							GOBP_PROTEOLYSIS	GOBP_POSITIVE_REGULATION_OF_PROTEIN_METABOLIC_PROCESS	GOBP_REGULATION_OF_CELL_DEATH
10105	PPIF	peptidylprolyl isomerase F [Source:HGNC Symbol;Acc:HGNC:9259]			GOBP_PROGRAMMED_CELL_DEATH								GOBP_CELLULAR_RESPONSE_TO_STRESS			GOBP_INTRACELLULAR_TRANSPORT																GOBP_REGULATION_OF_CELL_DEATH						GOBP_REGULATION_OF_INTRACELLULAR_SIGNAL_TRANSDUCTION						GOBP_POSITIVE_REGULATION_OF_CELLULAR_COMPONENT_ORGANIZATION	GOBP_NEGATIVE_REGULATION_OF_MOLECULAR_FUNCTION
10210	TOPORS	TOP1 binding arginine/serine rich protein, E3 ubiquitin ligase [Source:HGNC Symbol;Acc:HGNC:21653]			GOBP_PROGRAMMED_CELL_DEATH								GOBP_CELLULAR_RESPONSE_TO_STRESS						GOBP_REGULATION_OF_PROTEIN_MODIFICATION_PROCESS	GOBP_REGULATION_OF_CELL_POPULATION_PROLIFERATION										GOBP_PROTEOLYSIS	GOBP_POSITIVE_REGULATION_OF_PROTEIN_METABOLIC_PROCESS	GOBP_REGULATION_OF_CELL_DEATH							GOBP_POSITIVE_REGULATION_OF_MOLECULAR_FUNCTION									GOBP_POSITIVE_REGULATION_OF_CATALYTIC_ACTIVITY
90993	CREB3L1	cAMP responsive element binding protein 3 like 1 [Source:HGNC Symbol;Acc:HGNC:18856]			GOBP_PROGRAMMED_CELL_DEATH								GOBP_CELLULAR_RESPONSE_TO_STRESS										GOBP_REGULATION_OF_RESPONSE_TO_STRESS									GOBP_REGULATION_OF_CELL_DEATH						GOBP_REGULATION_OF_INTRACELLULAR_SIGNAL_TRANSDUCTION
5055	SERPINB2	serpin family B member 2 [Source:HGNC Symbol;Acc:HGNC:8584]			GOBP_PROGRAMMED_CELL_DEATH									GOBP_REGULATION_OF_RESPONSE_TO_EXTERNAL_STIMULUS									GOBP_REGULATION_OF_RESPONSE_TO_STRESS							GOBP_PROTEOLYSIS		GOBP_REGULATION_OF_CELL_DEATH	GOBP_REGULATION_OF_HYDROLASE_ACTIVITY							GOBP_NEGATIVE_REGULATION_OF_PROTEIN_METABOLIC_PROCESS					GOBP_NEGATIVE_REGULATION_OF_MOLECULAR_FUNCTION
5025	P2RX4	purinergic receptor P2X 4 [Source:HGNC Symbol;Acc:HGNC:8535]			GOBP_PROGRAMMED_CELL_DEATH									GOBP_REGULATION_OF_RESPONSE_TO_EXTERNAL_STIMULUS																								GOBP_REGULATION_OF_INTRACELLULAR_SIGNAL_TRANSDUCTION											GOBP_LOCOMOTION
23204	ARL6IP1	ADP ribosylation factor like GTPase 6 interacting protein 1 [Source:HGNC Symbol;Acc:HGNC:697]			GOBP_PROGRAMMED_CELL_DEATH											GOBP_INTRACELLULAR_TRANSPORT														GOBP_PROTEOLYSIS		GOBP_REGULATION_OF_CELL_DEATH	GOBP_REGULATION_OF_HYDROLASE_ACTIVITY		GOBP_ESTABLISHMENT_OF_PROTEIN_LOCALIZATION	GOBP_NITROGEN_COMPOUND_TRANSPORT				GOBP_NEGATIVE_REGULATION_OF_PROTEIN_METABOLIC_PROCESS					GOBP_NEGATIVE_REGULATION_OF_MOLECULAR_FUNCTION
81	ACTN4	actinin alpha 4 [Source:HGNC Symbol;Acc:HGNC:166]			GOBP_PROGRAMMED_CELL_DEATH											GOBP_INTRACELLULAR_TRANSPORT																GOBP_REGULATION_OF_CELL_DEATH			GOBP_ESTABLISHMENT_OF_PROTEIN_LOCALIZATION	GOBP_NITROGEN_COMPOUND_TRANSPORT		GOBP_REGULATION_OF_INTRACELLULAR_SIGNAL_TRANSDUCTION	GOBP_POSITIVE_REGULATION_OF_MOLECULAR_FUNCTION										GOBP_LOCOMOTION
79228	THOC6	THO complex 6 [Source:HGNC Symbol;Acc:HGNC:28369]			GOBP_PROGRAMMED_CELL_DEATH											GOBP_INTRACELLULAR_TRANSPORT																GOBP_REGULATION_OF_CELL_DEATH				GOBP_NITROGEN_COMPOUND_TRANSPORT
57181	SLC39A10	solute carrier family 39 member 10 [Source:HGNC Symbol;Acc:HGNC:20861]			GOBP_PROGRAMMED_CELL_DEATH														GOBP_REGULATION_OF_PROTEIN_MODIFICATION_PROCESS	GOBP_REGULATION_OF_CELL_POPULATION_PROLIFERATION		GOBP_REGULATION_OF_PHOSPHORUS_METABOLIC_PROCESS									GOBP_POSITIVE_REGULATION_OF_PROTEIN_METABOLIC_PROCESS	GOBP_REGULATION_OF_CELL_DEATH	GOBP_REGULATION_OF_HYDROLASE_ACTIVITY						GOBP_POSITIVE_REGULATION_OF_MOLECULAR_FUNCTION									GOBP_POSITIVE_REGULATION_OF_CATALYTIC_ACTIVITY
57162	PELI1	pellino E3 ubiquitin protein ligase 1 [Source:HGNC Symbol;Acc:HGNC:8827]			GOBP_PROGRAMMED_CELL_DEATH														GOBP_REGULATION_OF_PROTEIN_MODIFICATION_PROCESS	GOBP_REGULATION_OF_CELL_POPULATION_PROLIFERATION										GOBP_PROTEOLYSIS	GOBP_POSITIVE_REGULATION_OF_PROTEIN_METABOLIC_PROCESS	GOBP_REGULATION_OF_CELL_DEATH						GOBP_REGULATION_OF_INTRACELLULAR_SIGNAL_TRANSDUCTION							GOBP_NEGATIVE_REGULATION_OF_MOLECULAR_FUNCTION
3604	TNFRSF9	TNF receptor superfamily member 9 [Source:HGNC Symbol;Acc:HGNC:11924]			GOBP_PROGRAMMED_CELL_DEATH															GOBP_REGULATION_OF_CELL_POPULATION_PROLIFERATION
255488	RNF144B	ring finger protein 144B [Source:HGNC Symbol;Acc:HGNC:21578]			GOBP_PROGRAMMED_CELL_DEATH																									GOBP_PROTEOLYSIS	GOBP_POSITIVE_REGULATION_OF_PROTEIN_METABOLIC_PROCESS	GOBP_REGULATION_OF_CELL_DEATH
64065	PERP	p53 apoptosis effector related to PMP22 [Source:HGNC Symbol;Acc:HGNC:17637]			GOBP_PROGRAMMED_CELL_DEATH																									GOBP_PROTEOLYSIS	GOBP_POSITIVE_REGULATION_OF_PROTEIN_METABOLIC_PROCESS		GOBP_REGULATION_OF_HYDROLASE_ACTIVITY						GOBP_POSITIVE_REGULATION_OF_MOLECULAR_FUNCTION									GOBP_POSITIVE_REGULATION_OF_CATALYTIC_ACTIVITY
84971	ATG4D	autophagy related 4D cysteine peptidase [Source:HGNC Symbol;Acc:HGNC:20789]			GOBP_PROGRAMMED_CELL_DEATH																									GOBP_PROTEOLYSIS					GOBP_ESTABLISHMENT_OF_PROTEIN_LOCALIZATION	GOBP_NITROGEN_COMPOUND_TRANSPORT
7126	TNFAIP1	TNF alpha induced protein 1 [Source:HGNC Symbol;Acc:HGNC:11894]			GOBP_PROGRAMMED_CELL_DEATH																									GOBP_PROTEOLYSIS								GOBP_REGULATION_OF_INTRACELLULAR_SIGNAL_TRANSDUCTION											GOBP_LOCOMOTION
840	CASP7	caspase 7 [Source:HGNC Symbol;Acc:HGNC:1508]			GOBP_PROGRAMMED_CELL_DEATH																									GOBP_PROTEOLYSIS
84941	HSH2D	hematopoietic SH2 domain containing [Source:HGNC Symbol;Acc:HGNC:24920]			GOBP_PROGRAMMED_CELL_DEATH																											GOBP_REGULATION_OF_CELL_DEATH
128338	DRAM2	DNA damage regulated autophagy modulator 2 [Source:HGNC Symbol;Acc:HGNC:28769]			GOBP_PROGRAMMED_CELL_DEATH
51537	MTFP1	mitochondrial fission process 1 [Source:HGNC Symbol;Acc:HGNC:26945]			GOBP_PROGRAMMED_CELL_DEATH
9538	EI24	EI24 autophagy associated transmembrane protein [Source:HGNC Symbol;Acc:HGNC:13276]			GOBP_PROGRAMMED_CELL_DEATH
124446	TMEM219	transmembrane protein 219 [Source:HGNC Symbol;Acc:HGNC:25201]			GOBP_PROGRAMMED_CELL_DEATH
2321	FLT1	fms related receptor tyrosine kinase 1 [Source:HGNC Symbol;Acc:HGNC:3763]				GOBP_LIPID_METABOLIC_PROCESS		GOBP_PHOSPHORYLATION											GOBP_REGULATION_OF_PROTEIN_MODIFICATION_PROCESS	GOBP_REGULATION_OF_CELL_POPULATION_PROLIFERATION		GOBP_REGULATION_OF_PHOSPHORUS_METABOLIC_PROCESS							GOBP_REGULATION_OF_PROTEIN_KINASE_ACTIVITY		GOBP_POSITIVE_REGULATION_OF_PROTEIN_METABOLIC_PROCESS		GOBP_REGULATION_OF_HYDROLASE_ACTIVITY					GOBP_REGULATION_OF_INTRACELLULAR_SIGNAL_TRANSDUCTION	GOBP_POSITIVE_REGULATION_OF_MOLECULAR_FUNCTION			GOBP_REGULATION_OF_PROTEIN_PHOSPHORYLATION						GOBP_POSITIVE_REGULATION_OF_CATALYTIC_ACTIVITY	GOBP_LOCOMOTION
94005	PIGS	phosphatidylinositol glycan anchor biosynthesis class S [Source:HGNC Symbol;Acc:HGNC:14937]				GOBP_LIPID_METABOLIC_PROCESS				GOBP_CARBOHYDRATE_DERIVATIVE_METABOLIC_PROCESS	GOBP_LIPID_BIOSYNTHETIC_PROCESS							GOBP_CELLULAR_LIPID_METABOLIC_PROCESS																			GOBP_ORGANOPHOSPHATE_METABOLIC_PROCESS
84002	B3GNT5	UDP-GlcNAc:betaGal beta-1,3-N-acetylglucosaminyltransferase 5 [Source:HGNC Symbol;Acc:HGNC:15684]				GOBP_LIPID_METABOLIC_PROCESS				GOBP_CARBOHYDRATE_DERIVATIVE_METABOLIC_PROCESS	GOBP_LIPID_BIOSYNTHETIC_PROCESS							GOBP_CELLULAR_LIPID_METABOLIC_PROCESS
4758	NEU1	neuraminidase 1 [Source:HGNC Symbol;Acc:HGNC:7758]				GOBP_LIPID_METABOLIC_PROCESS				GOBP_CARBOHYDRATE_DERIVATIVE_METABOLIC_PROCESS								GOBP_CELLULAR_LIPID_METABOLIC_PROCESS
2581	GALC	galactosylceramidase [Source:HGNC Symbol;Acc:HGNC:4115]				GOBP_LIPID_METABOLIC_PROCESS				GOBP_CARBOHYDRATE_DERIVATIVE_METABOLIC_PROCESS								GOBP_CELLULAR_LIPID_METABOLIC_PROCESS
79888	LPCAT1	lysophosphatidylcholine acyltransferase 1 [Source:HGNC Symbol;Acc:HGNC:25718]				GOBP_LIPID_METABOLIC_PROCESS					GOBP_LIPID_BIOSYNTHETIC_PROCESS							GOBP_CELLULAR_LIPID_METABOLIC_PROCESS				GOBP_REGULATION_OF_PHOSPHORUS_METABOLIC_PROCESS									GOBP_POSITIVE_REGULATION_OF_PROTEIN_METABOLIC_PROCESS						GOBP_ORGANOPHOSPHATE_METABOLIC_PROCESS									GOBP_NEGATIVE_REGULATION_OF_PHOSPHORUS_METABOLIC_PROCESS
10555	AGPAT2	1-acylglycerol-3-phosphate O-acyltransferase 2 [Source:HGNC Symbol;Acc:HGNC:325]				GOBP_LIPID_METABOLIC_PROCESS					GOBP_LIPID_BIOSYNTHETIC_PROCESS							GOBP_CELLULAR_LIPID_METABOLIC_PROCESS																			GOBP_ORGANOPHOSPHATE_METABOLIC_PROCESS
85465	SELENOI	selenoprotein I [Source:HGNC Symbol;Acc:HGNC:29361]				GOBP_LIPID_METABOLIC_PROCESS					GOBP_LIPID_BIOSYNTHETIC_PROCESS							GOBP_CELLULAR_LIPID_METABOLIC_PROCESS																			GOBP_ORGANOPHOSPHATE_METABOLIC_PROCESS
3988	LIPA	lipase A, lysosomal acid type [Source:HGNC Symbol;Acc:HGNC:6617]				GOBP_LIPID_METABOLIC_PROCESS											GOBP_STEROL_METABOLIC_PROCESS
347735	SERINC2	serine incorporator 2 [Source:HGNC Symbol;Acc:HGNC:23231]				GOBP_LIPID_METABOLIC_PROCESS												GOBP_CELLULAR_LIPID_METABOLIC_PROCESS																			GOBP_ORGANOPHOSPHATE_METABOLIC_PROCESS
114294	LACTB	lactamase beta [Source:HGNC Symbol;Acc:HGNC:16468]				GOBP_LIPID_METABOLIC_PROCESS																								GOBP_PROTEOLYSIS
338440	ANO9	anoctamin 9 [Source:HGNC Symbol;Acc:HGNC:20679]				GOBP_LIPID_METABOLIC_PROCESS																																							GOBP_NEGATIVE_REGULATION_OF_MOLECULAR_FUNCTION
81544	GDPD5	glycerophosphodiester phosphodiesterase domain containing 5 [Source:HGNC Symbol;Acc:HGNC:28804]				GOBP_LIPID_METABOLIC_PROCESS
285148	IAH1	isoamyl acetate hydrolyzing esterase 1 (putative) [Source:HGNC Symbol;Acc:HGNC:27696]				GOBP_LIPID_METABOLIC_PROCESS
7525	YES1	YES proto-oncogene 1, Src family tyrosine kinase [Source:HGNC Symbol;Acc:HGNC:12841]						GOBP_PHOSPHORYLATION	GOBP_VESICLE_MEDIATED_TRANSPORT					GOBP_REGULATION_OF_RESPONSE_TO_EXTERNAL_STIMULUS					GOBP_REGULATION_OF_PROTEIN_MODIFICATION_PROCESS			GOBP_REGULATION_OF_PHOSPHORUS_METABOLIC_PROCESS	GOBP_REGULATION_OF_RESPONSE_TO_STRESS								GOBP_POSITIVE_REGULATION_OF_PROTEIN_METABOLIC_PROCESS											GOBP_REGULATION_OF_PROTEIN_PHOSPHORYLATION							GOBP_LOCOMOTION
5795	PTPRJ	protein tyrosine phosphatase receptor type J [Source:HGNC Symbol;Acc:HGNC:9673]						GOBP_PHOSPHORYLATION	GOBP_VESICLE_MEDIATED_TRANSPORT										GOBP_REGULATION_OF_PROTEIN_MODIFICATION_PROCESS	GOBP_REGULATION_OF_CELL_POPULATION_PROLIFERATION		GOBP_REGULATION_OF_PHOSPHORUS_METABOLIC_PROCESS							GOBP_REGULATION_OF_PROTEIN_KINASE_ACTIVITY		GOBP_POSITIVE_REGULATION_OF_PROTEIN_METABOLIC_PROCESS							GOBP_REGULATION_OF_INTRACELLULAR_SIGNAL_TRANSDUCTION		GOBP_NEGATIVE_REGULATION_OF_PROTEIN_METABOLIC_PROCESS		GOBP_REGULATION_OF_PROTEIN_PHOSPHORYLATION		GOBP_POSITIVE_REGULATION_OF_CELLULAR_COMPONENT_ORGANIZATION	GOBP_NEGATIVE_REGULATION_OF_MOLECULAR_FUNCTION	GOBP_NEGATIVE_REGULATION_OF_PHOSPHORUS_METABOLIC_PROCESS			GOBP_LOCOMOTION
9891	NUAK1	NUAK family kinase 1 [Source:HGNC Symbol;Acc:HGNC:14311]						GOBP_PHOSPHORYLATION					GOBP_CELLULAR_RESPONSE_TO_STRESS						GOBP_REGULATION_OF_PROTEIN_MODIFICATION_PROCESS	GOBP_REGULATION_OF_CELL_POPULATION_PROLIFERATION		GOBP_REGULATION_OF_PHOSPHORUS_METABOLIC_PROCESS	GOBP_REGULATION_OF_RESPONSE_TO_STRESS										GOBP_REGULATION_OF_HYDROLASE_ACTIVITY					GOBP_REGULATION_OF_INTRACELLULAR_SIGNAL_TRANSDUCTION
3654	IRAK1	interleukin 1 receptor associated kinase 1 [Source:HGNC Symbol;Acc:HGNC:6112]						GOBP_PHOSPHORYLATION					GOBP_CELLULAR_RESPONSE_TO_STRESS						GOBP_REGULATION_OF_PROTEIN_MODIFICATION_PROCESS	GOBP_REGULATION_OF_CELL_POPULATION_PROLIFERATION		GOBP_REGULATION_OF_PHOSPHORUS_METABOLIC_PROCESS							GOBP_REGULATION_OF_PROTEIN_KINASE_ACTIVITY		GOBP_POSITIVE_REGULATION_OF_PROTEIN_METABOLIC_PROCESS							GOBP_REGULATION_OF_INTRACELLULAR_SIGNAL_TRANSDUCTION	GOBP_POSITIVE_REGULATION_OF_MOLECULAR_FUNCTION			GOBP_REGULATION_OF_PROTEIN_PHOSPHORYLATION			GOBP_NEGATIVE_REGULATION_OF_MOLECULAR_FUNCTION			GOBP_POSITIVE_REGULATION_OF_CATALYTIC_ACTIVITY
64853	AIDA	axin interactor, dorsalization associated [Source:HGNC Symbol;Acc:HGNC:25761]						GOBP_PHOSPHORYLATION					GOBP_CELLULAR_RESPONSE_TO_STRESS						GOBP_REGULATION_OF_PROTEIN_MODIFICATION_PROCESS			GOBP_REGULATION_OF_PHOSPHORUS_METABOLIC_PROCESS	GOBP_REGULATION_OF_RESPONSE_TO_STRESS						GOBP_REGULATION_OF_PROTEIN_KINASE_ACTIVITY									GOBP_REGULATION_OF_INTRACELLULAR_SIGNAL_TRANSDUCTION		GOBP_NEGATIVE_REGULATION_OF_PROTEIN_METABOLIC_PROCESS		GOBP_REGULATION_OF_PROTEIN_PHOSPHORYLATION			GOBP_NEGATIVE_REGULATION_OF_MOLECULAR_FUNCTION	GOBP_NEGATIVE_REGULATION_OF_PHOSPHORUS_METABOLIC_PROCESS
5600	MAPK11	mitogen-activated protein kinase 11 [Source:HGNC Symbol;Acc:HGNC:6873]						GOBP_PHOSPHORYLATION					GOBP_CELLULAR_RESPONSE_TO_STRESS							GOBP_REGULATION_OF_CELL_POPULATION_PROLIFERATION
83939	EIF2A	eukaryotic translation initiation factor 2A [Source:HGNC Symbol;Acc:HGNC:3254]						GOBP_PHOSPHORYLATION					GOBP_CELLULAR_RESPONSE_TO_STRESS
2968	GTF2H4	general transcription factor IIH subunit 4 [Source:HGNC Symbol;Acc:HGNC:4658]						GOBP_PHOSPHORYLATION					GOBP_CELLULAR_RESPONSE_TO_STRESS
7532	YWHAG	tyrosine 3-monooxygenase/tryptophan 5-monooxygenase activation protein gamma [Source:HGNC Symbol;Acc:HGNC:12852]						GOBP_PHOSPHORYLATION								GOBP_INTRACELLULAR_TRANSPORT			GOBP_REGULATION_OF_PROTEIN_MODIFICATION_PROCESS			GOBP_REGULATION_OF_PHOSPHORUS_METABOLIC_PROCESS							GOBP_REGULATION_OF_PROTEIN_KINASE_ACTIVITY						GOBP_ESTABLISHMENT_OF_PROTEIN_LOCALIZATION	GOBP_NITROGEN_COMPOUND_TRANSPORT				GOBP_NEGATIVE_REGULATION_OF_PROTEIN_METABOLIC_PROCESS		GOBP_REGULATION_OF_PROTEIN_PHOSPHORYLATION			GOBP_NEGATIVE_REGULATION_OF_MOLECULAR_FUNCTION	GOBP_NEGATIVE_REGULATION_OF_PHOSPHORUS_METABOLIC_PROCESS
4921	DDR2	discoidin domain receptor tyrosine kinase 2 [Source:HGNC Symbol;Acc:HGNC:2731]						GOBP_PHOSPHORYLATION											GOBP_REGULATION_OF_PROTEIN_MODIFICATION_PROCESS	GOBP_REGULATION_OF_CELL_POPULATION_PROLIFERATION		GOBP_REGULATION_OF_PHOSPHORUS_METABOLIC_PROCESS							GOBP_REGULATION_OF_PROTEIN_KINASE_ACTIVITY		GOBP_POSITIVE_REGULATION_OF_PROTEIN_METABOLIC_PROCESS								GOBP_POSITIVE_REGULATION_OF_MOLECULAR_FUNCTION			GOBP_REGULATION_OF_PROTEIN_PHOSPHORYLATION		GOBP_POSITIVE_REGULATION_OF_CELLULAR_COMPONENT_ORGANIZATION				GOBP_POSITIVE_REGULATION_OF_CATALYTIC_ACTIVITY	GOBP_LOCOMOTION
9052	GPRC5A	G protein-coupled receptor class C group 5 member A [Source:HGNC Symbol;Acc:HGNC:9836]						GOBP_PHOSPHORYLATION											GOBP_REGULATION_OF_PROTEIN_MODIFICATION_PROCESS			GOBP_REGULATION_OF_PHOSPHORUS_METABOLIC_PROCESS							GOBP_REGULATION_OF_PROTEIN_KINASE_ACTIVITY		GOBP_POSITIVE_REGULATION_OF_PROTEIN_METABOLIC_PROCESS								GOBP_POSITIVE_REGULATION_OF_MOLECULAR_FUNCTION	GOBP_NEGATIVE_REGULATION_OF_PROTEIN_METABOLIC_PROCESS		GOBP_REGULATION_OF_PROTEIN_PHOSPHORYLATION			GOBP_NEGATIVE_REGULATION_OF_MOLECULAR_FUNCTION	GOBP_NEGATIVE_REGULATION_OF_PHOSPHORUS_METABOLIC_PROCESS		GOBP_POSITIVE_REGULATION_OF_CATALYTIC_ACTIVITY
4665	NAB2	NGFI-A binding protein 2 [Source:HGNC Symbol;Acc:HGNC:7627]						GOBP_PHOSPHORYLATION											GOBP_REGULATION_OF_PROTEIN_MODIFICATION_PROCESS			GOBP_REGULATION_OF_PHOSPHORUS_METABOLIC_PROCESS							GOBP_REGULATION_OF_PROTEIN_KINASE_ACTIVITY		GOBP_POSITIVE_REGULATION_OF_PROTEIN_METABOLIC_PROCESS								GOBP_POSITIVE_REGULATION_OF_MOLECULAR_FUNCTION			GOBP_REGULATION_OF_PROTEIN_PHOSPHORYLATION						GOBP_POSITIVE_REGULATION_OF_CATALYTIC_ACTIVITY
9802	DAZAP2	DAZ associated protein 2 [Source:HGNC Symbol;Acc:HGNC:2684]						GOBP_PHOSPHORYLATION											GOBP_REGULATION_OF_PROTEIN_MODIFICATION_PROCESS			GOBP_REGULATION_OF_PHOSPHORUS_METABOLIC_PROCESS							GOBP_REGULATION_OF_PROTEIN_KINASE_ACTIVITY		GOBP_POSITIVE_REGULATION_OF_PROTEIN_METABOLIC_PROCESS								GOBP_POSITIVE_REGULATION_OF_MOLECULAR_FUNCTION			GOBP_REGULATION_OF_PROTEIN_PHOSPHORYLATION						GOBP_POSITIVE_REGULATION_OF_CATALYTIC_ACTIVITY
2776	GNAQ	G protein subunit alpha q [Source:HGNC Symbol;Acc:HGNC:4390]						GOBP_PHOSPHORYLATION											GOBP_REGULATION_OF_PROTEIN_MODIFICATION_PROCESS			GOBP_REGULATION_OF_PHOSPHORUS_METABOLIC_PROCESS							GOBP_REGULATION_OF_PROTEIN_KINASE_ACTIVITY				GOBP_REGULATION_OF_HYDROLASE_ACTIVITY						GOBP_POSITIVE_REGULATION_OF_MOLECULAR_FUNCTION	GOBP_NEGATIVE_REGULATION_OF_PROTEIN_METABOLIC_PROCESS		GOBP_REGULATION_OF_PROTEIN_PHOSPHORYLATION			GOBP_NEGATIVE_REGULATION_OF_MOLECULAR_FUNCTION	GOBP_NEGATIVE_REGULATION_OF_PHOSPHORUS_METABOLIC_PROCESS		GOBP_POSITIVE_REGULATION_OF_CATALYTIC_ACTIVITY
9961	MVP	major vault protein [Source:HGNC Symbol;Acc:HGNC:7531]						GOBP_PHOSPHORYLATION											GOBP_REGULATION_OF_PROTEIN_MODIFICATION_PROCESS			GOBP_REGULATION_OF_PHOSPHORUS_METABOLIC_PROCESS							GOBP_REGULATION_OF_PROTEIN_KINASE_ACTIVITY						GOBP_ESTABLISHMENT_OF_PROTEIN_LOCALIZATION	GOBP_NITROGEN_COMPOUND_TRANSPORT				GOBP_NEGATIVE_REGULATION_OF_PROTEIN_METABOLIC_PROCESS		GOBP_REGULATION_OF_PROTEIN_PHOSPHORYLATION			GOBP_NEGATIVE_REGULATION_OF_MOLECULAR_FUNCTION	GOBP_NEGATIVE_REGULATION_OF_PHOSPHORUS_METABOLIC_PROCESS
27020	NPTN	neuroplastin [Source:HGNC Symbol;Acc:HGNC:17867]						GOBP_PHOSPHORYLATION											GOBP_REGULATION_OF_PROTEIN_MODIFICATION_PROCESS			GOBP_REGULATION_OF_PHOSPHORUS_METABOLIC_PROCESS									GOBP_POSITIVE_REGULATION_OF_PROTEIN_METABOLIC_PROCESS							GOBP_REGULATION_OF_INTRACELLULAR_SIGNAL_TRANSDUCTION				GOBP_REGULATION_OF_PROTEIN_PHOSPHORYLATION		GOBP_POSITIVE_REGULATION_OF_CELLULAR_COMPONENT_ORGANIZATION					GOBP_LOCOMOTION
9252	RPS6KA5	ribosomal protein S6 kinase A5 [Source:HGNC Symbol;Acc:HGNC:10434]						GOBP_PHOSPHORYLATION											GOBP_REGULATION_OF_PROTEIN_MODIFICATION_PROCESS			GOBP_REGULATION_OF_PHOSPHORUS_METABOLIC_PROCESS									GOBP_POSITIVE_REGULATION_OF_PROTEIN_METABOLIC_PROCESS								GOBP_POSITIVE_REGULATION_OF_MOLECULAR_FUNCTION			GOBP_REGULATION_OF_PROTEIN_PHOSPHORYLATION							GOBP_LOCOMOTION
23568	ARL2BP	ADP ribosylation factor like GTPase 2 binding protein [Source:HGNC Symbol;Acc:HGNC:17146]						GOBP_PHOSPHORYLATION											GOBP_REGULATION_OF_PROTEIN_MODIFICATION_PROCESS			GOBP_REGULATION_OF_PHOSPHORUS_METABOLIC_PROCESS									GOBP_POSITIVE_REGULATION_OF_PROTEIN_METABOLIC_PROCESS											GOBP_REGULATION_OF_PROTEIN_PHOSPHORYLATION
9149	DYRK1B	dual specificity tyrosine phosphorylation regulated kinase 1B [Source:HGNC Symbol;Acc:HGNC:3092]						GOBP_PHOSPHORYLATION
23617	TSSK2	testis specific serine kinase 2 [Source:HGNC Symbol;Acc:HGNC:11401]						GOBP_PHOSPHORYLATION
84572	GNPTG	N-acetylglucosamine-1-phosphate transferase subunit gamma [Source:HGNC Symbol;Acc:HGNC:23026]						GOBP_PHOSPHORYLATION
4734	NEDD4	NEDD4 E3 ubiquitin protein ligase [Source:HGNC Symbol;Acc:HGNC:7727]							GOBP_VESICLE_MEDIATED_TRANSPORT				GOBP_CELLULAR_RESPONSE_TO_STRESS			GOBP_INTRACELLULAR_TRANSPORT														GOBP_PROTEOLYSIS	GOBP_POSITIVE_REGULATION_OF_PROTEIN_METABOLIC_PROCESS				GOBP_ESTABLISHMENT_OF_PROTEIN_LOCALIZATION	GOBP_NITROGEN_COMPOUND_TRANSPORT		GOBP_REGULATION_OF_INTRACELLULAR_SIGNAL_TRANSDUCTION							GOBP_NEGATIVE_REGULATION_OF_MOLECULAR_FUNCTION
5880	RAC2	Rac family small GTPase 2 [Source:HGNC Symbol;Acc:HGNC:9802]							GOBP_VESICLE_MEDIATED_TRANSPORT					GOBP_REGULATION_OF_RESPONSE_TO_EXTERNAL_STIMULUS		GOBP_INTRACELLULAR_TRANSPORT				GOBP_REGULATION_OF_CELL_POPULATION_PROLIFERATION															GOBP_ESTABLISHMENT_OF_PROTEIN_LOCALIZATION	GOBP_NITROGEN_COMPOUND_TRANSPORT								GOBP_POSITIVE_REGULATION_OF_CELLULAR_COMPONENT_ORGANIZATION					GOBP_LOCOMOTION
6809	STX3	syntaxin 3 [Source:HGNC Symbol;Acc:HGNC:11438]							GOBP_VESICLE_MEDIATED_TRANSPORT					GOBP_REGULATION_OF_RESPONSE_TO_EXTERNAL_STIMULUS		GOBP_INTRACELLULAR_TRANSPORT				GOBP_REGULATION_OF_CELL_POPULATION_PROLIFERATION															GOBP_ESTABLISHMENT_OF_PROTEIN_LOCALIZATION	GOBP_NITROGEN_COMPOUND_TRANSPORT													GOBP_LOCOMOTION
2294	FOXF1	forkhead box F1 [Source:HGNC Symbol;Acc:HGNC:3809]							GOBP_VESICLE_MEDIATED_TRANSPORT					GOBP_REGULATION_OF_RESPONSE_TO_EXTERNAL_STIMULUS						GOBP_REGULATION_OF_CELL_POPULATION_PROLIFERATION			GOBP_REGULATION_OF_RESPONSE_TO_STRESS																										GOBP_LOCOMOTION
79090	TRAPPC6A	trafficking protein particle complex subunit 6A [Source:HGNC Symbol;Acc:HGNC:23069]							GOBP_VESICLE_MEDIATED_TRANSPORT							GOBP_INTRACELLULAR_TRANSPORT																	GOBP_REGULATION_OF_HYDROLASE_ACTIVITY
51762	RAB8B	RAB8B, member RAS oncogene family [Source:HGNC Symbol;Acc:HGNC:30273]							GOBP_VESICLE_MEDIATED_TRANSPORT							GOBP_INTRACELLULAR_TRANSPORT																			GOBP_ESTABLISHMENT_OF_PROTEIN_LOCALIZATION	GOBP_NITROGEN_COMPOUND_TRANSPORT								GOBP_POSITIVE_REGULATION_OF_CELLULAR_COMPONENT_ORGANIZATION
51125	GOLGA7	golgin A7 [Source:HGNC Symbol;Acc:HGNC:24876]							GOBP_VESICLE_MEDIATED_TRANSPORT							GOBP_INTRACELLULAR_TRANSPORT																			GOBP_ESTABLISHMENT_OF_PROTEIN_LOCALIZATION	GOBP_NITROGEN_COMPOUND_TRANSPORT
79585	CORO7	coronin 7 [Source:HGNC Symbol;Acc:HGNC:26161]							GOBP_VESICLE_MEDIATED_TRANSPORT							GOBP_INTRACELLULAR_TRANSPORT																			GOBP_ESTABLISHMENT_OF_PROTEIN_LOCALIZATION	GOBP_NITROGEN_COMPOUND_TRANSPORT
10802	SEC24A	SEC24 homolog A, COPII coat complex component [Source:HGNC Symbol;Acc:HGNC:10703]							GOBP_VESICLE_MEDIATED_TRANSPORT							GOBP_INTRACELLULAR_TRANSPORT																			GOBP_ESTABLISHMENT_OF_PROTEIN_LOCALIZATION	GOBP_NITROGEN_COMPOUND_TRANSPORT
10239	AP3S2	adaptor related protein complex 3 subunit sigma 2 [Source:HGNC Symbol;Acc:HGNC:571]							GOBP_VESICLE_MEDIATED_TRANSPORT							GOBP_INTRACELLULAR_TRANSPORT																			GOBP_ESTABLISHMENT_OF_PROTEIN_LOCALIZATION	GOBP_NITROGEN_COMPOUND_TRANSPORT
50999	TMED5	transmembrane p24 trafficking protein 5 [Source:HGNC Symbol;Acc:HGNC:24251]							GOBP_VESICLE_MEDIATED_TRANSPORT							GOBP_INTRACELLULAR_TRANSPORT																			GOBP_ESTABLISHMENT_OF_PROTEIN_LOCALIZATION	GOBP_NITROGEN_COMPOUND_TRANSPORT
11014	KDELR2	KDEL endoplasmic reticulum protein retention receptor 2 [Source:HGNC Symbol;Acc:HGNC:6305]							GOBP_VESICLE_MEDIATED_TRANSPORT							GOBP_INTRACELLULAR_TRANSPORT																			GOBP_ESTABLISHMENT_OF_PROTEIN_LOCALIZATION	GOBP_NITROGEN_COMPOUND_TRANSPORT
8907	AP1M1	adaptor related protein complex 1 subunit mu 1 [Source:HGNC Symbol;Acc:HGNC:13667]							GOBP_VESICLE_MEDIATED_TRANSPORT							GOBP_INTRACELLULAR_TRANSPORT																			GOBP_ESTABLISHMENT_OF_PROTEIN_LOCALIZATION	GOBP_NITROGEN_COMPOUND_TRANSPORT
25923	ATL3	atlastin GTPase 3 [Source:HGNC Symbol;Acc:HGNC:24526]							GOBP_VESICLE_MEDIATED_TRANSPORT							GOBP_INTRACELLULAR_TRANSPORT																												GOBP_POSITIVE_REGULATION_OF_CELLULAR_COMPONENT_ORGANIZATION
7275	TUB	TUB bipartite transcription factor [Source:HGNC Symbol;Acc:HGNC:12406]							GOBP_VESICLE_MEDIATED_TRANSPORT							GOBP_INTRACELLULAR_TRANSPORT
63932	STEEP1	STING1 ER exit protein 1 [Source:HGNC Symbol;Acc:HGNC:26239]							GOBP_VESICLE_MEDIATED_TRANSPORT							GOBP_INTRACELLULAR_TRANSPORT
23585	TMEM50A	transmembrane protein 50A [Source:HGNC Symbol;Acc:HGNC:30590]							GOBP_VESICLE_MEDIATED_TRANSPORT							GOBP_INTRACELLULAR_TRANSPORT
1265	CNN2	calponin 2 [Source:HGNC Symbol;Acc:HGNC:2156]							GOBP_VESICLE_MEDIATED_TRANSPORT											GOBP_REGULATION_OF_CELL_POPULATION_PROLIFERATION																													GOBP_LOCOMOTION
9938	ARHGAP25	Rho GTPase activating protein 25 [Source:HGNC Symbol;Acc:HGNC:28951]							GOBP_VESICLE_MEDIATED_TRANSPORT																								GOBP_REGULATION_OF_HYDROLASE_ACTIVITY					GOBP_REGULATION_OF_INTRACELLULAR_SIGNAL_TRANSDUCTION	GOBP_POSITIVE_REGULATION_OF_MOLECULAR_FUNCTION									GOBP_POSITIVE_REGULATION_OF_CATALYTIC_ACTIVITY
201176	ARHGAP27	Rho GTPase activating protein 27 [Source:HGNC Symbol;Acc:HGNC:31813]							GOBP_VESICLE_MEDIATED_TRANSPORT																								GOBP_REGULATION_OF_HYDROLASE_ACTIVITY					GOBP_REGULATION_OF_INTRACELLULAR_SIGNAL_TRANSDUCTION	GOBP_POSITIVE_REGULATION_OF_MOLECULAR_FUNCTION									GOBP_POSITIVE_REGULATION_OF_CATALYTIC_ACTIVITY
9882	TBC1D4	TBC1 domain family member 4 [Source:HGNC Symbol;Acc:HGNC:19165]							GOBP_VESICLE_MEDIATED_TRANSPORT																								GOBP_REGULATION_OF_HYDROLASE_ACTIVITY						GOBP_POSITIVE_REGULATION_OF_MOLECULAR_FUNCTION									GOBP_POSITIVE_REGULATION_OF_CATALYTIC_ACTIVITY
9545	RAB3D	RAB3D, member RAS oncogene family [Source:HGNC Symbol;Acc:HGNC:9779]							GOBP_VESICLE_MEDIATED_TRANSPORT																										GOBP_ESTABLISHMENT_OF_PROTEIN_LOCALIZATION	GOBP_NITROGEN_COMPOUND_TRANSPORT
3587	IL10RA	interleukin 10 receptor subunit alpha [Source:HGNC Symbol;Acc:HGNC:5964]							GOBP_VESICLE_MEDIATED_TRANSPORT																										GOBP_ESTABLISHMENT_OF_PROTEIN_LOCALIZATION	GOBP_NITROGEN_COMPOUND_TRANSPORT
8773	SNAP23	synaptosome associated protein 23 [Source:HGNC Symbol;Acc:HGNC:11131]							GOBP_VESICLE_MEDIATED_TRANSPORT																										GOBP_ESTABLISHMENT_OF_PROTEIN_LOCALIZATION	GOBP_NITROGEN_COMPOUND_TRANSPORT
6102	RP2	RP2 activator of ARL3 GTPase [Source:HGNC Symbol;Acc:HGNC:10274]							GOBP_VESICLE_MEDIATED_TRANSPORT																										GOBP_ESTABLISHMENT_OF_PROTEIN_LOCALIZATION	GOBP_NITROGEN_COMPOUND_TRANSPORT
5908	RAP1B	RAP1B, member of RAS oncogene family [Source:HGNC Symbol;Acc:HGNC:9857]							GOBP_VESICLE_MEDIATED_TRANSPORT																													GOBP_REGULATION_OF_INTRACELLULAR_SIGNAL_TRANSDUCTION						GOBP_POSITIVE_REGULATION_OF_CELLULAR_COMPONENT_ORGANIZATION
56990	CDC42SE2	CDC42 small effector 2 [Source:HGNC Symbol;Acc:HGNC:18547]							GOBP_VESICLE_MEDIATED_TRANSPORT																													GOBP_REGULATION_OF_INTRACELLULAR_SIGNAL_TRANSDUCTION
306	ANXA3	annexin A3 [Source:HGNC Symbol;Acc:HGNC:541]							GOBP_VESICLE_MEDIATED_TRANSPORT																														GOBP_POSITIVE_REGULATION_OF_MOLECULAR_FUNCTION						GOBP_NEGATIVE_REGULATION_OF_MOLECULAR_FUNCTION				GOBP_LOCOMOTION
29967	LRP12	LDL receptor related protein 12 [Source:HGNC Symbol;Acc:HGNC:31708]							GOBP_VESICLE_MEDIATED_TRANSPORT																																								GOBP_LOCOMOTION
201294	UNC13D	unc-13 homolog D [Source:HGNC Symbol;Acc:HGNC:23147]							GOBP_VESICLE_MEDIATED_TRANSPORT
7127	TNFAIP2	TNF alpha induced protein 2 [Source:HGNC Symbol;Acc:HGNC:11895]							GOBP_VESICLE_MEDIATED_TRANSPORT
83930	STARD3NL	STARD3 N-terminal like [Source:HGNC Symbol;Acc:HGNC:19169]							GOBP_VESICLE_MEDIATED_TRANSPORT
91319	DERL3	derlin 3 [Source:HGNC Symbol;Acc:HGNC:14236]								GOBP_CARBOHYDRATE_DERIVATIVE_METABOLIC_PROCESS			GOBP_CELLULAR_RESPONSE_TO_STRESS			GOBP_INTRACELLULAR_TRANSPORT														GOBP_PROTEOLYSIS					GOBP_ESTABLISHMENT_OF_PROTEIN_LOCALIZATION	GOBP_NITROGEN_COMPOUND_TRANSPORT
201595	STT3B	STT3 oligosaccharyltransferase complex catalytic subunit B [Source:HGNC Symbol;Acc:HGNC:30611]								GOBP_CARBOHYDRATE_DERIVATIVE_METABOLIC_PROCESS			GOBP_CELLULAR_RESPONSE_TO_STRESS																	GOBP_PROTEOLYSIS
11253	MAN1B1	mannosidase alpha class 1B member 1 [Source:HGNC Symbol;Acc:HGNC:6823]								GOBP_CARBOHYDRATE_DERIVATIVE_METABOLIC_PROCESS			GOBP_CELLULAR_RESPONSE_TO_STRESS																	GOBP_PROTEOLYSIS
126792	B3GALT6	beta-1,3-galactosyltransferase 6 [Source:HGNC Symbol;Acc:HGNC:17978]								GOBP_CARBOHYDRATE_DERIVATIVE_METABOLIC_PROCESS																																					GOBP_SULFUR_COMPOUND_METABOLIC_PROCESS
84061	MAGT1	magnesium transporter 1 [Source:HGNC Symbol;Acc:HGNC:28880]								GOBP_CARBOHYDRATE_DERIVATIVE_METABOLIC_PROCESS
147991	DPY19L3	dpy-19 like C-mannosyltransferase 3 [Source:HGNC Symbol;Acc:HGNC:27120]								GOBP_CARBOHYDRATE_DERIVATIVE_METABOLIC_PROCESS
283464	GXYLT1	glucoside xylosyltransferase 1 [Source:HGNC Symbol;Acc:HGNC:27482]								GOBP_CARBOHYDRATE_DERIVATIVE_METABOLIC_PROCESS
29957	SLC25A24	solute carrier family 25 member 24 [Source:HGNC Symbol;Acc:HGNC:20662]											GOBP_CELLULAR_RESPONSE_TO_STRESS			GOBP_INTRACELLULAR_TRANSPORT																GOBP_REGULATION_OF_CELL_DEATH				GOBP_NITROGEN_COMPOUND_TRANSPORT
7335	UBE2V1	ubiquitin conjugating enzyme E2 V1 [Source:HGNC Symbol;Acc:HGNC:12494]											GOBP_CELLULAR_RESPONSE_TO_STRESS						GOBP_REGULATION_OF_PROTEIN_MODIFICATION_PROCESS				GOBP_REGULATION_OF_RESPONSE_TO_STRESS								GOBP_POSITIVE_REGULATION_OF_PROTEIN_METABOLIC_PROCESS							GOBP_REGULATION_OF_INTRACELLULAR_SIGNAL_TRANSDUCTION	GOBP_POSITIVE_REGULATION_OF_MOLECULAR_FUNCTION
284361	EMC10	ER membrane protein complex subunit 10 [Source:HGNC Symbol;Acc:HGNC:27609]											GOBP_CELLULAR_RESPONSE_TO_STRESS							GOBP_REGULATION_OF_CELL_POPULATION_PROLIFERATION			GOBP_REGULATION_OF_RESPONSE_TO_STRESS												GOBP_ESTABLISHMENT_OF_PROTEIN_LOCALIZATION			GOBP_REGULATION_OF_INTRACELLULAR_SIGNAL_TRANSDUCTION											GOBP_LOCOMOTION
5396	PRRX1	paired related homeobox 1 [Source:HGNC Symbol;Acc:HGNC:9142]											GOBP_CELLULAR_RESPONSE_TO_STRESS							GOBP_REGULATION_OF_CELL_POPULATION_PROLIFERATION			GOBP_REGULATION_OF_RESPONSE_TO_STRESS
10391	CORO2B	coronin 2B [Source:HGNC Symbol;Acc:HGNC:2256]											GOBP_CELLULAR_RESPONSE_TO_STRESS										GOBP_REGULATION_OF_RESPONSE_TO_STRESS												GOBP_ESTABLISHMENT_OF_PROTEIN_LOCALIZATION
85458	DIXDC1	DIX domain containing 1 [Source:HGNC Symbol;Acc:HGNC:23695]											GOBP_CELLULAR_RESPONSE_TO_STRESS										GOBP_REGULATION_OF_RESPONSE_TO_STRESS															GOBP_REGULATION_OF_INTRACELLULAR_SIGNAL_TRANSDUCTION						GOBP_POSITIVE_REGULATION_OF_CELLULAR_COMPONENT_ORGANIZATION					GOBP_LOCOMOTION
3337	DNAJB1	DnaJ heat shock protein family (Hsp40) member B1 [Source:HGNC Symbol;Acc:HGNC:5270]											GOBP_CELLULAR_RESPONSE_TO_STRESS										GOBP_REGULATION_OF_RESPONSE_TO_STRESS																GOBP_POSITIVE_REGULATION_OF_MOLECULAR_FUNCTION
79089	TMUB2	transmembrane and ubiquitin like domain containing 2 [Source:HGNC Symbol;Acc:HGNC:28459]											GOBP_CELLULAR_RESPONSE_TO_STRESS																	GOBP_PROTEOLYSIS
7318	UBA7	ubiquitin like modifier activating enzyme 7 [Source:HGNC Symbol;Acc:HGNC:12471]											GOBP_CELLULAR_RESPONSE_TO_STRESS																	GOBP_PROTEOLYSIS
79956	ERMP1	endoplasmic reticulum metallopeptidase 1 [Source:HGNC Symbol;Acc:HGNC:23703]											GOBP_CELLULAR_RESPONSE_TO_STRESS																	GOBP_PROTEOLYSIS
54107	POLE3	DNA polymerase epsilon 3, accessory subunit [Source:HGNC Symbol;Acc:HGNC:13546]											GOBP_CELLULAR_RESPONSE_TO_STRESS
2119	ETV5	ETS variant transcription factor 5 [Source:HGNC Symbol;Acc:HGNC:3494]											GOBP_CELLULAR_RESPONSE_TO_STRESS
6782	HSPA13	heat shock protein family A (Hsp70) member 13 [Source:HGNC Symbol;Acc:HGNC:11375]											GOBP_CELLULAR_RESPONSE_TO_STRESS
23075	SWAP70	switching B cell complex subunit SWAP70 [Source:HGNC Symbol;Acc:HGNC:17070]												GOBP_REGULATION_OF_RESPONSE_TO_EXTERNAL_STIMULUS					GOBP_REGULATION_OF_PROTEIN_MODIFICATION_PROCESS			GOBP_REGULATION_OF_PHOSPHORUS_METABOLIC_PROCESS																GOBP_REGULATION_OF_INTRACELLULAR_SIGNAL_TRANSDUCTION		GOBP_NEGATIVE_REGULATION_OF_PROTEIN_METABOLIC_PROCESS				GOBP_POSITIVE_REGULATION_OF_CELLULAR_COMPONENT_ORGANIZATION		GOBP_NEGATIVE_REGULATION_OF_PHOSPHORUS_METABOLIC_PROCESS			GOBP_LOCOMOTION
5328	PLAU	plasminogen activator, urokinase [Source:HGNC Symbol;Acc:HGNC:9052]												GOBP_REGULATION_OF_RESPONSE_TO_EXTERNAL_STIMULUS						GOBP_REGULATION_OF_CELL_POPULATION_PROLIFERATION			GOBP_REGULATION_OF_RESPONSE_TO_STRESS							GOBP_PROTEOLYSIS																			GOBP_LOCOMOTION
7292	TNFSF4	TNF superfamily member 4 [Source:HGNC Symbol;Acc:HGNC:11934]												GOBP_REGULATION_OF_RESPONSE_TO_EXTERNAL_STIMULUS						GOBP_REGULATION_OF_CELL_POPULATION_PROLIFERATION			GOBP_REGULATION_OF_RESPONSE_TO_STRESS																						GOBP_NEGATIVE_REGULATION_OF_MOLECULAR_FUNCTION
2113	ETS1	ETS proto-oncogene 1, transcription factor [Source:HGNC Symbol;Acc:HGNC:3488]												GOBP_REGULATION_OF_RESPONSE_TO_EXTERNAL_STIMULUS						GOBP_REGULATION_OF_CELL_POPULATION_PROLIFERATION			GOBP_REGULATION_OF_RESPONSE_TO_STRESS																										GOBP_LOCOMOTION
283131	NEAT1	nuclear paraspeckle assembly transcript 1 [Source:HGNC Symbol;Acc:HGNC:30815]												GOBP_REGULATION_OF_RESPONSE_TO_EXTERNAL_STIMULUS						GOBP_REGULATION_OF_CELL_POPULATION_PROLIFERATION			GOBP_REGULATION_OF_RESPONSE_TO_STRESS
4940	OAS3	2'-5'-oligoadenylate synthetase 3 [Source:HGNC Symbol;Acc:HGNC:8088]												GOBP_REGULATION_OF_RESPONSE_TO_EXTERNAL_STIMULUS									GOBP_REGULATION_OF_RESPONSE_TO_STRESS										GOBP_REGULATION_OF_HYDROLASE_ACTIVITY
3434	IFIT1	interferon induced protein with tetratricopeptide repeats 1 [Source:HGNC Symbol;Acc:HGNC:5407]												GOBP_REGULATION_OF_RESPONSE_TO_EXTERNAL_STIMULUS									GOBP_REGULATION_OF_RESPONSE_TO_STRESS												GOBP_ESTABLISHMENT_OF_PROTEIN_LOCALIZATION	GOBP_NITROGEN_COMPOUND_TRANSPORT									GOBP_NEGATIVE_REGULATION_OF_MOLECULAR_FUNCTION
6397	SEC14L1	SEC14 like lipid binding 1 [Source:HGNC Symbol;Acc:HGNC:10698]												GOBP_REGULATION_OF_RESPONSE_TO_EXTERNAL_STIMULUS									GOBP_REGULATION_OF_RESPONSE_TO_STRESS													GOBP_NITROGEN_COMPOUND_TRANSPORT		GOBP_REGULATION_OF_INTRACELLULAR_SIGNAL_TRANSDUCTION
55870	ASH1L	ASH1 like histone lysine methyltransferase [Source:HGNC Symbol;Acc:HGNC:19088]												GOBP_REGULATION_OF_RESPONSE_TO_EXTERNAL_STIMULUS									GOBP_REGULATION_OF_RESPONSE_TO_STRESS															GOBP_REGULATION_OF_INTRACELLULAR_SIGNAL_TRANSDUCTION											GOBP_LOCOMOTION
5495	PPM1B	protein phosphatase, Mg2+/Mn2+ dependent 1B [Source:HGNC Symbol;Acc:HGNC:9276]												GOBP_REGULATION_OF_RESPONSE_TO_EXTERNAL_STIMULUS									GOBP_REGULATION_OF_RESPONSE_TO_STRESS															GOBP_REGULATION_OF_INTRACELLULAR_SIGNAL_TRANSDUCTION
3554	IL1R1	interleukin 1 receptor type 1 [Source:HGNC Symbol;Acc:HGNC:5993]												GOBP_REGULATION_OF_RESPONSE_TO_EXTERNAL_STIMULUS									GOBP_REGULATION_OF_RESPONSE_TO_STRESS																										GOBP_LOCOMOTION
145581	LRFN5	leucine rich repeat and fibronectin type III domain containing 5 [Source:HGNC Symbol;Acc:HGNC:20360]												GOBP_REGULATION_OF_RESPONSE_TO_EXTERNAL_STIMULUS									GOBP_REGULATION_OF_RESPONSE_TO_STRESS
7056	THBD	thrombomodulin [Source:HGNC Symbol;Acc:HGNC:11784]												GOBP_REGULATION_OF_RESPONSE_TO_EXTERNAL_STIMULUS									GOBP_REGULATION_OF_RESPONSE_TO_STRESS
8638	OASL	2'-5'-oligoadenylate synthetase like [Source:HGNC Symbol;Acc:HGNC:8090]												GOBP_REGULATION_OF_RESPONSE_TO_EXTERNAL_STIMULUS																			GOBP_REGULATION_OF_HYDROLASE_ACTIVITY					GOBP_REGULATION_OF_INTRACELLULAR_SIGNAL_TRANSDUCTION
80024	SLC8B1	solute carrier family 8 member B1 [Source:HGNC Symbol;Acc:HGNC:26175]												GOBP_REGULATION_OF_RESPONSE_TO_EXTERNAL_STIMULUS																					GOBP_ESTABLISHMENT_OF_PROTEIN_LOCALIZATION	GOBP_NITROGEN_COMPOUND_TRANSPORT													GOBP_LOCOMOTION
80031	SEMA6D	semaphorin 6D [Source:HGNC Symbol;Acc:HGNC:16770]												GOBP_REGULATION_OF_RESPONSE_TO_EXTERNAL_STIMULUS																																			GOBP_LOCOMOTION
57509	MTUS1	microtubule associated scaffold protein 1 [Source:HGNC Symbol;Acc:HGNC:29789]												GOBP_REGULATION_OF_RESPONSE_TO_EXTERNAL_STIMULUS																																			GOBP_LOCOMOTION
5476	CTSA	cathepsin A [Source:HGNC Symbol;Acc:HGNC:9251]														GOBP_INTRACELLULAR_TRANSPORT														GOBP_PROTEOLYSIS					GOBP_ESTABLISHMENT_OF_PROTEIN_LOCALIZATION	GOBP_NITROGEN_COMPOUND_TRANSPORT				GOBP_NEGATIVE_REGULATION_OF_PROTEIN_METABOLIC_PROCESS
129401	NUP35	nucleoporin 35 [Source:HGNC Symbol;Acc:HGNC:29797]														GOBP_INTRACELLULAR_TRANSPORT																			GOBP_ESTABLISHMENT_OF_PROTEIN_LOCALIZATION	GOBP_NITROGEN_COMPOUND_TRANSPORT
22931	RAB18	RAB18, member RAS oncogene family [Source:HGNC Symbol;Acc:HGNC:14244]														GOBP_INTRACELLULAR_TRANSPORT																			GOBP_ESTABLISHMENT_OF_PROTEIN_LOCALIZATION	GOBP_NITROGEN_COMPOUND_TRANSPORT
11231	SEC63	SEC63 homolog, protein translocation regulator [Source:HGNC Symbol;Acc:HGNC:21082]														GOBP_INTRACELLULAR_TRANSPORT																			GOBP_ESTABLISHMENT_OF_PROTEIN_LOCALIZATION	GOBP_NITROGEN_COMPOUND_TRANSPORT
5192	PEX10	peroxisomal biogenesis factor 10 [Source:HGNC Symbol;Acc:HGNC:8851]														GOBP_INTRACELLULAR_TRANSPORT																			GOBP_ESTABLISHMENT_OF_PROTEIN_LOCALIZATION	GOBP_NITROGEN_COMPOUND_TRANSPORT
8636	SSNA1	SS nuclear autoantigen 1 [Source:HGNC Symbol;Acc:HGNC:11321]														GOBP_INTRACELLULAR_TRANSPORT
339745	SPOPL	speckle type BTB/POZ protein like [Source:HGNC Symbol;Acc:HGNC:27934]																	GOBP_REGULATION_OF_PROTEIN_MODIFICATION_PROCESS											GOBP_PROTEOLYSIS										GOBP_NEGATIVE_REGULATION_OF_PROTEIN_METABOLIC_PROCESS
444	ASPH	aspartate beta-hydroxylase [Source:HGNC Symbol;Acc:HGNC:757]																		GOBP_REGULATION_OF_CELL_POPULATION_PROLIFERATION										GOBP_PROTEOLYSIS	GOBP_POSITIVE_REGULATION_OF_PROTEIN_METABOLIC_PROCESS		GOBP_REGULATION_OF_HYDROLASE_ACTIVITY						GOBP_POSITIVE_REGULATION_OF_MOLECULAR_FUNCTION									GOBP_POSITIVE_REGULATION_OF_CATALYTIC_ACTIVITY
10672	GNA13	G protein subunit alpha 13 [Source:HGNC Symbol;Acc:HGNC:4381]																		GOBP_REGULATION_OF_CELL_POPULATION_PROLIFERATION													GOBP_REGULATION_OF_HYDROLASE_ACTIVITY					GOBP_REGULATION_OF_INTRACELLULAR_SIGNAL_TRANSDUCTION	GOBP_POSITIVE_REGULATION_OF_MOLECULAR_FUNCTION									GOBP_POSITIVE_REGULATION_OF_CATALYTIC_ACTIVITY	GOBP_LOCOMOTION
7293	TNFRSF4	TNF receptor superfamily member 4 [Source:HGNC Symbol;Acc:HGNC:11918]																		GOBP_REGULATION_OF_CELL_POPULATION_PROLIFERATION																									GOBP_NEGATIVE_REGULATION_OF_MOLECULAR_FUNCTION
4179	CD46	CD46 molecule [Source:HGNC Symbol;Acc:HGNC:6953]																		GOBP_REGULATION_OF_CELL_POPULATION_PROLIFERATION
145864	HAPLN3	hyaluronan and proteoglycan link protein 3 [Source:HGNC Symbol;Acc:HGNC:21446]																		GOBP_REGULATION_OF_CELL_POPULATION_PROLIFERATION
10765	KDM5B	lysine demethylase 5B [Source:HGNC Symbol;Acc:HGNC:18039]																		GOBP_REGULATION_OF_CELL_POPULATION_PROLIFERATION
51621	KLF13	Kruppel like factor 13 [Source:HGNC Symbol;Acc:HGNC:13672]																		GOBP_REGULATION_OF_CELL_POPULATION_PROLIFERATION
6302	TSPAN31	tetraspanin 31 [Source:HGNC Symbol;Acc:HGNC:10539]																		GOBP_REGULATION_OF_CELL_POPULATION_PROLIFERATION
79801	SHCBP1	SHC binding and spindle associated 1 [Source:HGNC Symbol;Acc:HGNC:29547]																		GOBP_REGULATION_OF_CELL_POPULATION_PROLIFERATION
56925	LXN	latexin [Source:HGNC Symbol;Acc:HGNC:13347]																												GOBP_PROTEOLYSIS			GOBP_REGULATION_OF_HYDROLASE_ACTIVITY							GOBP_NEGATIVE_REGULATION_OF_PROTEIN_METABOLIC_PROCESS					GOBP_NEGATIVE_REGULATION_OF_MOLECULAR_FUNCTION
8507	ENC1	ectodermal-neural cortex 1 [Source:HGNC Symbol;Acc:HGNC:3345]																												GOBP_PROTEOLYSIS										GOBP_NEGATIVE_REGULATION_OF_PROTEIN_METABOLIC_PROCESS				GOBP_POSITIVE_REGULATION_OF_CELLULAR_COMPONENT_ORGANIZATION
23473	CAPN7	calpain 7 [Source:HGNC Symbol;Acc:HGNC:1484]																												GOBP_PROTEOLYSIS																			GOBP_LOCOMOTION
290	ANPEP	alanyl aminopeptidase, membrane [Source:HGNC Symbol;Acc:HGNC:500]																												GOBP_PROTEOLYSIS
23014	FBXO21	F-box protein 21 [Source:HGNC Symbol;Acc:HGNC:13592]																												GOBP_PROTEOLYSIS
10988	METAP2	methionyl aminopeptidase 2 [Source:HGNC Symbol;Acc:HGNC:16672]																												GOBP_PROTEOLYSIS
649	BMP1	bone morphogenetic protein 1 [Source:HGNC Symbol;Acc:HGNC:1067]																												GOBP_PROTEOLYSIS
374393	FAM111B	FAM111 trypsin like peptidase B [Source:HGNC Symbol;Acc:HGNC:24200]																												GOBP_PROTEOLYSIS
55676	SLC30A6	solute carrier family 30 member 6 [Source:HGNC Symbol;Acc:HGNC:19305]																												GOBP_PROTEOLYSIS
9159	PCSK7	proprotein convertase subtilisin/kexin type 7 [Source:HGNC Symbol;Acc:HGNC:8748]																												GOBP_PROTEOLYSIS
4320	MMP11	matrix metallopeptidase 11 [Source:HGNC Symbol;Acc:HGNC:7157]																												GOBP_PROTEOLYSIS
11223	MST1L	macrophage stimulating 1 like (pseudogene) [Source:HGNC Symbol;Acc:HGNC:7390]																												GOBP_PROTEOLYSIS
57140	RNPEPL1	arginyl aminopeptidase like 1 [Source:HGNC Symbol;Acc:HGNC:10079]																												GOBP_PROTEOLYSIS
6650	CAPN15	calpain 15 [Source:HGNC Symbol;Acc:HGNC:11182]																												GOBP_PROTEOLYSIS
22899	ARHGEF15	Rho guanine nucleotide exchange factor 15 [Source:HGNC Symbol;Acc:HGNC:15590]																															GOBP_REGULATION_OF_HYDROLASE_ACTIVITY					GOBP_REGULATION_OF_INTRACELLULAR_SIGNAL_TRANSDUCTION	GOBP_POSITIVE_REGULATION_OF_MOLECULAR_FUNCTION					GOBP_POSITIVE_REGULATION_OF_CELLULAR_COMPONENT_ORGANIZATION				GOBP_POSITIVE_REGULATION_OF_CATALYTIC_ACTIVITY
375790	AGRN	agrin [Source:HGNC Symbol;Acc:HGNC:329]																															GOBP_REGULATION_OF_HYDROLASE_ACTIVITY						GOBP_POSITIVE_REGULATION_OF_MOLECULAR_FUNCTION					GOBP_POSITIVE_REGULATION_OF_CELLULAR_COMPONENT_ORGANIZATION				GOBP_POSITIVE_REGULATION_OF_CATALYTIC_ACTIVITY
141	ADPRH	ADP-ribosylarginine hydrolase [Source:HGNC Symbol;Acc:HGNC:269]																															GOBP_REGULATION_OF_HYDROLASE_ACTIVITY						GOBP_POSITIVE_REGULATION_OF_MOLECULAR_FUNCTION									GOBP_POSITIVE_REGULATION_OF_CATALYTIC_ACTIVITY
10643	IGF2BP3	insulin like growth factor 2 mRNA binding protein 3 [Source:HGNC Symbol;Acc:HGNC:28868]																																		GOBP_NITROGEN_COMPOUND_TRANSPORT				GOBP_NEGATIVE_REGULATION_OF_PROTEIN_METABOLIC_PROCESS
6398	SECTM1	secreted and transmembrane 1 [Source:HGNC Symbol;Acc:HGNC:10707]																																				GOBP_REGULATION_OF_INTRACELLULAR_SIGNAL_TRANSDUCTION
84336	TMEM101	transmembrane protein 101 [Source:HGNC Symbol;Acc:HGNC:28653]																																				GOBP_REGULATION_OF_INTRACELLULAR_SIGNAL_TRANSDUCTION
9138	ARHGEF1	Rho guanine nucleotide exchange factor 1 [Source:HGNC Symbol;Acc:HGNC:681]																																				GOBP_REGULATION_OF_INTRACELLULAR_SIGNAL_TRANSDUCTION
4076	CAPRIN1	cell cycle associated protein 1 [Source:HGNC Symbol;Acc:HGNC:6743]																																						GOBP_NEGATIVE_REGULATION_OF_PROTEIN_METABOLIC_PROCESS				GOBP_POSITIVE_REGULATION_OF_CELLULAR_COMPONENT_ORGANIZATION
1979	EIF4EBP2	eukaryotic translation initiation factor 4E binding protein 2 [Source:HGNC Symbol;Acc:HGNC:3289]																																						GOBP_NEGATIVE_REGULATION_OF_PROTEIN_METABOLIC_PROCESS
7411	VBP1	VHL binding protein 1 [Source:HGNC Symbol;Acc:HGNC:12662]																																						GOBP_NEGATIVE_REGULATION_OF_PROTEIN_METABOLIC_PROCESS
3897	L1CAM	L1 cell adhesion molecule [Source:HGNC Symbol;Acc:HGNC:6470]																																										GOBP_POSITIVE_REGULATION_OF_CELLULAR_COMPONENT_ORGANIZATION					GOBP_LOCOMOTION
1073	CFL2	cofilin 2 [Source:HGNC Symbol;Acc:HGNC:1875]																																										GOBP_POSITIVE_REGULATION_OF_CELLULAR_COMPONENT_ORGANIZATION					GOBP_LOCOMOTION
5789	PTPRD	protein tyrosine phosphatase receptor type D [Source:HGNC Symbol;Acc:HGNC:9668]																																										GOBP_POSITIVE_REGULATION_OF_CELLULAR_COMPONENT_ORGANIZATION
84191	CIAO2A	cytosolic iron-sulfur assembly component 2A [Source:HGNC Symbol;Acc:HGNC:26235]																																													GOBP_SULFUR_COMPOUND_METABOLIC_PROCESS
390	RND3	Rho family GTPase 3 [Source:HGNC Symbol;Acc:HGNC:671]																																															GOBP_LOCOMOTION
9124	PDLIM1	PDZ and LIM domain 1 [Source:HGNC Symbol;Acc:HGNC:2067]																																															GOBP_LOCOMOTION
57549	IGSF9	immunoglobulin superfamily member 9 [Source:HGNC Symbol;Acc:HGNC:18132]																																															GOBP_LOCOMOTION
2921	CXCL3	C-X-C motif chemokine ligand 3 [Source:HGNC Symbol;Acc:HGNC:4604]																																															GOBP_LOCOMOTION
9050	PSTPIP2	proline-serine-threonine phosphatase interacting protein 2 [Source:HGNC Symbol;Acc:HGNC:9581]																																															GOBP_LOCOMOTION
6383	SDC2	syndecan 2 [Source:HGNC Symbol;Acc:HGNC:10659]																																															GOBP_LOCOMOTION
112616	CMTM7	CKLF like MARVEL transmembrane domain containing 7 [Source:HGNC Symbol;Acc:HGNC:19178]																																															GOBP_LOCOMOTION
64219	PJA1	praja ring finger ubiquitin ligase 1 [Source:HGNC Symbol;Acc:HGNC:16648]
9308	CD83	CD83 molecule [Source:HGNC Symbol;Acc:HGNC:1703]
8506	CNTNAP1	contactin associated protein 1 [Source:HGNC Symbol;Acc:HGNC:8011]
22862	FNDC3A	fibronectin type III domain containing 3A [Source:HGNC Symbol;Acc:HGNC:20296]
10205	MPZL2	myelin protein zero like 2 [Source:HGNC Symbol;Acc:HGNC:3496]
5099	PCDH7	protocadherin 7 [Source:HGNC Symbol;Acc:HGNC:8659]
57575	PCDH10	protocadherin 10 [Source:HGNC Symbol;Acc:HGNC:13404]
59339	PLEKHA2	pleckstrin homology domain containing A2 [Source:HGNC Symbol;Acc:HGNC:14336]
55901	THSD1	thrombospondin type 1 domain containing 1 [Source:HGNC Symbol;Acc:HGNC:17754]
1802	DPH2	diphthamide biosynthesis 2 [Source:HGNC Symbol;Acc:HGNC:3004]
51274	KLF3	Kruppel like factor 3 [Source:HGNC Symbol;Acc:HGNC:16516]
6602	SMARCD1	SWI/SNF related, matrix associated, actin dependent regulator of chromatin, subfamily d, member 1 [Source:HGNC Symbol;Acc:HGNC:11106]
10093	ARPC4	actin related protein 2/3 complex subunit 4 [Source:HGNC Symbol;Acc:HGNC:707]
3021	H3-3B	H3.3 histone B [Source:HGNC Symbol;Acc:HGNC:4765]
79583	TMEM231	transmembrane protein 231 [Source:HGNC Symbol;Acc:HGNC:37234]
78987	CRELD1	cysteine rich with EGF like domains 1 [Source:HGNC Symbol;Acc:HGNC:14630]
4050	LTB	lymphotoxin beta [Source:HGNC Symbol;Acc:HGNC:6711]
7004	TEAD4	TEA domain transcription factor 4 [Source:HGNC Symbol;Acc:HGNC:11717]
919	CD247	CD247 molecule [Source:HGNC Symbol;Acc:HGNC:1677]
2107	ETF1	eukaryotic translation termination factor 1 [Source:HGNC Symbol;Acc:HGNC:3477]
51123	ZNF706	zinc finger protein 706 [Source:HGNC Symbol;Acc:HGNC:24992]
4701	NDUFA7	NADH:ubiquinone oxidoreductase subunit A7 [Source:HGNC Symbol;Acc:HGNC:7691]
81628	TSC22D4	TSC22 domain family member 4 [Source:HGNC Symbol;Acc:HGNC:21696]
11168	PSIP1	PC4 and SFRS1 interacting protein 1 [Source:HGNC Symbol;Acc:HGNC:9527]
121457	IKBIP	IKBKB interacting protein [Source:HGNC Symbol;Acc:HGNC:26430]
64097	EPB41L4A	erythrocyte membrane protein band 4.1 like 4A [Source:HGNC Symbol;Acc:HGNC:13278]
3790	KCNS3	potassium voltage-gated channel modifier subfamily S member 3 [Source:HGNC Symbol;Acc:HGNC:6302]
79693	YRDC	yrdC N6-threonylcarbamoyltransferase domain containing [Source:HGNC Symbol;Acc:HGNC:28905]
223	ALDH9A1	aldehyde dehydrogenase 9 family member A1 [Source:HGNC Symbol;Acc:HGNC:412]
9991	PTBP3	polypyrimidine tract binding protein 3 [Source:HGNC Symbol;Acc:HGNC:10253]
58488	PCTP	phosphatidylcholine transfer protein [Source:HGNC Symbol;Acc:HGNC:8752]
27346	TMEM97	transmembrane protein 97 [Source:HGNC Symbol;Acc:HGNC:28106]
79901	CYBRD1	cytochrome b reductase 1 [Source:HGNC Symbol;Acc:HGNC:20797]
54626	HES2	hes family bHLH transcription factor 2 [Source:HGNC Symbol;Acc:HGNC:16005]
6304	SATB1	SATB homeobox 1 [Source:HGNC Symbol;Acc:HGNC:10541]
1912	PHC2	polyhomeotic homolog 2 [Source:HGNC Symbol;Acc:HGNC:3183]
6322	SCML1	Scm polycomb group protein like 1 [Source:HGNC Symbol;Acc:HGNC:10580]
84262	PSMG3	proteasome assembly chaperone 3 [Source:HGNC Symbol;Acc:HGNC:22420]
6631	SNRPC	small nuclear ribonucleoprotein polypeptide C [Source:HGNC Symbol;Acc:HGNC:11157]
23218	NBEAL2	neurobeachin like 2 [Source:HGNC Symbol;Acc:HGNC:31928]
23215	PRRC2C	proline rich coiled-coil 2C [Source:HGNC Symbol;Acc:HGNC:24903]
285636	C5orf51	chromosome 5 open reading frame 51 [Source:HGNC Symbol;Acc:HGNC:27750]
4637	MYL6	myosin light chain 6 [Source:HGNC Symbol;Acc:HGNC:7587]
58527	ABRACL	ABRA C-terminal like [Source:HGNC Symbol;Acc:HGNC:21230]
54785	BORCS6	BLOC-1 related complex subunit 6 [Source:HGNC Symbol;Acc:HGNC:25939]
8625	RFXANK	regulatory factor X associated ankyrin containing protein [Source:HGNC Symbol;Acc:HGNC:9987]
3212	HOXB2	homeobox B2 [Source:HGNC Symbol;Acc:HGNC:5113]
59269	HIVEP3	HIVEP zinc finger 3 [Source:HGNC Symbol;Acc:HGNC:13561]
10620	ARID3B	AT-rich interaction domain 3B [Source:HGNC Symbol;Acc:HGNC:14350]
1820	ARID3A	AT-rich interaction domain 3A [Source:HGNC Symbol;Acc:HGNC:3031]
91966	EOLA1	endothelium and lymphocyte associated ASCH domain 1 [Source:HGNC Symbol;Acc:HGNC:28089]
4154	MBNL1	muscleblind like splicing regulator 1 [Source:HGNC Symbol;Acc:HGNC:6923]
11275	KLHL2	kelch like family member 2 [Source:HGNC Symbol;Acc:HGNC:6353]
79754	ASB13	ankyrin repeat and SOCS box containing 13 [Source:HGNC Symbol;Acc:HGNC:19765]
81786	TRIM7	tripartite motif containing 7 [Source:HGNC Symbol;Acc:HGNC:16278]
285382	C3orf70	chromosome 3 open reading frame 70 [Source:HGNC Symbol;Acc:HGNC:33731]
6578	SLCO2A1	solute carrier organic anion transporter family member 2A1 [Source:HGNC Symbol;Acc:HGNC:10955]
653659	TMEM183BP	transmembrane protein 183B, pseudogene [Source:HGNC Symbol;Acc:HGNC:33205]
27433	TOR2A	torsin family 2 member A [Source:HGNC Symbol;Acc:HGNC:11996]
6856	SYPL1	synaptophysin like 1 [Source:HGNC Symbol;Acc:HGNC:11507]
10656	KHDRBS3	KH RNA binding domain containing, signal transduction associated 3 [Source:HGNC Symbol;Acc:HGNC:18117]
3188	HNRNPH2	heterogeneous nuclear ribonucleoprotein H2 [Source:HGNC Symbol;Acc:HGNC:5042]
10236	HNRNPR	heterogeneous nuclear ribonucleoprotein R [Source:HGNC Symbol;Acc:HGNC:5047]
23351	KHNYN	KH and NYN domain containing [Source:HGNC Symbol;Acc:HGNC:20166]
64118	DUS1L	dihydrouridine synthase 1 like [Source:HGNC Symbol;Acc:HGNC:30086]
166647	ADGRA3	adhesion G protein-coupled receptor A3 [Source:HGNC Symbol;Acc:HGNC:13839]
8634	RTCA	RNA 3'-terminal phosphate cyclase [Source:HGNC Symbol;Acc:HGNC:17981]
100130009	HMGA1P8	high mobility group AT-hook 1 pseudogene 8 [Source:HGNC Symbol;Acc:HGNC:39183]
100329108	GCSHP5	glycine cleavage system protein H pseudogene 5 [Source:HGNC Symbol;Acc:HGNC:44195]
100507404	TMLHE-AS1	TMLHE antisense RNA 1 [Source:HGNC Symbol;Acc:HGNC:44261]
100526831	SLX1B-SULT1A4	SLX1B-SULT1A4 readthrough (NMD candidate) [Source:HGNC Symbol;Acc:HGNC:48353]
100527943	TGIF2-RAB5IF	TGIF2-RAB5IF readthrough [Source:HGNC Symbol;Acc:HGNC:44664]
100528021	ST20-MTHFS	ST20-MTHFS readthrough [Source:HGNC Symbol;Acc:HGNC:44655]
100528064	NEDD8-MDP1	NEDD8-MDP1 readthrough [Source:HGNC Symbol;Acc:HGNC:39551]
100820829	MYZAP	myocardial zonula adherens protein [Source:HGNC Symbol;Acc:HGNC:43444]
101559451	ENSG00000244184	novel transcript
102724064	ENSG00000255468	novel transcript, antisense to SLC29A2
103344931	ENSG00000260917	novel transcript, overlapping to VTI1A
105369954	KCCAT198	renal clear cell carcinoma-associated transcript 198 [Source:NCBI gene (formerly Entrezgene);Acc:105369954]
105370524	PCNX4-DT	PCNX4 divergent transcript [Source:HGNC Symbol;Acc:HGNC:55447]
107984958	DHCR24-DT	DHCR24 divergent transcript [Source:HGNC Symbol;Acc:HGNC:53969]
10867	TSPAN9	tetraspanin 9 [Source:HGNC Symbol;Acc:HGNC:21640]
11212	PLPBP	pyridoxal phosphate binding protein [Source:HGNC Symbol;Acc:HGNC:9457]
114785	MBD6	methyl-CpG binding domain protein 6 [Source:HGNC Symbol;Acc:HGNC:20445]
114904	C1QTNF6	C1q and TNF related 6 [Source:HGNC Symbol;Acc:HGNC:14343]
145282	MIPOL1	mirror-image polydactyly 1 [Source:HGNC Symbol;Acc:HGNC:21460]
164633	CABP7	calcium binding protein 7 [Source:HGNC Symbol;Acc:HGNC:20834]
195828	ZNF367	zinc finger protein 367 [Source:HGNC Symbol;Acc:HGNC:18320]
221710	SMIM13	small integral membrane protein 13 [Source:HGNC Symbol;Acc:HGNC:27356]
23452	ANGPTL2	angiopoietin like 2 [Source:HGNC Symbol;Acc:HGNC:490]
252841	SRP68P1	signal recognition particle 68 pseudogene 1 [Source:HGNC Symbol;Acc:HGNC:30427]
283373	ANKRD52	ankyrin repeat domain 52 [Source:HGNC Symbol;Acc:HGNC:26614]
286144	TRIQK	triple QxxK/R motif containing [Source:HGNC Symbol;Acc:HGNC:27828]
29888	STRN4	striatin 4 [Source:HGNC Symbol;Acc:HGNC:15721]
3097	HIVEP2	HIVEP zinc finger 2 [Source:HGNC Symbol;Acc:HGNC:4921]
374650	GOLGA6L5P	golgin A6 family like 5, pseudogene [Source:HGNC Symbol;Acc:HGNC:30472]
387522	PEDS1-UBE2V1	PEDS1-UBE2V1 readthrough [Source:HGNC Symbol;Acc:HGNC:33521]
387882	C12orf75	chromosome 12 open reading frame 75 [Source:HGNC Symbol;Acc:HGNC:35164]
389537	OR7E38P	olfactory receptor family 7 subfamily E member 38 pseudogene [Source:HGNC Symbol;Acc:HGNC:8411]
3898	LAD1	ladinin 1 [Source:HGNC Symbol;Acc:HGNC:6472]
414241	SHLD2P1	shieldin complex subunit 2 pseudogene 1 [Source:HGNC Symbol;Acc:HGNC:31425]
441246	RPL35P5	ribosomal protein L35 pseudogene 5 [Source:HGNC Symbol;Acc:HGNC:36955]
51397	COMMD10	COMM domain containing 10 [Source:HGNC Symbol;Acc:HGNC:30201]
541578	EOLA2	endothelium and lymphocyte associated ASCH domain 2 [Source:HGNC Symbol;Acc:HGNC:17402]
55069	TMEM248	transmembrane protein 248 [Source:HGNC Symbol;Acc:HGNC:25476]
55319	TMA16	translation machinery associated 16 homolog [Source:HGNC Symbol;Acc:HGNC:25638]
55684	RABL6	RAB, member RAS oncogene family like 6 [Source:HGNC Symbol;Acc:HGNC:24703]
56951	C5orf15	chromosome 5 open reading frame 15 [Source:HGNC Symbol;Acc:HGNC:20656]
57157	PHTF2	putative homeodomain transcription factor 2 [Source:HGNC Symbol;Acc:HGNC:13411]
64288	ZSCAN31	zinc finger and SCAN domain containing 31 [Source:HGNC Symbol;Acc:HGNC:14097]
645387	RPL6P27	ribosomal protein L6 pseudogene 27 [Source:HGNC Symbol;Acc:HGNC:36133]
65249	ZSWIM4	zinc finger SWIM-type containing 4 [Source:HGNC Symbol;Acc:HGNC:25704]
653677	SEC1P	secretory blood group 1, pseudogene [Source:HGNC Symbol;Acc:HGNC:44149]
79637	ARMC7	armadillo repeat containing 7 [Source:HGNC Symbol;Acc:HGNC:26168]
79961	DENND2D	DENN domain containing 2D [Source:HGNC Symbol;Acc:HGNC:26192]
80194	TMEM134	transmembrane protein 134 [Source:HGNC Symbol;Acc:HGNC:26142]
83442	SH3BGRL3	SH3 domain binding glutamate rich protein like 3 [Source:HGNC Symbol;Acc:HGNC:15568]
83699	SH3BGRL2	SH3 domain binding glutamate rich protein like 2 [Source:HGNC Symbol;Acc:HGNC:15567]
84187	TMEM164	transmembrane protein 164 [Source:HGNC Symbol;Acc:HGNC:26217]
84726	PRRC2B	proline rich coiled-coil 2B [Source:HGNC Symbol;Acc:HGNC:28121]
91368	CDKN2AIPNL	CDKN2A interacting protein N-terminal like [Source:HGNC Symbol;Acc:HGNC:30545]
[truncated: 53 more columns]
