# Supplementary material for: Cell-Crossing Functional Network Driven by microRNA-125a Regulates Endothelial Permeability and Monocyte Trafficking in Acute Inflammation
Source: Front Immunol. 2022 Mar 24;13:826047. doi: 10.3389/fimmu.2022.826047 (PMC8986987; doi:10.3389/fimmu.2022.826047)
Supplement: Supplementary file 1 [file DataSheet_1.zip › Supplementary Material/Supplementary Table S6.XLSX]

## Sheet: Tabelle1
Overlap Results	loaded from DEG table with cut-off fold change, 1.25 to -1.25 and p-value<0.01
Collection(s):	CP:KEGG
# overlaps shown:	37
# genesets in collections:	186
# genes in comparison (n):	455
# genes in universe (N):	40786
Gene Set Name	# Genes in Gene Set (K)	Description	# Genes in Overlap (k)	k/K	p-value	FDR q-value
KEGG_STEROID_BIOSYNTHESIS	17	Steroid biosynthesis	8	0.4706	5.02E-12	9.34E-10
KEGG_LYSOSOME	121	Lysosome	11	0.0909	1.25E-7	1.17E-5
KEGG_NOD_LIKE_RECEPTOR_SIGNALING_PATHWAY	62	NOD-like receptor signaling pathway	8	0.1290	4.5E-7	2.15E-5
KEGG_TERPENOID_BACKBONE_BIOSYNTHESIS	15	Terpenoid backbone biosynthesis	5	0.3333	4.63E-7	2.15E-5
KEGG_CELL_CYCLE	125	Cell cycle	10	0.0800	1.53E-6	5.7E-5
KEGG_PATHWAYS_IN_CANCER	325	Pathways in cancer	15	0.0462	4.65E-6	1.44E-4
KEGG_CYTOKINE_CYTOKINE_RECEPTOR_INTERACTION	265	Cytokine-cytokine receptor interaction	13	0.0491	1.04E-5	2.63E-4
KEGG_MAPK_SIGNALING_PATHWAY	267	MAPK signaling pathway	13	0.0487	1.13E-5	2.63E-4
KEGG_FOCAL_ADHESION	199	Focal adhesion	11	0.0553	1.66E-5	3.3E-4
KEGG_ADHERENS_JUNCTION	73	Adherens junction	7	0.0959	1.77E-5	3.3E-4
KEGG_APOPTOSIS	87	Apoptosis	7	0.0805	5.57E-5	9.41E-4
KEGG_PROSTATE_CANCER	89	Prostate cancer	7	0.0787	6.44E-5	9.98E-4
KEGG_BLADDER_CANCER	42	Bladder cancer	5	0.1190	1.02E-4	1.46E-3
KEGG_P53_SIGNALING_PATHWAY	68	p53 signaling pathway	6	0.0882	1.14E-4	1.51E-3
KEGG_PANCREATIC_CANCER	70	Pancreatic cancer	6	0.0857	1.34E-4	1.66E-3
KEGG_OOCYTE_MEIOSIS	113	Oocyte meiosis	7	0.0619	2.87E-4	3.34E-3
KEGG_LEUKOCYTE_TRANSENDOTHELIAL_MIGRATION	116	Leukocyte transendothelial migration	7	0.0603	3.37E-4	3.69E-3
KEGG_SMALL_CELL_LUNG_CANCER	84	Small cell lung cancer	6	0.0714	3.64E-4	3.76E-3
KEGG_PROGESTERONE_MEDIATED_OOCYTE_MATURATION	85	Progesterone-mediated oocyte maturation	6	0.0706	3.88E-4	3.8E-3
KEGG_PROPANOATE_METABOLISM	33	Propanoate metabolism	4	0.1212	4.84E-4	4.5E-3
KEGG_NEUROTROPHIN_SIGNALING_PATHWAY	126	Neurotrophin signaling pathway	7	0.0556	5.55E-4	4.91E-3
KEGG_REGULATION_OF_ACTIN_CYTOSKELETON	213	Regulation of actin cytoskeleton	9	0.0423	7.02E-4	5.93E-3
KEGG_PYRUVATE_METABOLISM	40	Pyruvate metabolism	4	0.1000	1.02E-3	8.19E-3
KEGG_PPAR_SIGNALING_PATHWAY	69	PPAR signaling pathway	5	0.0725	1.06E-3	8.19E-3
KEGG_CHRONIC_MYELOID_LEUKEMIA	73	Chronic myeloid leukemia	5	0.0685	1.36E-3	1.01E-2
KEGG_BIOSYNTHESIS_OF_UNSATURATED_FATTY_ACIDS	22	Biosynthesis of unsaturated fatty acids	3	0.1364	1.81E-3	1.29E-2
KEGG_VASCULAR_SMOOTH_MUSCLE_CONTRACTION	115	Vascular smooth muscle contraction	6	0.0522	1.89E-3	1.29E-2
KEGG_FC_EPSILON_RI_SIGNALING_PATHWAY	79	Fc epsilon RI signaling pathway	5	0.0633	1.94E-3	1.29E-2
KEGG_AMYOTROPHIC_LATERAL_SCLEROSIS_ALS	53	Amyotrophic lateral sclerosis (ALS)	4	0.0755	2.91E-3	1.83E-2
KEGG_HEMATOPOIETIC_CELL_LINEAGE	87	Hematopoietic cell lineage	5	0.0575	2.95E-3	1.83E-2
KEGG_COLORECTAL_CANCER	62	Colorectal cancer	4	0.0645	5.12E-3	3.07E-2
KEGG_BUTANOATE_METABOLISM	34	Butanoate metabolism	3	0.0882	6.39E-3	3.71E-2
KEGG_T_CELL_RECEPTOR_SIGNALING_PATHWAY	108	T cell receptor signaling pathway	5	0.0463	7.37E-3	4.1E-2
KEGG_DNA_REPLICATION	36	DNA replication	3	0.0833	7.5E-3	4.1E-2
KEGG_LEISHMANIA_INFECTION	72	Leishmania infection	4	0.0556	8.66E-3	4.58E-2
KEGG_SULFUR_METABOLISM	13	Sulfur metabolism	2	0.1538	8.93E-3	4.58E-2
KEGG_PURINE_METABOLISM	159	Purine metabolism	6	0.0377	9.12E-3	4.58E-2
Gene/Gene Set Overlap Matrix
Entrez Gene Id	Gene Symbol	Gene Description	KEGG_STEROID_BIOSYNTHESIS	KEGG_LYSOSOME	KEGG_NOD_LIKE_RECEPTOR_SIGNALING_PATHWAY	KEGG_TERPENOID_BACKBONE_BIOSYNTHESIS	KEGG_CELL_CYCLE	KEGG_PATHWAYS_IN_CANCER	KEGG_CYTOKINE_CYTOKINE_RECEPTOR_INTERACTION	KEGG_MAPK_SIGNALING_PATHWAY	KEGG_FOCAL_ADHESION	KEGG_ADHERENS_JUNCTION	KEGG_APOPTOSIS	KEGG_PROSTATE_CANCER	KEGG_BLADDER_CANCER	KEGG_P53_SIGNALING_PATHWAY	KEGG_PANCREATIC_CANCER	KEGG_OOCYTE_MEIOSIS	KEGG_LEUKOCYTE_TRANSENDOTHELIAL_MIGRATION	KEGG_SMALL_CELL_LUNG_CANCER	KEGG_PROGESTERONE_MEDIATED_OOCYTE_MATURATION	KEGG_PROPANOATE_METABOLISM	KEGG_NEUROTROPHIN_SIGNALING_PATHWAY	KEGG_REGULATION_OF_ACTIN_CYTOSKELETON	KEGG_PYRUVATE_METABOLISM	KEGG_PPAR_SIGNALING_PATHWAY	KEGG_CHRONIC_MYELOID_LEUKEMIA	KEGG_BIOSYNTHESIS_OF_UNSATURATED_FATTY_ACIDS	KEGG_VASCULAR_SMOOTH_MUSCLE_CONTRACTION	KEGG_FC_EPSILON_RI_SIGNALING_PATHWAY	KEGG_AMYOTROPHIC_LATERAL_SCLEROSIS_ALS	KEGG_HEMATOPOIETIC_CELL_LINEAGE	KEGG_COLORECTAL_CANCER	KEGG_BUTANOATE_METABOLISM	KEGG_T_CELL_RECEPTOR_SIGNALING_PATHWAY	KEGG_DNA_REPLICATION	KEGG_LEISHMANIA_INFECTION	KEGG_SULFUR_METABOLISM	KEGG_PURINE_METABOLISM
3988	LIPA	lipase A, lysosomal acid type [Source:HGNC Symbol;Acc:HGNC:6617]	KEGG_STEROID_BIOSYNTHESIS	KEGG_LYSOSOME
1595	CYP51A1	cytochrome P450 family 51 subfamily A member 1 [Source:HGNC Symbol;Acc:HGNC:2649]	KEGG_STEROID_BIOSYNTHESIS
1717	DHCR7	7-dehydrocholesterol reductase [Source:HGNC Symbol;Acc:HGNC:2860]	KEGG_STEROID_BIOSYNTHESIS
1718	DHCR24	24-dehydrocholesterol reductase [Source:HGNC Symbol;Acc:HGNC:2859]	KEGG_STEROID_BIOSYNTHESIS
2222	FDFT1	farnesyl-diphosphate farnesyltransferase 1 [Source:HGNC Symbol;Acc:HGNC:3629]	KEGG_STEROID_BIOSYNTHESIS
6307	MSMO1	methylsterol monooxygenase 1 [Source:HGNC Symbol;Acc:HGNC:10545]	KEGG_STEROID_BIOSYNTHESIS
6309	SC5D	sterol-C5-desaturase [Source:HGNC Symbol;Acc:HGNC:10547]	KEGG_STEROID_BIOSYNTHESIS
6713	SQLE	squalene epoxidase [Source:HGNC Symbol;Acc:HGNC:11279]	KEGG_STEROID_BIOSYNTHESIS
5476	CTSA	cathepsin A [Source:HGNC Symbol;Acc:HGNC:9251]		KEGG_LYSOSOME
2548	GAA	alpha glucosidase [Source:HGNC Symbol;Acc:HGNC:4065]		KEGG_LYSOSOME
4758	NEU1	neuraminidase 1 [Source:HGNC Symbol;Acc:HGNC:7758]		KEGG_LYSOSOME
2581	GALC	galactosylceramidase [Source:HGNC Symbol;Acc:HGNC:4115]		KEGG_LYSOSOME
10239	AP3S2	adaptor related protein complex 3 subunit sigma 2 [Source:HGNC Symbol;Acc:HGNC:571]		KEGG_LYSOSOME
3482	IGF2R	insulin like growth factor 2 receptor [Source:HGNC Symbol;Acc:HGNC:5467]		KEGG_LYSOSOME
5538	PPT1	palmitoyl-protein thioesterase 1 [Source:HGNC Symbol;Acc:HGNC:9325]		KEGG_LYSOSOME
84572	GNPTG	N-acetylglucosamine-1-phosphate transferase subunit gamma [Source:HGNC Symbol;Acc:HGNC:23026]		KEGG_LYSOSOME
8907	AP1M1	adaptor related protein complex 1 subunit mu 1 [Source:HGNC Symbol;Acc:HGNC:13667]		KEGG_LYSOSOME
9374	PPT2	palmitoyl-protein thioesterase 2 [Source:HGNC Symbol;Acc:HGNC:9326]		KEGG_LYSOSOME
329	BIRC2	baculoviral IAP repeat containing 2 [Source:HGNC Symbol;Acc:HGNC:590]			KEGG_NOD_LIKE_RECEPTOR_SIGNALING_PATHWAY			KEGG_PATHWAYS_IN_CANCER			KEGG_FOCAL_ADHESION		KEGG_APOPTOSIS							KEGG_SMALL_CELL_LUNG_CANCER
330	BIRC3	baculoviral IAP repeat containing 3 [Source:HGNC Symbol;Acc:HGNC:591]			KEGG_NOD_LIKE_RECEPTOR_SIGNALING_PATHWAY			KEGG_PATHWAYS_IN_CANCER			KEGG_FOCAL_ADHESION		KEGG_APOPTOSIS							KEGG_SMALL_CELL_LUNG_CANCER
3320	HSP90AA1	heat shock protein 90 alpha family class A member 1 [Source:HGNC Symbol;Acc:HGNC:5253]			KEGG_NOD_LIKE_RECEPTOR_SIGNALING_PATHWAY			KEGG_PATHWAYS_IN_CANCER						KEGG_PROSTATE_CANCER							KEGG_PROGESTERONE_MEDIATED_OOCYTE_MATURATION
3553	IL1B	interleukin 1 beta [Source:HGNC Symbol;Acc:HGNC:5992]			KEGG_NOD_LIKE_RECEPTOR_SIGNALING_PATHWAY				KEGG_CYTOKINE_CYTOKINE_RECEPTOR_INTERACTION	KEGG_MAPK_SIGNALING_PATHWAY			KEGG_APOPTOSIS																			KEGG_HEMATOPOIETIC_CELL_LINEAGE					KEGG_LEISHMANIA_INFECTION
6347	CCL2	C-C motif chemokine ligand 2 [Source:HGNC Symbol;Acc:HGNC:10618]			KEGG_NOD_LIKE_RECEPTOR_SIGNALING_PATHWAY				KEGG_CYTOKINE_CYTOKINE_RECEPTOR_INTERACTION
6300	MAPK12	mitogen-activated protein kinase 12 [Source:HGNC Symbol;Acc:HGNC:6874]			KEGG_NOD_LIKE_RECEPTOR_SIGNALING_PATHWAY					KEGG_MAPK_SIGNALING_PATHWAY								KEGG_OOCYTE_MEIOSIS	KEGG_LEUKOCYTE_TRANSENDOTHELIAL_MIGRATION		KEGG_PROGESTERONE_MEDIATED_OOCYTE_MATURATION		KEGG_NEUROTROPHIN_SIGNALING_PATHWAY							KEGG_FC_EPSILON_RI_SIGNALING_PATHWAY	KEGG_AMYOTROPHIC_LATERAL_SCLEROSIS_ALS				KEGG_T_CELL_RECEPTOR_SIGNALING_PATHWAY		KEGG_LEISHMANIA_INFECTION
5600	MAPK11	mitogen-activated protein kinase 11 [Source:HGNC Symbol;Acc:HGNC:6873]			KEGG_NOD_LIKE_RECEPTOR_SIGNALING_PATHWAY					KEGG_MAPK_SIGNALING_PATHWAY									KEGG_LEUKOCYTE_TRANSENDOTHELIAL_MIGRATION		KEGG_PROGESTERONE_MEDIATED_OOCYTE_MATURATION		KEGG_NEUROTROPHIN_SIGNALING_PATHWAY							KEGG_FC_EPSILON_RI_SIGNALING_PATHWAY	KEGG_AMYOTROPHIC_LATERAL_SCLEROSIS_ALS				KEGG_T_CELL_RECEPTOR_SIGNALING_PATHWAY		KEGG_LEISHMANIA_INFECTION
29108	PYCARD	PYD and CARD domain containing [Source:HGNC Symbol;Acc:HGNC:16608]			KEGG_NOD_LIKE_RECEPTOR_SIGNALING_PATHWAY
39	ACAT2	acetyl-CoA acetyltransferase 2 [Source:HGNC Symbol;Acc:HGNC:94]				KEGG_TERPENOID_BACKBONE_BIOSYNTHESIS																KEGG_PROPANOATE_METABOLISM			KEGG_PYRUVATE_METABOLISM									KEGG_BUTANOATE_METABOLISM
3157	HMGCS1	3-hydroxy-3-methylglutaryl-CoA synthase 1 [Source:HGNC Symbol;Acc:HGNC:5007]				KEGG_TERPENOID_BACKBONE_BIOSYNTHESIS																												KEGG_BUTANOATE_METABOLISM
3156	HMGCR	3-hydroxy-3-methylglutaryl-CoA reductase [Source:HGNC Symbol;Acc:HGNC:5006]				KEGG_TERPENOID_BACKBONE_BIOSYNTHESIS
3422	IDI1	isopentenyl-diphosphate delta isomerase 1 [Source:HGNC Symbol;Acc:HGNC:5387]				KEGG_TERPENOID_BACKBONE_BIOSYNTHESIS
4597	MVD	mevalonate diphosphate decarboxylase [Source:HGNC Symbol;Acc:HGNC:7529]				KEGG_TERPENOID_BACKBONE_BIOSYNTHESIS
1026	CDKN1A	cyclin dependent kinase inhibitor 1A [Source:HGNC Symbol;Acc:HGNC:1784]					KEGG_CELL_CYCLE	KEGG_PATHWAYS_IN_CANCER						KEGG_PROSTATE_CANCER	KEGG_BLADDER_CANCER	KEGG_P53_SIGNALING_PATHWAY											KEGG_CHRONIC_MYELOID_LEUKEMIA
1869	E2F1	E2F transcription factor 1 [Source:HGNC Symbol;Acc:HGNC:3113]					KEGG_CELL_CYCLE	KEGG_PATHWAYS_IN_CANCER						KEGG_PROSTATE_CANCER	KEGG_BLADDER_CANCER		KEGG_PANCREATIC_CANCER			KEGG_SMALL_CELL_LUNG_CANCER							KEGG_CHRONIC_MYELOID_LEUKEMIA
5925	RB1	RB transcriptional corepressor 1 [Source:HGNC Symbol;Acc:HGNC:9884]					KEGG_CELL_CYCLE	KEGG_PATHWAYS_IN_CANCER						KEGG_PROSTATE_CANCER	KEGG_BLADDER_CANCER		KEGG_PANCREATIC_CANCER			KEGG_SMALL_CELL_LUNG_CANCER							KEGG_CHRONIC_MYELOID_LEUKEMIA
1647	GADD45A	growth arrest and DNA damage inducible alpha [Source:HGNC Symbol;Acc:HGNC:4095]					KEGG_CELL_CYCLE			KEGG_MAPK_SIGNALING_PATHWAY						KEGG_P53_SIGNALING_PATHWAY
246184	CDC26	cell division cycle 26 [Source:HGNC Symbol;Acc:HGNC:17839]					KEGG_CELL_CYCLE											KEGG_OOCYTE_MEIOSIS			KEGG_PROGESTERONE_MEDIATED_OOCYTE_MATURATION
699	BUB1	BUB1 mitotic checkpoint serine/threonine kinase [Source:HGNC Symbol;Acc:HGNC:1148]					KEGG_CELL_CYCLE											KEGG_OOCYTE_MEIOSIS			KEGG_PROGESTERONE_MEDIATED_OOCYTE_MATURATION
7532	YWHAG	tyrosine 3-monooxygenase/tryptophan 5-monooxygenase activation protein gamma [Source:HGNC Symbol;Acc:HGNC:12852]					KEGG_CELL_CYCLE											KEGG_OOCYTE_MEIOSIS					KEGG_NEUROTROPHIN_SIGNALING_PATHWAY
9126	SMC3	structural maintenance of chromosomes 3 [Source:HGNC Symbol;Acc:HGNC:2468]					KEGG_CELL_CYCLE											KEGG_OOCYTE_MEIOSIS
4175	MCM6	minichromosome maintenance complex component 6 [Source:HGNC Symbol;Acc:HGNC:6949]					KEGG_CELL_CYCLE																													KEGG_DNA_REPLICATION
990	CDC6	cell division cycle 6 [Source:HGNC Symbol;Acc:HGNC:1744]					KEGG_CELL_CYCLE
7048	TGFBR2	transforming growth factor beta receptor 2 [Source:HGNC Symbol;Acc:HGNC:11773]						KEGG_PATHWAYS_IN_CANCER	KEGG_CYTOKINE_CYTOKINE_RECEPTOR_INTERACTION	KEGG_MAPK_SIGNALING_PATHWAY		KEGG_ADHERENS_JUNCTION					KEGG_PANCREATIC_CANCER										KEGG_CHRONIC_MYELOID_LEUKEMIA						KEGG_COLORECTAL_CANCER
5880	RAC2	Rac family small GTPase 2 [Source:HGNC Symbol;Acc:HGNC:9802]						KEGG_PATHWAYS_IN_CANCER		KEGG_MAPK_SIGNALING_PATHWAY	KEGG_FOCAL_ADHESION	KEGG_ADHERENS_JUNCTION					KEGG_PANCREATIC_CANCER		KEGG_LEUKOCYTE_TRANSENDOTHELIAL_MIGRATION					KEGG_REGULATION_OF_ACTIN_CYTOSKELETON						KEGG_FC_EPSILON_RI_SIGNALING_PATHWAY			KEGG_COLORECTAL_CANCER
1499	CTNNB1	catenin beta 1 [Source:HGNC Symbol;Acc:HGNC:2514]						KEGG_PATHWAYS_IN_CANCER			KEGG_FOCAL_ADHESION	KEGG_ADHERENS_JUNCTION		KEGG_PROSTATE_CANCER					KEGG_LEUKOCYTE_TRANSENDOTHELIAL_MIGRATION														KEGG_COLORECTAL_CANCER
3655	ITGA6	integrin subunit alpha 6 [Source:HGNC Symbol;Acc:HGNC:6142]						KEGG_PATHWAYS_IN_CANCER			KEGG_FOCAL_ADHESION									KEGG_SMALL_CELL_LUNG_CANCER				KEGG_REGULATION_OF_ACTIN_CYTOSKELETON								KEGG_HEMATOPOIETIC_CELL_LINEAGE
598	BCL2L1	BCL2 like 1 [Source:HGNC Symbol;Acc:HGNC:992]						KEGG_PATHWAYS_IN_CANCER					KEGG_APOPTOSIS				KEGG_PANCREATIC_CANCER			KEGG_SMALL_CELL_LUNG_CANCER							KEGG_CHRONIC_MYELOID_LEUKEMIA				KEGG_AMYOTROPHIC_LATERAL_SCLEROSIS_ALS
1612	DAPK1	death associated protein kinase 1 [Source:HGNC Symbol;Acc:HGNC:2674]						KEGG_PATHWAYS_IN_CANCER							KEGG_BLADDER_CANCER
6774	STAT3	signal transducer and activator of transcription 3 [Source:HGNC Symbol;Acc:HGNC:11364]						KEGG_PATHWAYS_IN_CANCER									KEGG_PANCREATIC_CANCER
2956	MSH6	mutS homolog 6 [Source:HGNC Symbol;Acc:HGNC:7329]						KEGG_PATHWAYS_IN_CANCER																									KEGG_COLORECTAL_CANCER
2113	ETS1	ETS proto-oncogene 1, transcription factor [Source:HGNC Symbol;Acc:HGNC:3488]						KEGG_PATHWAYS_IN_CANCER
3554	IL1R1	interleukin 1 receptor type 1 [Source:HGNC Symbol;Acc:HGNC:5993]							KEGG_CYTOKINE_CYTOKINE_RECEPTOR_INTERACTION	KEGG_MAPK_SIGNALING_PATHWAY			KEGG_APOPTOSIS																			KEGG_HEMATOPOIETIC_CELL_LINEAGE
2321	FLT1	fms related receptor tyrosine kinase 1 [Source:HGNC Symbol;Acc:HGNC:3763]							KEGG_CYTOKINE_CYTOKINE_RECEPTOR_INTERACTION		KEGG_FOCAL_ADHESION
1437	CSF2	colony stimulating factor 2 [Source:HGNC Symbol;Acc:HGNC:2434]							KEGG_CYTOKINE_CYTOKINE_RECEPTOR_INTERACTION																					KEGG_FC_EPSILON_RI_SIGNALING_PATHWAY		KEGG_HEMATOPOIETIC_CELL_LINEAGE			KEGG_T_CELL_RECEPTOR_SIGNALING_PATHWAY
7133	TNFRSF1B	TNF receptor superfamily member 1B [Source:HGNC Symbol;Acc:HGNC:11917]							KEGG_CYTOKINE_CYTOKINE_RECEPTOR_INTERACTION																						KEGG_AMYOTROPHIC_LATERAL_SCLEROSIS_ALS
2921	CXCL3	C-X-C motif chemokine ligand 3 [Source:HGNC Symbol;Acc:HGNC:4604]							KEGG_CYTOKINE_CYTOKINE_RECEPTOR_INTERACTION
3587	IL10RA	interleukin 10 receptor subunit alpha [Source:HGNC Symbol;Acc:HGNC:5964]							KEGG_CYTOKINE_CYTOKINE_RECEPTOR_INTERACTION
3604	TNFRSF9	TNF receptor superfamily member 9 [Source:HGNC Symbol;Acc:HGNC:11924]							KEGG_CYTOKINE_CYTOKINE_RECEPTOR_INTERACTION
4050	LTB	lymphotoxin beta [Source:HGNC Symbol;Acc:HGNC:6711]							KEGG_CYTOKINE_CYTOKINE_RECEPTOR_INTERACTION
7292	TNFSF4	TNF superfamily member 4 [Source:HGNC Symbol;Acc:HGNC:11934]							KEGG_CYTOKINE_CYTOKINE_RECEPTOR_INTERACTION
7293	TNFRSF4	TNF receptor superfamily member 4 [Source:HGNC Symbol;Acc:HGNC:11918]							KEGG_CYTOKINE_CYTOKINE_RECEPTOR_INTERACTION
5908	RAP1B	RAP1B, member of RAS oncogene family [Source:HGNC Symbol;Acc:HGNC:9857]								KEGG_MAPK_SIGNALING_PATHWAY	KEGG_FOCAL_ADHESION								KEGG_LEUKOCYTE_TRANSENDOTHELIAL_MIGRATION				KEGG_NEUROTROPHIN_SIGNALING_PATHWAY
9252	RPS6KA5	ribosomal protein S6 kinase A5 [Source:HGNC Symbol;Acc:HGNC:10434]								KEGG_MAPK_SIGNALING_PATHWAY					KEGG_BLADDER_CANCER								KEGG_NEUROTROPHIN_SIGNALING_PATHWAY
2872	MKNK2	MAPK interacting serine/threonine kinase 2 [Source:HGNC Symbol;Acc:HGNC:7111]								KEGG_MAPK_SIGNALING_PATHWAY
1845	DUSP3	dual specificity phosphatase 3 [Source:HGNC Symbol;Acc:HGNC:3069]								KEGG_MAPK_SIGNALING_PATHWAY
4296	MAP3K11	mitogen-activated protein kinase kinase kinase 11 [Source:HGNC Symbol;Acc:HGNC:6850]								KEGG_MAPK_SIGNALING_PATHWAY
5495	PPM1B	protein phosphatase, Mg2+/Mn2+ dependent 1B [Source:HGNC Symbol;Acc:HGNC:9276]								KEGG_MAPK_SIGNALING_PATHWAY
81	ACTN4	actinin alpha 4 [Source:HGNC Symbol;Acc:HGNC:166]									KEGG_FOCAL_ADHESION	KEGG_ADHERENS_JUNCTION							KEGG_LEUKOCYTE_TRANSENDOTHELIAL_MIGRATION					KEGG_REGULATION_OF_ACTIN_CYTOSKELETON
5170	PDPK1	3-phosphoinositide dependent protein kinase 1 [Source:HGNC Symbol;Acc:HGNC:8816]									KEGG_FOCAL_ADHESION			KEGG_PROSTATE_CANCER									KEGG_NEUROTROPHIN_SIGNALING_PATHWAY			KEGG_PPAR_SIGNALING_PATHWAY				KEGG_FC_EPSILON_RI_SIGNALING_PATHWAY					KEGG_T_CELL_RECEPTOR_SIGNALING_PATHWAY
5499	PPP1CA	protein phosphatase 1 catalytic subunit alpha [Source:HGNC Symbol;Acc:HGNC:9281]									KEGG_FOCAL_ADHESION							KEGG_OOCYTE_MEIOSIS						KEGG_REGULATION_OF_ACTIN_CYTOSKELETON					KEGG_VASCULAR_SMOOTH_MUSCLE_CONTRACTION
858	CAV2	caveolin 2 [Source:HGNC Symbol;Acc:HGNC:1528]									KEGG_FOCAL_ADHESION
5770	PTPN1	protein tyrosine phosphatase non-receptor type 1 [Source:HGNC Symbol;Acc:HGNC:9642]										KEGG_ADHERENS_JUNCTION
7525	YES1	YES proto-oncogene 1, Src family tyrosine kinase [Source:HGNC Symbol;Acc:HGNC:12841]										KEGG_ADHERENS_JUNCTION
5795	PTPRJ	protein tyrosine phosphatase receptor type J [Source:HGNC Symbol;Acc:HGNC:9673]										KEGG_ADHERENS_JUNCTION
3654	IRAK1	interleukin 1 receptor associated kinase 1 [Source:HGNC Symbol;Acc:HGNC:6112]											KEGG_APOPTOSIS										KEGG_NEUROTROPHIN_SIGNALING_PATHWAY														KEGG_LEISHMANIA_INFECTION
840	CASP7	caspase 7 [Source:HGNC Symbol;Acc:HGNC:1508]											KEGG_APOPTOSIS
90993	CREB3L1	cAMP responsive element binding protein 3 like 1 [Source:HGNC Symbol;Acc:HGNC:18856]												KEGG_PROSTATE_CANCER
50484	RRM2B	ribonucleotide reductase regulatory TP53 inducible subunit M2B [Source:HGNC Symbol;Acc:HGNC:17296]														KEGG_P53_SIGNALING_PATHWAY																							KEGG_PURINE_METABOLISM
6241	RRM2	ribonucleotide reductase regulatory subunit M2 [Source:HGNC Symbol;Acc:HGNC:10452]														KEGG_P53_SIGNALING_PATHWAY																							KEGG_PURINE_METABOLISM
64065	PERP	p53 apoptosis effector related to PMP22 [Source:HGNC Symbol;Acc:HGNC:17637]														KEGG_P53_SIGNALING_PATHWAY
9538	EI24	EI24 autophagy associated transmembrane protein [Source:HGNC Symbol;Acc:HGNC:13276]														KEGG_P53_SIGNALING_PATHWAY
196883	ADCY4	adenylate cyclase 4 [Source:HGNC Symbol;Acc:HGNC:235]																KEGG_OOCYTE_MEIOSIS			KEGG_PROGESTERONE_MEDIATED_OOCYTE_MATURATION								KEGG_VASCULAR_SMOOTH_MUSCLE_CONTRACTION										KEGG_PURINE_METABOLISM
1003	CDH5	cadherin 5 [Source:HGNC Symbol;Acc:HGNC:1764]																	KEGG_LEUKOCYTE_TRANSENDOTHELIAL_MIGRATION
223	ALDH9A1	aldehyde dehydrogenase 9 family member A1 [Source:HGNC Symbol;Acc:HGNC:412]																				KEGG_PROPANOATE_METABOLISM			KEGG_PYRUVATE_METABOLISM									KEGG_BUTANOATE_METABOLISM
84532	ACSS1	acyl-CoA synthetase short chain family member 1 [Source:HGNC Symbol;Acc:HGNC:16091]																				KEGG_PROPANOATE_METABOLISM			KEGG_PYRUVATE_METABOLISM
23417	MLYCD	malonyl-CoA decarboxylase [Source:HGNC Symbol;Acc:HGNC:7150]																				KEGG_PROPANOATE_METABOLISM
10672	GNA13	G protein subunit alpha 13 [Source:HGNC Symbol;Acc:HGNC:4381]																						KEGG_REGULATION_OF_ACTIN_CYTOSKELETON					KEGG_VASCULAR_SMOOTH_MUSCLE_CONTRACTION
9138	ARHGEF1	Rho guanine nucleotide exchange factor 1 [Source:HGNC Symbol;Acc:HGNC:681]																						KEGG_REGULATION_OF_ACTIN_CYTOSKELETON					KEGG_VASCULAR_SMOOTH_MUSCLE_CONTRACTION
1073	CFL2	cofilin 2 [Source:HGNC Symbol;Acc:HGNC:1875]																						KEGG_REGULATION_OF_ACTIN_CYTOSKELETON
10093	ARPC4	actin related protein 2/3 complex subunit 4 [Source:HGNC Symbol;Acc:HGNC:707]																						KEGG_REGULATION_OF_ACTIN_CYTOSKELETON
5962	RDX	radixin [Source:HGNC Symbol;Acc:HGNC:9944]																						KEGG_REGULATION_OF_ACTIN_CYTOSKELETON
2739	GLO1	glyoxalase I [Source:HGNC Symbol;Acc:HGNC:4323]																							KEGG_PYRUVATE_METABOLISM
9415	FADS2	fatty acid desaturase 2 [Source:HGNC Symbol;Acc:HGNC:3575]																								KEGG_PPAR_SIGNALING_PATHWAY		KEGG_BIOSYNTHESIS_OF_UNSATURATED_FATTY_ACIDS
6319	SCD	stearoyl-CoA desaturase [Source:HGNC Symbol;Acc:HGNC:10571]																								KEGG_PPAR_SIGNALING_PATHWAY		KEGG_BIOSYNTHESIS_OF_UNSATURATED_FATTY_ACIDS
1376	CPT2	carnitine palmitoyltransferase 2 [Source:HGNC Symbol;Acc:HGNC:2330]																								KEGG_PPAR_SIGNALING_PATHWAY
1593	CYP27A1	cytochrome P450 family 27 subfamily A member 1 [Source:HGNC Symbol;Acc:HGNC:2605]																								KEGG_PPAR_SIGNALING_PATHWAY
3992	FADS1	fatty acid desaturase 1 [Source:HGNC Symbol;Acc:HGNC:3574]																										KEGG_BIOSYNTHESIS_OF_UNSATURATED_FATTY_ACIDS
2776	GNAQ	G protein subunit alpha q [Source:HGNC Symbol;Acc:HGNC:4390]																											KEGG_VASCULAR_SMOOTH_MUSCLE_CONTRACTION
4637	MYL6	myosin light chain 6 [Source:HGNC Symbol;Acc:HGNC:7587]																											KEGG_VASCULAR_SMOOTH_MUSCLE_CONTRACTION
290	ANPEP	alanyl aminopeptidase, membrane [Source:HGNC Symbol;Acc:HGNC:500]																														KEGG_HEMATOPOIETIC_CELL_LINEAGE
919	CD247	CD247 molecule [Source:HGNC Symbol;Acc:HGNC:1677]																																	KEGG_T_CELL_RECEPTOR_SIGNALING_PATHWAY
54107	POLE3	DNA polymerase epsilon 3, accessory subunit [Source:HGNC Symbol;Acc:HGNC:13546]																																		KEGG_DNA_REPLICATION			KEGG_PURINE_METABOLISM
2237	FEN1	flap structure-specific endonuclease 1 [Source:HGNC Symbol;Acc:HGNC:3650]																																		KEGG_DNA_REPLICATION
445329	SULT1A4	sulfotransferase family 1A member 4 [Source:HGNC Symbol;Acc:HGNC:30004]																																				KEGG_SULFUR_METABOLISM
6818	SULT1A3	sulfotransferase family 1A member 3 [Source:HGNC Symbol;Acc:HGNC:11455]																																				KEGG_SULFUR_METABOLISM
3614	IMPDH1	inosine monophosphate dehydrogenase 1 [Source:HGNC Symbol;Acc:HGNC:6052]																																					KEGG_PURINE_METABOLISM
5138	PDE2A	phosphodiesterase 2A [Source:HGNC Symbol;Acc:HGNC:8777]																																					KEGG_PURINE_METABOLISM
10555	AGPAT2	1-acylglycerol-3-phosphate O-acyltransferase 2 [Source:HGNC Symbol;Acc:HGNC:325]
79888	LPCAT1	lysophosphatidylcholine acyltransferase 1 [Source:HGNC Symbol;Acc:HGNC:25718]
11313	LYPLA2	lysophospholipase 2 [Source:HGNC Symbol;Acc:HGNC:6738]
6901	TAFAZZIN	tafazzin, phospholipid-lysophospholipid transacylase [Source:HGNC Symbol;Acc:HGNC:11577]
7358	UGDH	UDP-glucose 6-dehydrogenase [Source:HGNC Symbol;Acc:HGNC:12525]
9945	GFPT2	glutamine-fructose-6-phosphate transaminase 2 [Source:HGNC Symbol;Acc:HGNC:4242]
80896	NPL	N-acetylneuraminate pyruvate lyase [Source:HGNC Symbol;Acc:HGNC:16781]
55870	ASH1L	ASH1 like histone lysine methyltransferase [Source:HGNC Symbol;Acc:HGNC:19088]
3897	L1CAM	L1 cell adhesion molecule [Source:HGNC Symbol;Acc:HGNC:6470]
6383	SDC2	syndecan 2 [Source:HGNC Symbol;Acc:HGNC:10659]
8506	CNTNAP1	contactin associated protein 1 [Source:HGNC Symbol;Acc:HGNC:8011]
9388	LIPG	lipase G, endothelial type [Source:HGNC Symbol;Acc:HGNC:6623]
7318	UBA7	ubiquitin like modifier activating enzyme 7 [Source:HGNC Symbol;Acc:HGNC:12471]
4734	NEDD4	NEDD4 E3 ubiquitin protein ligase [Source:HGNC Symbol;Acc:HGNC:7727]
2194	FASN	fatty acid synthase [Source:HGNC Symbol;Acc:HGNC:3594]
283209	PGM2L1	phosphoglucomutase 2 like 1 [Source:HGNC Symbol;Acc:HGNC:20898]
669	BPGM	bisphosphoglycerate mutase [Source:HGNC Symbol;Acc:HGNC:1093]
4701	NDUFA7	NADH:ubiquinone oxidoreductase subunit A7 [Source:HGNC Symbol;Acc:HGNC:7691]
517	ATP5MC2	ATP synthase membrane subunit c locus 2 [Source:HGNC Symbol;Acc:HGNC:842]
4179	CD46	CD46 molecule [Source:HGNC Symbol;Acc:HGNC:6953]
5328	PLAU	plasminogen activator, urokinase [Source:HGNC Symbol;Acc:HGNC:9052]
7056	THBD	thrombomodulin [Source:HGNC Symbol;Acc:HGNC:11784]
3064	HTT	huntingtin [Source:HGNC Symbol;Acc:HGNC:4851]
4507	MTAP	methylthioadenosine phosphorylase [Source:HGNC Symbol;Acc:HGNC:7413]
58478	ENOPH1	enolase-phosphatase 1 [Source:HGNC Symbol;Acc:HGNC:24599]
5192	PEX10	peroxisomal biogenesis factor 10 [Source:HGNC Symbol;Acc:HGNC:8851]
84188	FAR1	fatty acyl-CoA reductase 1 [Source:HGNC Symbol;Acc:HGNC:26222]
80031	SEMA6D	semaphorin 6D [Source:HGNC Symbol;Acc:HGNC:16770]
1958	EGR1	early growth response 1 [Source:HGNC Symbol;Acc:HGNC:3238]
6809	STX3	syntaxin 3 [Source:HGNC Symbol;Acc:HGNC:11438]
8773	SNAP23	synaptosome associated protein 23 [Source:HGNC Symbol;Acc:HGNC:11131]
375790	AGRN	agrin [Source:HGNC Symbol;Acc:HGNC:329]
2968	GTF2H4	general transcription factor IIH subunit 4 [Source:HGNC Symbol;Acc:HGNC:4658]
11253	MAN1B1	mannosidase alpha class 1B member 1 [Source:HGNC Symbol;Acc:HGNC:6823]
201595	STT3B	STT3 oligosaccharyltransferase complex catalytic subunit B [Source:HGNC Symbol;Acc:HGNC:30611]
59343	SENP2	SUMO specific peptidase 2 [Source:HGNC Symbol;Acc:HGNC:23116]
8625	RFXANK	regulatory factor X associated ankyrin containing protein [Source:HGNC Symbol;Acc:HGNC:9987]
5025	P2RX4	purinergic receptor P2X 4 [Source:HGNC Symbol;Acc:HGNC:8535]
9525	VPS4B	vacuolar protein sorting 4 homolog B [Source:HGNC Symbol;Acc:HGNC:10895]
3021	H3-3B	H3.3 histone B [Source:HGNC Symbol;Acc:HGNC:4765]
6631	SNRPC	small nuclear ribonucleoprotein polypeptide C [Source:HGNC Symbol;Acc:HGNC:11157]
3613	IMPA2	inositol monophosphatase 2 [Source:HGNC Symbol;Acc:HGNC:6051]
29785	CYP2S1	cytochrome P450 family 2 subfamily S member 1 [Source:HGNC Symbol;Acc:HGNC:15654]
51109	RDH11	retinol dehydrogenase 11 [Source:HGNC Symbol;Acc:HGNC:17964]
11014	KDELR2	KDEL endoplasmic reticulum protein retention receptor 2 [Source:HGNC Symbol;Acc:HGNC:6305]
3955	LFNG	LFNG O-fucosylpeptide 3-beta-N-acetylglucosaminyltransferase [Source:HGNC Symbol;Acc:HGNC:6560]
10056	FARSB	phenylalanyl-tRNA synthetase subunit beta [Source:HGNC Symbol;Acc:HGNC:17800]
84971	ATG4D	autophagy related 4D cysteine peptidase [Source:HGNC Symbol;Acc:HGNC:20789]
47	ACLY	ATP citrate lyase [Source:HGNC Symbol;Acc:HGNC:115]
126792	B3GALT6	beta-1,3-galactosyltransferase 6 [Source:HGNC Symbol;Acc:HGNC:17978]
84002	B3GNT5	UDP-GlcNAc:betaGal beta-1,3-N-acetylglucosaminyltransferase 5 [Source:HGNC Symbol;Acc:HGNC:15684]
94005	PIGS	phosphatidylinositol glycan anchor biosynthesis class S [Source:HGNC Symbol;Acc:HGNC:14937]
65220	NADK	NAD kinase [Source:HGNC Symbol;Acc:HGNC:29831]
11231	SEC63	SEC63 homolog, protein translocation regulator [Source:HGNC Symbol;Acc:HGNC:21082]
5860	QDPR	quinoid dihydropteridine reductase [Source:HGNC Symbol;Acc:HGNC:9752]
100130009	HMGA1P8	high mobility group AT-hook 1 pseudogene 8 [Source:HGNC Symbol;Acc:HGNC:39183]
100329108	GCSHP5	glycine cleavage system protein H pseudogene 5 [Source:HGNC Symbol;Acc:HGNC:44195]
100507404	TMLHE-AS1	TMLHE antisense RNA 1 [Source:HGNC Symbol;Acc:HGNC:44261]
10051	SMC4	structural maintenance of chromosomes 4 [Source:HGNC Symbol;Acc:HGNC:14013]
100526831	SLX1B-SULT1A4	SLX1B-SULT1A4 readthrough (NMD candidate) [Source:HGNC Symbol;Acc:HGNC:48353]
100527943	TGIF2-RAB5IF	TGIF2-RAB5IF readthrough [Source:HGNC Symbol;Acc:HGNC:44664]
100528021	ST20-MTHFS	ST20-MTHFS readthrough [Source:HGNC Symbol;Acc:HGNC:44655]
100528064	NEDD8-MDP1	NEDD8-MDP1 readthrough [Source:HGNC Symbol;Acc:HGNC:39551]
100820829	MYZAP	myocardial zonula adherens protein [Source:HGNC Symbol;Acc:HGNC:43444]
10105	PPIF	peptidylprolyl isomerase F [Source:HGNC Symbol;Acc:HGNC:9259]
101559451	ENSG00000244184	novel transcript
10205	MPZL2	myelin protein zero like 2 [Source:HGNC Symbol;Acc:HGNC:3496]
10210	TOPORS	TOP1 binding arginine/serine rich protein, E3 ubiquitin ligase [Source:HGNC Symbol;Acc:HGNC:21653]
10236	HNRNPR	heterogeneous nuclear ribonucleoprotein R [Source:HGNC Symbol;Acc:HGNC:5047]
102724064	ENSG00000255468	novel transcript, antisense to SLC29A2
103344931	ENSG00000260917	novel transcript, overlapping to VTI1A
10391	CORO2B	coronin 2B [Source:HGNC Symbol;Acc:HGNC:2256]
10447	FAM3C	FAM3 metabolism regulating signaling molecule C [Source:HGNC Symbol;Acc:HGNC:18664]
105369954	KCCAT198	renal clear cell carcinoma-associated transcript 198 [Source:NCBI gene (formerly Entrezgene);Acc:105369954]
105370524	PCNX4-DT	PCNX4 divergent transcript [Source:HGNC Symbol;Acc:HGNC:55447]
10553	HTATIP2	HIV-1 Tat interactive protein 2 [Source:HGNC Symbol;Acc:HGNC:16637]
10613	ERLIN1	ER lipid raft associated 1 [Source:HGNC Symbol;Acc:HGNC:16947]
10615	SPAG5	sperm associated antigen 5 [Source:HGNC Symbol;Acc:HGNC:13452]
10620	ARID3B	AT-rich interaction domain 3B [Source:HGNC Symbol;Acc:HGNC:14350]
10643	IGF2BP3	insulin like growth factor 2 mRNA binding protein 3 [Source:HGNC Symbol;Acc:HGNC:28868]
10656	KHDRBS3	KH RNA binding domain containing, signal transduction associated 3 [Source:HGNC Symbol;Acc:HGNC:18117]
10765	KDM5B	lysine demethylase 5B [Source:HGNC Symbol;Acc:HGNC:18039]
10769	PLK2	polo like kinase 2 [Source:HGNC Symbol;Acc:HGNC:19699]
107984958	DHCR24-DT	DHCR24 divergent transcript [Source:HGNC Symbol;Acc:HGNC:53969]
10802	SEC24A	SEC24 homolog A, COPII coat complex component [Source:HGNC Symbol;Acc:HGNC:10703]
10867	TSPAN9	tetraspanin 9 [Source:HGNC Symbol;Acc:HGNC:21640]
10950	BTG3	BTG anti-proliferation factor 3 [Source:HGNC Symbol;Acc:HGNC:1132]
10988	METAP2	methionyl aminopeptidase 2 [Source:HGNC Symbol;Acc:HGNC:16672]
11160	ERLIN2	ER lipid raft associated 2 [Source:HGNC Symbol;Acc:HGNC:1356]
11168	PSIP1	PC4 and SFRS1 interacting protein 1 [Source:HGNC Symbol;Acc:HGNC:9527]
11212	PLPBP	pyridoxal phosphate binding protein [Source:HGNC Symbol;Acc:HGNC:9457]
11223	MST1L	macrophage stimulating 1 like (pseudogene) [Source:HGNC Symbol;Acc:HGNC:7390]
112616	CMTM7	CKLF like MARVEL transmembrane domain containing 7 [Source:HGNC Symbol;Acc:HGNC:19178]
11275	KLHL2	kelch like family member 2 [Source:HGNC Symbol;Acc:HGNC:6353]
114294	LACTB	lactamase beta [Source:HGNC Symbol;Acc:HGNC:16468]
114785	MBD6	methyl-CpG binding domain protein 6 [Source:HGNC Symbol;Acc:HGNC:20445]
114897	C1QTNF1	C1q and TNF related 1 [Source:HGNC Symbol;Acc:HGNC:14324]
114904	C1QTNF6	C1q and TNF related 6 [Source:HGNC Symbol;Acc:HGNC:14343]
121457	IKBIP	IKBKB interacting protein [Source:HGNC Symbol;Acc:HGNC:26430]
124446	TMEM219	transmembrane protein 219 [Source:HGNC Symbol;Acc:HGNC:25201]
1265	CNN2	calponin 2 [Source:HGNC Symbol;Acc:HGNC:2156]
128338	DRAM2	DNA damage regulated autophagy modulator 2 [Source:HGNC Symbol;Acc:HGNC:28769]
129401	NUP35	nucleoporin 35 [Source:HGNC Symbol;Acc:HGNC:29797]
141	ADPRH	ADP-ribosylarginine hydrolase [Source:HGNC Symbol;Acc:HGNC:269]
145173	B3GLCT	beta 3-glucosyltransferase [Source:HGNC Symbol;Acc:HGNC:20207]
145282	MIPOL1	mirror-image polydactyly 1 [Source:HGNC Symbol;Acc:HGNC:21460]
145581	LRFN5	leucine rich repeat and fibronectin type III domain containing 5 [Source:HGNC Symbol;Acc:HGNC:20360]
145864	HAPLN3	hyaluronan and proteoglycan link protein 3 [Source:HGNC Symbol;Acc:HGNC:21446]
146909	KIF18B	kinesin family member 18B [Source:HGNC Symbol;Acc:HGNC:27102]
147991	DPY19L3	dpy-19 like C-mannosyltransferase 3 [Source:HGNC Symbol;Acc:HGNC:27120]
154807	VKORC1L1	vitamin K epoxide reductase complex subunit 1 like 1 [Source:HGNC Symbol;Acc:HGNC:21492]
164633	CABP7	calcium binding protein 7 [Source:HGNC Symbol;Acc:HGNC:20834]
166647	ADGRA3	adhesion G protein-coupled receptor A3 [Source:HGNC Symbol;Acc:HGNC:13839]
1802	DPH2	diphthamide biosynthesis 2 [Source:HGNC Symbol;Acc:HGNC:3004]
1820	ARID3A	AT-rich interaction domain 3A [Source:HGNC Symbol;Acc:HGNC:3031]
1912	PHC2	polyhomeotic homolog 2 [Source:HGNC Symbol;Acc:HGNC:3183]
195828	ZNF367	zinc finger protein 367 [Source:HGNC Symbol;Acc:HGNC:18320]
1965	EIF2S1	eukaryotic translation initiation factor 2 subunit alpha [Source:HGNC Symbol;Acc:HGNC:3265]
1979	EIF4EBP2	eukaryotic translation initiation factor 4E binding protein 2 [Source:HGNC Symbol;Acc:HGNC:3289]
201176	ARHGAP27	Rho GTPase activating protein 27 [Source:HGNC Symbol;Acc:HGNC:31813]
201294	UNC13D	unc-13 homolog D [Source:HGNC Symbol;Acc:HGNC:23147]
2059	EPS8	epidermal growth factor receptor pathway substrate 8 [Source:HGNC Symbol;Acc:HGNC:3420]
2107	ETF1	eukaryotic translation termination factor 1 [Source:HGNC Symbol;Acc:HGNC:3477]
2119	ETV5	ETS variant transcription factor 5 [Source:HGNC Symbol;Acc:HGNC:3494]
221710	SMIM13	small integral membrane protein 13 [Source:HGNC Symbol;Acc:HGNC:27356]
22862	FNDC3A	fibronectin type III domain containing 3A [Source:HGNC Symbol;Acc:HGNC:20296]
22899	ARHGEF15	Rho guanine nucleotide exchange factor 15 [Source:HGNC Symbol;Acc:HGNC:15590]
22931	RAB18	RAB18, member RAS oncogene family [Source:HGNC Symbol;Acc:HGNC:14244]
2294	FOXF1	forkhead box F1 [Source:HGNC Symbol;Acc:HGNC:3809]
23014	FBXO21	F-box protein 21 [Source:HGNC Symbol;Acc:HGNC:13592]
23075	SWAP70	switching B cell complex subunit SWAP70 [Source:HGNC Symbol;Acc:HGNC:17070]
23089	PEG10	paternally expressed 10 [Source:HGNC Symbol;Acc:HGNC:14005]
23175	LPIN1	lipin 1 [Source:HGNC Symbol;Acc:HGNC:13345]
23204	ARL6IP1	ADP ribosylation factor like GTPase 6 interacting protein 1 [Source:HGNC Symbol;Acc:HGNC:697]
23215	PRRC2C	proline rich coiled-coil 2C [Source:HGNC Symbol;Acc:HGNC:24903]
23218	NBEAL2	neurobeachin like 2 [Source:HGNC Symbol;Acc:HGNC:31928]
23351	KHNYN	KH and NYN domain containing [Source:HGNC Symbol;Acc:HGNC:20166]
23384	SPECC1L	sperm antigen with calponin homology and coiled-coil domains 1 like [Source:HGNC Symbol;Acc:HGNC:29022]
23452	ANGPTL2	angiopoietin like 2 [Source:HGNC Symbol;Acc:HGNC:490]
23463	ICMT	isoprenylcysteine carboxyl methyltransferase [Source:HGNC Symbol;Acc:HGNC:5350]
23473	CAPN7	calpain 7 [Source:HGNC Symbol;Acc:HGNC:1484]
23568	ARL2BP	ADP ribosylation factor like GTPase 2 binding protein [Source:HGNC Symbol;Acc:HGNC:17146]
23576	DDAH1	dimethylarginine dimethylaminohydrolase 1 [Source:HGNC Symbol;Acc:HGNC:2715]
23582	CCNDBP1	cyclin D1 binding protein 1 [Source:HGNC Symbol;Acc:HGNC:1587]
23585	TMEM50A	transmembrane protein 50A [Source:HGNC Symbol;Acc:HGNC:30590]
23617	TSSK2	testis specific serine kinase 2 [Source:HGNC Symbol;Acc:HGNC:11401]
252841	SRP68P1	signal recognition particle 68 pseudogene 1 [Source:HGNC Symbol;Acc:HGNC:30427]
255488	RNF144B	ring finger protein 144B [Source:HGNC Symbol;Acc:HGNC:21578]
25923	ATL3	atlastin GTPase 3 [Source:HGNC Symbol;Acc:HGNC:24526]
26065	LSM14A	LSM14A mRNA processing body assembly factor [Source:HGNC Symbol;Acc:HGNC:24489]
26090	ABHD12	abhydrolase domain containing 12, lysophospholipase [Source:HGNC Symbol;Acc:HGNC:15868]
26258	BLOC1S6	biogenesis of lysosomal organelles complex 1 subunit 6 [Source:HGNC Symbol;Acc:HGNC:8549]
26586	CKAP2	cytoskeleton associated protein 2 [Source:HGNC Symbol;Acc:HGNC:1990]
27020	NPTN	neuroplastin [Source:HGNC Symbol;Acc:HGNC:17867]
27346	TMEM97	transmembrane protein 97 [Source:HGNC Symbol;Acc:HGNC:28106]
27433	TOR2A	torsin family 2 member A [Source:HGNC Symbol;Acc:HGNC:11996]
283131	NEAT1	nuclear paraspeckle assembly transcript 1 [Source:HGNC Symbol;Acc:HGNC:30815]
283373	ANKRD52	ankyrin repeat domain 52 [Source:HGNC Symbol;Acc:HGNC:26614]
283464	GXYLT1	glucoside xylosyltransferase 1 [Source:HGNC Symbol;Acc:HGNC:27482]
284361	EMC10	ER membrane protein complex subunit 10 [Source:HGNC Symbol;Acc:HGNC:27609]
285148	IAH1	isoamyl acetate hydrolyzing esterase 1 (putative) [Source:HGNC Symbol;Acc:HGNC:27696]
285382	C3orf70	chromosome 3 open reading frame 70 [Source:HGNC Symbol;Acc:HGNC:33731]
285636	C5orf51	chromosome 5 open reading frame 51 [Source:HGNC Symbol;Acc:HGNC:27750]
286144	TRIQK	triple QxxK/R motif containing [Source:HGNC Symbol;Acc:HGNC:27828]
2896	GRN	granulin precursor [Source:HGNC Symbol;Acc:HGNC:4601]
29888	STRN4	striatin 4 [Source:HGNC Symbol;Acc:HGNC:15721]
29893	PSMC3IP	PSMC3 interacting protein [Source:HGNC Symbol;Acc:HGNC:17928]
29957	SLC25A24	solute carrier family 25 member 24 [Source:HGNC Symbol;Acc:HGNC:20662]
29967	LRP12	LDL receptor related protein 12 [Source:HGNC Symbol;Acc:HGNC:31708]
306	ANXA3	annexin A3 [Source:HGNC Symbol;Acc:HGNC:541]
3097	HIVEP2	HIVEP zinc finger 2 [Source:HGNC Symbol;Acc:HGNC:4921]
311	ANXA11	annexin A11 [Source:HGNC Symbol;Acc:HGNC:535]
3188	HNRNPH2	heterogeneous nuclear ribonucleoprotein H2 [Source:HGNC Symbol;Acc:HGNC:5042]
3212	HOXB2	homeobox B2 [Source:HGNC Symbol;Acc:HGNC:5113]
3337	DNAJB1	DnaJ heat shock protein family (Hsp40) member B1 [Source:HGNC Symbol;Acc:HGNC:5270]
338440	ANO9	anoctamin 9 [Source:HGNC Symbol;Acc:HGNC:20679]
339745	SPOPL	speckle type BTB/POZ protein like [Source:HGNC Symbol;Acc:HGNC:27934]
3434	IFIT1	interferon induced protein with tetratricopeptide repeats 1 [Source:HGNC Symbol;Acc:HGNC:5407]
347735	SERINC2	serine incorporator 2 [Source:HGNC Symbol;Acc:HGNC:23231]
3638	INSIG1	insulin induced gene 1 [Source:HGNC Symbol;Acc:HGNC:6083]
374393	FAM111B	FAM111 trypsin like peptidase B [Source:HGNC Symbol;Acc:HGNC:24200]
374650	GOLGA6L5P	golgin A6 family like 5, pseudogene [Source:HGNC Symbol;Acc:HGNC:30472]
3790	KCNS3	potassium voltage-gated channel modifier subfamily S member 3 [Source:HGNC Symbol;Acc:HGNC:6302]
3832	KIF11	kinesin family member 11 [Source:HGNC Symbol;Acc:HGNC:6388]
3843	IPO5	importin 5 [Source:HGNC Symbol;Acc:HGNC:6402]
387522	PEDS1-UBE2V1	PEDS1-UBE2V1 readthrough [Source:HGNC Symbol;Acc:HGNC:33521]
387882	C12orf75	chromosome 12 open reading frame 75 [Source:HGNC Symbol;Acc:HGNC:35164]
389537	OR7E38P	olfactory receptor family 7 subfamily E member 38 pseudogene [Source:HGNC Symbol;Acc:HGNC:8411]
3898	LAD1	ladinin 1 [Source:HGNC Symbol;Acc:HGNC:6472]
390	RND3	Rho family GTPase 3 [Source:HGNC Symbol;Acc:HGNC:671]
4076	CAPRIN1	cell cycle associated protein 1 [Source:HGNC Symbol;Acc:HGNC:6743]
414241	SHLD2P1	shieldin complex subunit 2 pseudogene 1 [Source:HGNC Symbol;Acc:HGNC:31425]
4154	MBNL1	muscleblind like splicing regulator 1 [Source:HGNC Symbol;Acc:HGNC:6923]
4320	MMP11	matrix metallopeptidase 11 [Source:HGNC Symbol;Acc:HGNC:7157]
441246	RPL35P5	ribosomal protein L35 pseudogene 5 [Source:HGNC Symbol;Acc:HGNC:36955]
444	ASPH	aspartate beta-hydroxylase [Source:HGNC Symbol;Acc:HGNC:757]
4600	MX2	MX dynamin like GTPase 2 [Source:HGNC Symbol;Acc:HGNC:7533]
4665	NAB2	NGFI-A binding protein 2 [Source:HGNC Symbol;Acc:HGNC:7627]
4921	DDR2	discoidin domain receptor tyrosine kinase 2 [Source:HGNC Symbol;Acc:HGNC:2731]
4940	OAS3	2'-5'-oligoadenylate synthetase 3 [Source:HGNC Symbol;Acc:HGNC:8088]
5055	SERPINB2	serpin family B member 2 [Source:HGNC Symbol;Acc:HGNC:8584]
5099	PCDH7	protocadherin 7 [Source:HGNC Symbol;Acc:HGNC:8659]
50999	TMED5	transmembrane p24 trafficking protein 5 [Source:HGNC Symbol;Acc:HGNC:24251]
51123	ZNF706	zinc finger protein 706 [Source:HGNC Symbol;Acc:HGNC:24992]
51124	IER3IP1	immediate early response 3 interacting protein 1 [Source:HGNC Symbol;Acc:HGNC:18550]
51125	GOLGA7	golgin A7 [Source:HGNC Symbol;Acc:HGNC:24876]
51274	KLF3	Kruppel like factor 3 [Source:HGNC Symbol;Acc:HGNC:16516]
51397	COMMD10	COMM domain containing 10 [Source:HGNC Symbol;Acc:HGNC:30201]
51514	DTL	denticleless E3 ubiquitin protein ligase homolog [Source:HGNC Symbol;Acc:HGNC:30288]
51537	MTFP1	mitochondrial fission process 1 [Source:HGNC Symbol;Acc:HGNC:26945]
51621	KLF13	Kruppel like factor 13 [Source:HGNC Symbol;Acc:HGNC:13672]
51762	RAB8B	RAB8B, member RAS oncogene family [Source:HGNC Symbol;Acc:HGNC:30273]
5218	CDK14	cyclin dependent kinase 14 [Source:HGNC Symbol;Acc:HGNC:8883]
5311	PKD2	polycystin 2, transient receptor potential cation channel [Source:HGNC Symbol;Acc:HGNC:9009]
5396	PRRX1	paired related homeobox 1 [Source:HGNC Symbol;Acc:HGNC:9142]
541578	EOLA2	endothelium and lymphocyte associated ASCH domain 2 [Source:HGNC Symbol;Acc:HGNC:17402]
54626	HES2	hes family bHLH transcription factor 2 [Source:HGNC Symbol;Acc:HGNC:16005]
54785	BORCS6	BLOC-1 related complex subunit 6 [Source:HGNC Symbol;Acc:HGNC:25939]
54801	HAUS6	HAUS augmin like complex subunit 6 [Source:HGNC Symbol;Acc:HGNC:25948]
54908	SPDL1	spindle apparatus coiled-coil protein 1 [Source:HGNC Symbol;Acc:HGNC:26010]
54982	CLN6	CLN6 transmembrane ER protein [Source:HGNC Symbol;Acc:HGNC:2077]
55069	TMEM248	transmembrane protein 248 [Source:HGNC Symbol;Acc:HGNC:25476]
55207	ARL8B	ADP ribosylation factor like GTPase 8B [Source:HGNC Symbol;Acc:HGNC:25564]
5524	PTPA	protein phosphatase 2 phosphatase activator [Source:HGNC Symbol;Acc:HGNC:9308]
55319	TMA16	translation machinery associated 16 homolog [Source:HGNC Symbol;Acc:HGNC:25638]
55544	RBM38	RNA binding motif protein 38 [Source:HGNC Symbol;Acc:HGNC:15818]
55676	SLC30A6	solute carrier family 30 member 6 [Source:HGNC Symbol;Acc:HGNC:19305]
55684	RABL6	RAB, member RAS oncogene family like 6 [Source:HGNC Symbol;Acc:HGNC:24703]
5569	PKIA	cAMP-dependent protein kinase inhibitor alpha [Source:HGNC Symbol;Acc:HGNC:9017]
55706	NDC1	NDC1 transmembrane nucleoporin [Source:HGNC Symbol;Acc:HGNC:25525]
55787	TXLNG	taxilin gamma [Source:HGNC Symbol;Acc:HGNC:18578]
55901	THSD1	thrombospondin type 1 domain containing 1 [Source:HGNC Symbol;Acc:HGNC:17754]
5597	MAPK6	mitogen-activated protein kinase 6 [Source:HGNC Symbol;Acc:HGNC:6879]
55973	BCAP29	B cell receptor associated protein 29 [Source:HGNC Symbol;Acc:HGNC:24131]
56925	LXN	latexin [Source:HGNC Symbol;Acc:HGNC:13347]
56951	C5orf15	chromosome 5 open reading frame 15 [Source:HGNC Symbol;Acc:HGNC:20656]
56990	CDC42SE2	CDC42 small effector 2 [Source:HGNC Symbol;Acc:HGNC:18547]
57007	ACKR3	atypical chemokine receptor 3 [Source:HGNC Symbol;Acc:HGNC:23692]
57140	RNPEPL1	arginyl aminopeptidase like 1 [Source:HGNC Symbol;Acc:HGNC:10079]
57157	PHTF2	putative homeodomain transcription factor 2 [Source:HGNC Symbol;Acc:HGNC:13411]
57162	PELI1	pellino E3 ubiquitin protein ligase 1 [Source:HGNC Symbol;Acc:HGNC:8827]
57181	SLC39A10	solute carrier family 39 member 10 [Source:HGNC Symbol;Acc:HGNC:20861]
57509	MTUS1	microtubule associated scaffold protein 1 [Source:HGNC Symbol;Acc:HGNC:29789]
57549	IGSF9	immunoglobulin superfamily member 9 [Source:HGNC Symbol;Acc:HGNC:18132]
57575	PCDH10	protocadherin 10 [Source:HGNC Symbol;Acc:HGNC:13404]
57600	FNIP2	folliculin interacting protein 2 [Source:HGNC Symbol;Acc:HGNC:29280]
578	BAK1	BCL2 antagonist/killer 1 [Source:HGNC Symbol;Acc:HGNC:949]
5789	PTPRD	protein tyrosine phosphatase receptor type D [Source:HGNC Symbol;Acc:HGNC:9668]
58488	PCTP	phosphatidylcholine transfer protein [Source:HGNC Symbol;Acc:HGNC:8752]
58527	ABRACL	ABRA C-terminal like [Source:HGNC Symbol;Acc:HGNC:21230]
59269	HIVEP3	HIVEP zinc finger 3 [Source:HGNC Symbol;Acc:HGNC:13561]
59339	PLEKHA2	pleckstrin homology domain containing A2 [Source:HGNC Symbol;Acc:HGNC:14336]
6102	RP2	RP2 activator of ARL3 GTPase [Source:HGNC Symbol;Acc:HGNC:10274]
6302	TSPAN31	tetraspanin 31 [Source:HGNC Symbol;Acc:HGNC:10539]
6304	SATB1	SATB homeobox 1 [Source:HGNC Symbol;Acc:HGNC:10541]
6322	SCML1	Scm polycomb group protein like 1 [Source:HGNC Symbol;Acc:HGNC:10580]
63932	STEEP1	STING1 ER exit protein 1 [Source:HGNC Symbol;Acc:HGNC:26239]
6397	SEC14L1	SEC14 like lipid binding 1 [Source:HGNC Symbol;Acc:HGNC:10698]
6398	SECTM1	secreted and transmembrane 1 [Source:HGNC Symbol;Acc:HGNC:10707]
64061	TSPYL2	TSPY like 2 [Source:HGNC Symbol;Acc:HGNC:24358]
64097	EPB41L4A	erythrocyte membrane protein band 4.1 like 4A [Source:HGNC Symbol;Acc:HGNC:13278]
64118	DUS1L	dihydrouridine synthase 1 like [Source:HGNC Symbol;Acc:HGNC:30086]
64151	NCAPG	non-SMC condensin I complex subunit G [Source:HGNC Symbol;Acc:HGNC:24304]
64219	PJA1	praja ring finger ubiquitin ligase 1 [Source:HGNC Symbol;Acc:HGNC:16648]
64288	ZSCAN31	zinc finger and SCAN domain containing 31 [Source:HGNC Symbol;Acc:HGNC:14097]
645387	RPL6P27	ribosomal protein L6 pseudogene 27 [Source:HGNC Symbol;Acc:HGNC:36133]
64780	MICAL1	microtubule associated monooxygenase, calponin and LIM domain containing 1 [Source:HGNC Symbol;Acc:HGNC:20619]
64834	ELOVL1	ELOVL fatty acid elongase 1 [Source:HGNC Symbol;Acc:HGNC:14418]
64853	AIDA	axin interactor, dorsalization associated [Source:HGNC Symbol;Acc:HGNC:25761]
649	BMP1	bone morphogenetic protein 1 [Source:HGNC Symbol;Acc:HGNC:1067]
65249	ZSWIM4	zinc finger SWIM-type containing 4 [Source:HGNC Symbol;Acc:HGNC:25704]
653659	TMEM183BP	transmembrane protein 183B, pseudogene [Source:HGNC Symbol;Acc:HGNC:33205]
653677	SEC1P	secretory blood group 1, pseudogene [Source:HGNC Symbol;Acc:HGNC:44149]
6578	SLCO2A1	solute carrier organic anion transporter family member 2A1 [Source:HGNC Symbol;Acc:HGNC:10955]
6602	SMARCD1	SWI/SNF related, matrix associated, actin dependent regulator of chromatin, subfamily d, member 1 [Source:HGNC Symbol;Acc:HGNC:11106]
6650	CAPN15	calpain 15 [Source:HGNC Symbol;Acc:HGNC:11182]
6782	HSPA13	heat shock protein family A (Hsp70) member 13 [Source:HGNC Symbol;Acc:HGNC:11375]
6856	SYPL1	synaptophysin like 1 [Source:HGNC Symbol;Acc:HGNC:11507]
686	BTD	biotinidase [Source:HGNC Symbol;Acc:HGNC:1122]
7004	TEAD4	TEA domain transcription factor 4 [Source:HGNC Symbol;Acc:HGNC:11717]
7126	TNFAIP1	TNF alpha induced protein 1 [Source:HGNC Symbol;Acc:HGNC:11894]
7127	TNFAIP2	TNF alpha induced protein 2 [Source:HGNC Symbol;Acc:HGNC:11895]
7275	TUB	TUB bipartite transcription factor [Source:HGNC Symbol;Acc:HGNC:12406]
7335	UBE2V1	ubiquitin conjugating enzyme E2 V1 [Source:HGNC Symbol;Acc:HGNC:12494]
7411	VBP1	VHL binding protein 1 [Source:HGNC Symbol;Acc:HGNC:12662]
78987	CRELD1	cysteine rich with EGF like domains 1 [Source:HGNC Symbol;Acc:HGNC:14630]
79089	TMUB2	transmembrane and ubiquitin like domain containing 2 [Source:HGNC Symbol;Acc:HGNC:28459]
79090	TRAPPC6A	trafficking protein particle complex subunit 6A [Source:HGNC Symbol;Acc:HGNC:23069]
79228	THOC6	THO complex 6 [Source:HGNC Symbol;Acc:HGNC:28369]
79583	TMEM231	transmembrane protein 231 [Source:HGNC Symbol;Acc:HGNC:37234]
79585	CORO7	coronin 7 [Source:HGNC Symbol;Acc:HGNC:26161]
79616	CCNJL	cyclin J like [Source:HGNC Symbol;Acc:HGNC:25876]
79637	ARMC7	armadillo repeat containing 7 [Source:HGNC Symbol;Acc:HGNC:26168]
79693	YRDC	yrdC N6-threonylcarbamoyltransferase domain containing [Source:HGNC Symbol;Acc:HGNC:28905]
79754	ASB13	ankyrin repeat and SOCS box containing 13 [Source:HGNC Symbol;Acc:HGNC:19765]
79801	SHCBP1	SHC binding and spindle associated 1 [Source:HGNC Symbol;Acc:HGNC:29547]
79901	CYBRD1	cytochrome b reductase 1 [Source:HGNC Symbol;Acc:HGNC:20797]
79956	ERMP1	endoplasmic reticulum metallopeptidase 1 [Source:HGNC Symbol;Acc:HGNC:23703]
79961	DENND2D	DENN domain containing 2D [Source:HGNC Symbol;Acc:HGNC:26192]
79993	ELOVL7	ELOVL fatty acid elongase 7 [Source:HGNC Symbol;Acc:HGNC:26292]
80024	SLC8B1	solute carrier family 8 member B1 [Source:HGNC Symbol;Acc:HGNC:26175]
80194	TMEM134	transmembrane protein 134 [Source:HGNC Symbol;Acc:HGNC:26142]
81544	GDPD5	glycerophosphodiester phosphodiesterase domain containing 5 [Source:HGNC Symbol;Acc:HGNC:28804]
81567	TXNDC5	thioredoxin domain containing 5 [Source:HGNC Symbol;Acc:HGNC:21073]
81628	TSC22D4	TSC22 domain family member 4 [Source:HGNC Symbol;Acc:HGNC:21696]
81786	TRIM7	tripartite motif containing 7 [Source:HGNC Symbol;Acc:HGNC:16278]
81855	SFXN3	sideroflexin 3 [Source:HGNC Symbol;Acc:HGNC:16087]
81928	CABLES2	Cdk5 and Abl enzyme substrate 2 [Source:HGNC Symbol;Acc:HGNC:16143]
8314	BAP1	BRCA1 associated protein 1 [Source:HGNC Symbol;Acc:HGNC:950]
83442	SH3BGRL3	SH3 domain binding glutamate rich protein like 3 [Source:HGNC Symbol;Acc:HGNC:15568]
83699	SH3BGRL2	SH3 domain binding glutamate rich protein like 2 [Source:HGNC Symbol;Acc:HGNC:15567]
83930	STARD3NL	STARD3 N-terminal like [Source:HGNC Symbol;Acc:HGNC:19169]
83939	EIF2A	eukaryotic translation initiation factor 2A [Source:HGNC Symbol;Acc:HGNC:3254]
84061	MAGT1	magnesium transporter 1 [Source:HGNC Symbol;Acc:HGNC:28880]
84187	TMEM164	transmembrane protein 164 [Source:HGNC Symbol;Acc:HGNC:26217]
84191	CIAO2A	cytosolic iron-sulfur assembly component 2A [Source:HGNC Symbol;Acc:HGNC:26235]
84262	PSMG3	proteasome assembly chaperone 3 [Source:HGNC Symbol;Acc:HGNC:22420]
84336	TMEM101	transmembrane protein 101 [Source:HGNC Symbol;Acc:HGNC:28653]
8445	DYRK2	dual specificity tyrosine phosphorylation regulated kinase 2 [Source:HGNC Symbol;Acc:HGNC:3093]
8460	TPST1	tyrosylprotein sulfotransferase 1 [Source:HGNC Symbol;Acc:HGNC:12020]
84726	PRRC2B	proline rich coiled-coil 2B [Source:HGNC Symbol;Acc:HGNC:28121]
84941	HSH2D	hematopoietic SH2 domain containing [Source:HGNC Symbol;Acc:HGNC:24920]
8507	ENC1	ectodermal-neural cortex 1 [Source:HGNC Symbol;Acc:HGNC:3345]
85414	SLC45A3	solute carrier family 45 member 3 [Source:HGNC Symbol;Acc:HGNC:8642]
85458	DIXDC1	DIX domain containing 1 [Source:HGNC Symbol;Acc:HGNC:23695]
85465	SELENOI	selenoprotein I [Source:HGNC Symbol;Acc:HGNC:29361]
8634	RTCA	RNA 3'-terminal phosphate cyclase [Source:HGNC Symbol;Acc:HGNC:17981]
8636	SSNA1	SS nuclear autoantigen 1 [Source:HGNC Symbol;Acc:HGNC:11321]
8638	OASL	2'-5'-oligoadenylate synthetase like [Source:HGNC Symbol;Acc:HGNC:8090]
9050	PSTPIP2	proline-serine-threonine phosphatase interacting protein 2 [Source:HGNC Symbol;Acc:HGNC:9581]
9052	GPRC5A	G protein-coupled receptor class C group 5 member A [Source:HGNC Symbol;Acc:HGNC:9836]
9124	PDLIM1	PDZ and LIM domain 1 [Source:HGNC Symbol;Acc:HGNC:2067]
91319	DERL3	derlin 3 [Source:HGNC Symbol;Acc:HGNC:14236]
91368	CDKN2AIPNL	CDKN2A interacting protein N-terminal like [Source:HGNC Symbol;Acc:HGNC:30545]
91373	UAP1L1	UDP-N-acetylglucosamine pyrophosphorylase 1 like 1 [Source:HGNC Symbol;Acc:HGNC:28082]
9149	DYRK1B	dual specificity tyrosine phosphorylation regulated kinase 1B [Source:HGNC Symbol;Acc:HGNC:3092]
9159	PCSK7	proprotein convertase subtilisin/kexin type 7 [Source:HGNC Symbol;Acc:HGNC:8748]
91966	EOLA1	endothelium and lymphocyte associated ASCH domain 1 [Source:HGNC Symbol;Acc:HGNC:28089]
9308	CD83	CD83 molecule [Source:HGNC Symbol;Acc:HGNC:1703]
94081	SFXN1	sideroflexin 1 [Source:HGNC Symbol;Acc:HGNC:16085]
9493	KIF23	kinesin family member 23 [Source:HGNC Symbol;Acc:HGNC:6392]
9545	RAB3D	RAB3D, member RAS oncogene family [Source:HGNC Symbol;Acc:HGNC:9779]
9647	PPM1F	protein phosphatase, Mg2+/Mn2+ dependent 1F [Source:HGNC Symbol;Acc:HGNC:19388]
9802	DAZAP2	DAZ associated protein 2 [Source:HGNC Symbol;Acc:HGNC:2684]
9882	TBC1D4	TBC1 domain family member 4 [Source:HGNC Symbol;Acc:HGNC:19165]
9891	NUAK1	NUAK family kinase 1 [Source:HGNC Symbol;Acc:HGNC:14311]
9938	ARHGAP25	Rho GTPase activating protein 25 [Source:HGNC Symbol;Acc:HGNC:28951]
9961	MVP	major vault protein [Source:HGNC Symbol;Acc:HGNC:7531]
9991	PTBP3	polypyrimidine tract binding protein 3 [Source:HGNC Symbol;Acc:HGNC:10253]
